# Supplementary material for: Histone chaperone ASF1 mediates H3.3-H4 deposition in Arabidopsis
Source: Nat Commun. 2022 Nov 15;13:6970. doi: 10.1038/s41467-022-34648-0 (PMC9666630; doi:10.1038/s41467-022-34648-0)
Supplement: Supplementary file 4 — source data [file 41467_2022_34648_MOESM4_ESM.xlsx]

## Sheet: Fig. 2a
Table Identified ASF1A-interacting proteins by immunoprecipitation in combination with mass spectrometry (IP-MS) in ASF1A-3xFlag and ASF1B-9xMyc lines.
Protein	Control-1	Control-2	Control-3	Control-4	ASF1A-1	ASF1A-2	ASF1A-3	ASF1A-4	logFC	logCPM	PValue	FDR	Symbol	Description
AT1G66740	0	0	4	0	84	97	92	84	6.13449	11.5287	7.44079e-08	0.000151346	SP7|AtSP7|ASF1A|SGA2	ASF1 like histone chaperone
AT3G44530	0	0	0	0	62	64	153	126	7.00031	11.5792	2.40181e-07	0.000244264	HIRA	homolog of histone chaperone HIRA
AT4G37210	0	0	0	0	71	60	33	63	6.1673	10.8996	6.30776e-07	0.000427666	NASP	Tetratricopeptide repeat (TPR)-like superfamily protein
AT4G32820	0	0	0	0	33	41	127	116	6.53167	11.182	8.7752e-06	0.00446219	CABIN1	Tetratricopeptide repeat (TPR)-like superfamily protein
AT5G20930	0	0	0	0	18	14	47	71	5.408	10.0943	1.54936e-05	0.0063028	TOUSLED	Protein kinase superfamily protein
AT1G21610	0	0	0	0	7	10	20	30	4.33662	8.96338	2.02449e-05	0.00686304	UBN1	wound-responsive family protein
AT4G14940	0	0	0	0	6	6	6	8	3.20422	7.71175	7.78763e-05	0.0226286	ATAO1|AO1	amine oxidase 1
AT1G78630	0	0	0	6	12	17	11	15	3.35083	8.95255	0.000184972	0.0470292	emb1473	Ribosomal protein L13 family protein
AT1G07660	0	0	7	8	26	25	19	25	2.76266	9.79028	0.00101238	0.128699	AT1G07660	Histone superfamily protein
AT1G07820	0	0	7	8	26	25	19	25	2.76266	9.79028	0.00101238	0.128699	AT1G07820	Histone superfamily protein
AT2G28740	0	0	7	8	26	25	19	25	2.76266	9.79028	0.00101238	0.128699	HIS4	histone H4
AT3G45930	0	0	7	8	26	25	19	25	2.76266	9.79028	0.00101238	0.128699	AT3G45930	Histone superfamily protein
AT3G46320	0	0	7	8	26	25	19	25	2.76266	9.79028	0.00101238	0.128699	AT3G46320	Histone superfamily protein
AT3G53730	0	0	7	8	26	25	19	25	2.76266	9.79028	0.00101238	0.128699	AT3G53730	Histone superfamily protein
AT5G59690	0	0	7	8	26	25	19	25	2.76266	9.79028	0.00101238	0.128699	AT5G59690	Histone superfamily protein
AT5G59970	0	0	7	8	26	25	19	25	2.76266	9.79028	0.00101238	0.128699	AT5G59970	Histone superfamily protein
AT1G35680	0	0	0	4	9	7	8	5	2.58844	8.04976	0.00147494	0.176472	AT1G35680	Ribosomal protein L21
AT3G52150	0	0	0	0	6	4	3	3	2.51083	7.08609	0.00181747	0.205374	AT3G52150	RNA-binding (RRM/RBD/RNP motifs) family protein
AT1G29965	0	0	0	5	7	5	6	6	2.30067	7.82352	0.00407201	0.414124	AT1G29965	Ribosomal protein L18ae/LX family protein
AT1G29970	0	0	0	5	7	5	6	6	2.30067	7.82352	0.00407201	0.414124	RPL18AA	60S ribosomal protein L18A-1
AT2G34480	0	0	2	9	11	9	9	11	2.13555	8.63102	0.00601938	0.58302	AT2G34480	Ribosomal protein L18ae/LX family protein
AT5G67030	0	0	0	7	14	10	8	3	2.52992	8.43937	0.00676338	0.625305	LOS6|NPQ2|ZEP|ABA1|ATABA1|ATZEP|IBS3	zeaxanthin epoxidase (ZEP) (ABA1)
AT5G13450	0	0	0	0	5	2	3	2	2.14385	6.63333	0.00771927	0.682652	ATP5	delta subunit of Mt ATP synthase
AT4G17560	0	0	0	0	3	3	3	2	2.09125	6.50988	0.00825705	0.699785	AT4G17560	Ribosomal protein L19 family protein
AT1G49430	0	0	5	4	0	0	0	0	-2.2506	5.88282	0.00972313	0.747816	LACS2|LRD2	long-chain acyl-CoA synthetase 2
AT2G01690	0	0	5	4	0	0	0	0	-2.2506	5.88282	0.00972313	0.747816	AT2G01690	ARM repeat superfamily protein
AT3G25520	0	0	0	6	6	3	6	7	2.11161	7.71384	0.0100131	0.747816	RPL5A|ATL5|PGY3|OLI5	ribosomal protein L5
AT2G01250	0	0	2	6	8	6	7	8	1.90111	8.15903	0.0102944	0.747816	AT2G01250	Ribosomal protein L30/L7 family protein
AT1G61580	0	0	0	3	4	3	6	4	1.9741	7.24804	0.0113112	0.793346	RPL3B|ARP2	R-protein L3 B
AT3G14600	0	0	0	3	5	2	5	6	2.00698	7.3065	0.0118342	0.802361	AT3G14600	Ribosomal protein L18ae/LX family protein
AT5G38660	0	0	0	9	9	8	7	3	2.18791	8.16429	0.0134204	0.877312	APE1	acclimation of photosynthesis to environment
AT5G16570	0	0	3	4	0	0	0	0	-2.02	5.50872	0.0147347	0.877312	GLN1;4	glutamine synthetase 1;4
AT3G54860	0	0	4	3	0	0	0	0	-2.01681	5.52168	0.0149469	0.877312	VPS33|ATVPS33	Sec1/munc18-like (SM) proteins superfamily
AT5G46430	0	0	3	2	6	5	5	5	1.74604	7.6821	0.0149246	0.877312	AT5G46430	Ribosomal protein L32e
AT4G14880	0	0	0	3	6	2	4	5	1.92283	7.26986	0.0159945	0.877312	OASA1|OLD3|CYTACS1|ATCYS-3A	O-acetylserine (thiol) lyase (OAS-TL) isoform A1
AT4G22890	0	0	3	5	8	7	7	6	1.76524	8.14379	0.0160231	0.877312	PGR5-LIKE A	PGR5-LIKE A
AT1G60780	0	0	2	5	0	0	0	0	-1.95783	5.49565	0.0178331	0.877312	HAP13	Clathrin adaptor complexes medium subunit family protein
AT3G28730	0	0	3	3	0	0	0	0	-1.89896	5.29283	0.0183585	0.877312	SSRP1|HMG|ATHMG|NFD	high mobility group
ATCG00810	0	0	0	5	5	5	4	4	1.90494	7.50585	0.017493	0.877312
AT3G54660	0	0	5	2	0	0	0	0	-1.94789	5.53452	0.0186208	0.877312	EMB2360|ATGR2|GR	glutathione reductase
AT5G35970	0	0	6	0	13	14	2	7	2.4324	8.5099	0.0176269	0.877312	AT5G35970	P-loop containing nucleoside triphosphate hydrolases superfamily protein
AT2G34560	0	0	2	4	0	0	0	0	-1.86653	5.27763	0.0204274	0.877312	AT2G34560	P-loop containing nucleoside triphosphate hydrolases superfamily protein
AT5G38640	0	0	2	4	0	0	0	0	-1.86653	5.27763	0.0204274	0.877312	AT5G38640	NagB/RpiA/CoA transferase-like superfamily protein
AT5G23900	0	0	0	2	3	2	4	5	1.80199	6.91143	0.020384	0.877312	AT5G23900	Ribosomal protein L13e family protein
AT3G04910	0	0	4	2	0	0	0	0	-1.85947	5.30786	0.0210901	0.877312	ZIK4|WNK1|ATWNK1	with no lysine (K) kinase 1
ATCG00660	0	0	0	3	3	4	5	3	1.80324	7.12826	0.0212081	0.877312
AT1G75350	0	0	2	4	5	4	6	6	1.6473	7.67938	0.021886	0.877312	emb2184	Ribosomal protein L31
AT1G72610	0	0	2	0	5	6	2	3	1.84717	7.27011	0.023493	0.877312	GER1|GLP1|ATGER1	germin-like protein 1
AT3G62940	0	0	2	3	0	0	0	0	-1.76366	5.02069	0.0244939	0.877312	AT3G62940	Cysteine proteinases superfamily protein
AT4G26780	0	0	2	3	0	0	0	0	-1.76366	5.02069	0.0244939	0.877312	AR192	Co-chaperone GrpE family protein
AT5G02890	0	0	2	3	0	0	0	0	-1.76366	5.02069	0.0244939	0.877312	AT5G02890	HXXXD-type acyl-transferase family protein
AT1G47200	0	0	3	2	0	0	0	0	-1.76031	5.03883	0.0249175	0.877312	WPP2	WPP domain protein 2
AT4G39860	0	0	3	2	0	0	0	0	-1.76031	5.03883	0.0249175	0.877312	AT4G39860	unknown protein; BEST Arabidopsis thaliana protein match is: unknown protein (TAIR:AT2G22270.1); Has 152 Blast hits to 146 proteins in 19 species: Archae - 0; Bacteria - 0; Metazoa - 0; Fungi - 2; Plants - 146; Viruses - 0; Other Eukaryotes - 4 (source: NCBI BLink).
AT5G14580	0	0	3	2	0	0	0	0	-1.76031	5.03883	0.0249175	0.877312	AT5G14580	polyribonucleotide nucleotidyltransferase, putative
AT5G16440	0	0	3	2	0	0	0	0	-1.76031	5.03883	0.0249175	0.877312	IPP1	isopentenyl diphosphate isomerase 1
AT3G11710	0	0	4	0	6	7	2	5	1.94296	7.65105	0.0235751	0.877312	ATKRS-1	lysyl-tRNA synthetase 1
AT2G37660	0	0	0	8	11	5	3	5	2.00833	8.00278	0.0233179	0.877312	AT2G37660	NAD(P)-binding Rossmann-fold superfamily protein
AT2G27720	0	0	0	6	5	4	3	6	1.82507	7.53265	0.02687	0.877312	AT2G27720	60S acidic ribosomal protein family
AT5G02050	0	0	0	0	2	0	6	16	2.28833	7.37427	0.0276948	0.877312	AT5G02050	Mitochondrial glycoprotein family protein
AT5G40950	0	0	0	0	2	2	2	2	1.73051	6.02938	0.0290303	0.877312	RPL27	ribosomal protein large subunit 27
AT1G01300	0	0	7	5	8	6	11	10	1.65291	8.46034	0.0266076	0.877312	AT1G01300	Eukaryotic aspartyl protease family protein
AT1G16720	0	0	5	0	4	5	3	5	1.79729	7.45213	0.0283121	0.877312	HCF173	high chlorophyll fluorescence phenotype 173
AT3G48730	0	0	2	2	6	3	4	4	1.57124	7.36552	0.0291405	0.877312	GSA2	glutamate-1-semialdehyde 2,1-aminomutase 2
AT4G25130	0	0	0	5	5	4	4	3	1.75047	7.36316	0.0296897	0.877312	PMSR4	peptide met sulfoxide reductase 4
AT1G05320	0	0	2	2	0	0	0	0	-1.63831	4.70786	0.0314866	0.877312	AT1G05320	FUNCTIONS IN: molecular_function unknown; INVOLVED IN: biological_process unknown; LOCATED IN: cellular_component unknown; EXPRESSED IN: fruit, egg cell; CONTAINS InterPro DOMAIN/s: Prefoldin (InterPro:IPR009053); BEST Arabidopsis thaliana protein match is: unknown protein (TAIR:AT2G32240.1); Has 267444 Blast hits to 119656 proteins in 3886 species: Archae - 3699; Bacteria - 62432; Metazoa - 1065…
AT1G26570	0	0	2	2	0	0	0	0	-1.63831	4.70786	0.0314866	0.877312	UGD1|ATUGD1	UDP-glucose dehydrogenase 1
AT2G23080	0	0	2	2	0	0	0	0	-1.63831	4.70786	0.0314866	0.877312	AT2G23080	Protein kinase superfamily protein
AT3G15610	0	0	2	2	0	0	0	0	-1.63831	4.70786	0.0314866	0.877312	AT3G15610	Transducin/WD40 repeat-like superfamily protein
AT4G13850	0	0	2	2	0	0	0	0	-1.63831	4.70786	0.0314866	0.877312	ATGRP2|GR-RBP2|GRP2	glycine-rich RNA-binding protein 2
AT4G15790	0	0	2	2	0	0	0	0	-1.63831	4.70786	0.0314866	0.877312	AT4G15790	unknown protein; INVOLVED IN: biological_process unknown; LOCATED IN: chloroplast; EXPRESSED IN: 21 plant structures; EXPRESSED DURING: 13 growth stages; Has 411 Blast hits to 380 proteins in 121 species: Archae - 4; Bacteria - 107; Metazoa - 85; Fungi - 29; Plants - 59; Viruses - 0; Other Eukaryotes - 127 (source: NCBI BLink).
AT5G10770	0	0	2	2	0	0	0	0	-1.63831	4.70786	0.0314866	0.877312	AT5G10770	Eukaryotic aspartyl protease family protein
AT5G42920	0	0	2	2	0	0	0	0	-1.63831	4.70786	0.0314866	0.877312	THO5|AtTHO5	THO complex, subunit 5
ATCG01110	0	2	0	6	9	6	10	4	1.82576	8.29735	0.0308509	0.877312
AT1G52300	0	0	0	2	5	2	4	2	1.67347	6.88586	0.0338699	0.887156	AT1G52300	Zinc-binding ribosomal protein family protein
AT3G16080	0	0	0	2	5	2	4	2	1.67347	6.88586	0.0338699	0.887156	AT3G16080	Zinc-binding ribosomal protein family protein
AT5G37600	0	0	8	8	0	0	0	3	-2.18046	6.96655	0.0368337	0.887156	ATGSR1|ATGLN1;1|GLN1;1|GSR 1	glutamine synthase clone R1
AT5G24490	0	2	5	0	7	7	6	5	1.74547	8.14816	0.0337224	0.887156	AT5G24490	30S ribosomal protein, putative
AT1G56110	0	0	0	4	3	2	4	6	1.69025	7.12802	0.0367331	0.887156	NOP56	homolog of nucleolar protein NOP56
AT5G48580	0	2	2	0	0	0	0	0	-1.82764	5.77827	0.0381854	0.887156	FKBP15-2	FK506- and rapamycin-binding protein 15 kD-2
AT2G19940	0	0	0	0	9	5	4	0	2.1041	7.31805	0.0372594	0.887156	AT2G19940	oxidoreductases, acting on the aldehyde or oxo group of donors, NAD or NADP as acceptor;copper ion binding
AT1G08360	0	0	2	0	3	2	2	8	1.71175	7.01192	0.038428	0.887156	AT1G08360	Ribosomal protein L1p/L10e family
AT5G62790	0	0	0	9	3	4	8	4	1.77734	7.67041	0.0373724	0.887156	PDE129|DXR	1-deoxy-D-xylulose 5-phosphate reductoisomerase
ATCG00650	0	3	0	3	8	7	4	7	1.7462	8.22836	0.0373625	0.887156
AT4G36810	2	3	0	0	0	0	0	0	-2.13202	6.87609	0.041337	0.887156	GGPS1	geranylgeranyl pyrophosphate synthase 1
AT2G36620	0	0	2	0	2	3	3	4	1.60274	6.76936	0.0406375	0.887156	RPL24A	ribosomal protein L24
AT1G75750	2	2	0	0	0	0	0	0	-2.06041	6.59639	0.0415525	0.887156	GASA1	GAST1 protein homolog 1
AT4G25630	0	0	2	2	4	2	4	7	1.52243	7.29232	0.0398481	0.887156	ATFIB2|FIB2	fibrillarin 2
AT5G52470	0	0	2	2	4	2	4	7	1.52243	7.29232	0.0398481	0.887156	ATFIB1|FBR1|FIB1|SKIP7|ATFBR1	fibrillarin 1
AT1G03630	0	0	0	16	7	4	15	3	1.99443	8.33242	0.0383803	0.887156	POR C|PORC	protochlorophyllide oxidoreductase C
AT3G61820	0	0	3	5	7	3	6	9	1.56274	7.94675	0.0389042	0.887156	AT3G61820	Eukaryotic aspartyl protease family protein
AT5G53480	0	0	4	7	0	0	2	0	-1.88602	6.39095	0.0439071	0.887156	AT5G53480	ARM repeat superfamily protein
AT3G09500	0	0	0	2	7	3	2	2	1.65333	7.06914	0.0429691	0.887156	AT3G09500	Ribosomal L29 family protein
AT2G47610	0	0	6	9	8	8	11	12	1.55008	8.66188	0.0384952	0.887156	AT2G47610	Ribosomal protein L7Ae/L30e/S12e/Gadd45 family protein
AT3G47370	0	0	4	6	9	7	6	6	1.52315	8.22289	0.0408918	0.887156	AT3G47370	Ribosomal protein S10p/S20e family protein
AT4G36130	0	0	5	9	6	9	12	10	1.56142	8.58043	0.0405597	0.887156	AT4G36130	Ribosomal protein L2 family
AT2G42740	0	0	0	5	4	3	4	3	1.60058	7.18147	0.0462883	0.887156	RPL16A	ribosomal protein large subunit 16A
AT3G58700	0	0	0	5	4	3	4	3	1.60058	7.18147	0.0462883	0.887156	AT3G58700	Ribosomal L5P family protein
AT4G18730	0	0	0	5	4	3	4	3	1.60058	7.18147	0.0462883	0.887156	RPL16B	ribosomal protein L16B
AT5G45775	0	0	0	5	4	3	4	3	1.60058	7.18147	0.0462883	0.887156	AT5G45775	Ribosomal L5P family protein
AT1G36240	0	0	0	4	3	3	4	3	1.56964	7.01816	0.0476365	0.887156	AT1G36240	Ribosomal protein L7Ae/L30e/S12e/Gadd45 family protein
AT1G04270	0	0	0	3	3	3	3	3	1.54138	6.86987	0.0486208	0.887156	RPS15	cytosolic ribosomal protein S15
AT1G18540	0	0	5	5	5	7	7	8	1.46854	8.14145	0.0464629	0.887156	AT1G18540	Ribosomal protein L6 family protein
AT5G47190	0	0	0	4	4	3	3	3	1.55719	7.0498	0.0503218	0.887156	AT5G47190	Ribosomal protein L19 family protein
AT1G23290	0	0	4	6	6	6	8	6	1.45092	8.09562	0.0467446	0.887156	RPL27AB|RPL27A	Ribosomal protein L18e/L15 superfamily protein
AT1G70600	0	0	4	6	6	6	8	6	1.45092	8.09562	0.0467446	0.887156	AT1G70600	Ribosomal protein L18e/L15 superfamily protein
AT2G40100	0	0	0	0	4	0	3	4	1.7578	6.37859	0.0524454	0.887156	LHCB4.3	light harvesting complex photosystem II
AT4G29410	0	0	2	0	3	2	2	5	1.55283	6.76198	0.0514952	0.887156	AT4G29410	Ribosomal L28e protein family
AT3G13580	0	0	2	7	8	5	5	5	1.48893	7.9582	0.0481931	0.887156	AT3G13580	Ribosomal protein L30/L7 family protein
AT2G39390	0	0	0	2	5	3	2	2	1.54465	6.85635	0.0525788	0.887156	AT2G39390	Ribosomal L29 family protein
AT1G70410	0	0	0	4	5	4	3	2	1.58455	7.18123	0.0518258	0.887156	BCA4|ATBCA4|CA4	beta carbonic anhydrase 4
AT5G23060	0	0	0	0	8	9	0	3	2.06327	7.54421	0.0521337	0.887156	CaS	calcium sensing receptor
AT4G30800	0	0	6	5	6	9	8	6	1.46195	8.28315	0.0497847	0.887156	AT4G30800	Nucleic acid-binding, OB-fold-like protein
AT3G09630	0	0	9	11	11	7	16	20	1.58723	9.08126	0.0464418	0.887156	AT3G09630	Ribosomal protein L4/L1 family
AT5G27850	0	0	4	7	9	4	7	9	1.47747	8.2343	0.0509834	0.887156	AT5G27850	Ribosomal protein L18e/L15 superfamily protein
AT2G30860	0	0	4	4	7	5	5	5	1.41198	7.87021	0.0527757	0.887156	GSTF9|ATGSTF9|ATGSTF7|GLUTTR	glutathione S-transferase PHI 9
AT2G43030	3	4	4	6	22	15	9	11	1.17242	9.4913	0.0388111	0.887156	AT2G43030	Ribosomal protein L3 family protein
AT5G02870	0	0	8	11	9	9	12	20	1.55281	8.99922	0.0489793	0.887156	AT5G02870	Ribosomal protein L4/L1 family
AT2G18020	0	0	11	11	12	11	16	12	1.45192	9.10512	0.0523584	0.887156	EMB2296	Ribosomal protein L2 family
ATCG00830	3	4	4	7	19	21	10	9	1.12164	9.55596	0.0512393	0.887156
ATCG01310	3	4	4	7	19	21	10	9	1.12164	9.55596	0.0512393	0.887156
AT2G17630	20	30	47	52	37	30	41	36	-0.472873	11.5389	0.0443866	0.887156	AT2G17630	Pyridoxal phosphate (PLP)-dependent transferases superfamily protein
AT3G22230	0	0	2	4	4	5	6	3	1.41147	7.53545	0.05424	0.899048	AT3G22230	Ribosomal L27e protein family
AT5G20980	0	0	3	3	6	5	3	5	1.42262	7.63686	0.0543672	0.899048	MS3|ATMS3	methionine synthase 3
AT4G38600	0	0	6	5	0	0	3	0	-1.80838	6.509	0.0615836	0.910594	KAK|UPL3	HEAT repeat ;HECT-domain (ubiquitin-transferase)
AT3G10920	0	0	0	0	4	0	2	5	1.69857	6.3874	0.0632027	0.910594	ATMSD1|MEE33|MSD1	manganese superoxide dismutase 1
AT5G43060	0	0	6	6	0	0	0	3	-1.85168	6.62837	0.0635653	0.910594	AT5G43060	Granulin repeat cysteine protease family protein
AT4G34490	0	0	7	0	2	3	5	6	1.60823	7.40206	0.0604386	0.910594	CAP 1|ATCAP1|CAP1	cyclase associated protein 1
AT4G01050	0	0	5	5	7	5	7	6	1.38312	8.05828	0.0573832	0.910594	TROL	thylakoid rhodanese-like
AT1G50480	0	0	0	0	6	6	0	3	1.8616	7.10241	0.063262	0.910594	THFS	10-formyltetrahydrofolate synthetase
AT3G49010	0	0	4	7	6	5	7	9	1.40541	8.1487	0.0579482	0.910594	BBC1|RSU2|ATBBC1	breast basic conserved 1
AT1G20920	0	2	8	2	0	0	0	6	-1.90097	7.21948	0.0695009	0.910594	AT1G20920	P-loop containing nucleoside triphosphate hydrolases superfamily protein
AT2G07640	0	0	0	2	2	2	3	3	1.41422	6.51017	0.0684276	0.910594	AT2G07640	NAD(P)-binding Rossmann-fold superfamily protein
AT5G19820	0	0	0	5	2	2	6	4	1.52583	7.08725	0.0664908	0.910594	emb2734	ARM repeat superfamily protein
AT3G11130	0	0	5	4	7	2	8	11	1.50818	8.07657	0.0621799	0.910594	AT3G11130	Clathrin, heavy chain
AT1G48030	0	0	0	0	10	5	0	2	1.85619	7.29581	0.0712173	0.910594	mtLPD1	mitochondrial lipoamide dehydrogenase 1
AT5G56350	0	0	3	5	0	0	2	0	-1.58021	6.01179	0.0747795	0.910594	AT5G56350	Pyruvate kinase family protein
AT3G53020	0	0	3	2	3	3	4	5	1.30282	7.23715	0.0718177	0.910594	RPL24B|RPL24|STV1	Ribosomal protein L24e family protein
AT5G03350	0	0	0	0	4	6	0	3	1.73829	6.89484	0.0754343	0.910594	AT5G03350	Legume lectin family protein
AT1G49750	0	0	0	0	5	5	2	0	1.68433	6.78232	0.0769951	0.910594	AT1G49750	Leucine-rich repeat (LRR) family protein
AT1G09130	0	0	0	5	4	4	3	2	1.45565	7.15232	0.0767386	0.910594	AT1G09130	ATP-dependent caseinolytic (Clp) protease/crotonase family protein
AT5G63570	0	0	3	4	5	4	5	4	1.29063	7.58274	0.0733796	0.910594	GSA1	glutamate-1-semialdehyde-2,1-aminomutase
AT2G39460	0	0	2	4	3	2	6	7	1.35519	7.43352	0.0742909	0.910594	RPL23AA|RPL23A|ATRPL23A	ribosomal protein L23AA
AT3G55280	0	0	2	4	3	2	6	7	1.35519	7.43352	0.0742909	0.910594	RPL23AB	ribosomal protein L23AB
AT4G40030	0	0	0	0	4	5	0	3	1.6864	6.76458	0.0806202	0.910594	AT4G40030	Histone superfamily protein
AT4G40040	0	0	0	0	4	5	0	3	1.6864	6.76458	0.0806202	0.910594	AT4G40040	Histone superfamily protein
AT5G10980	0	0	0	0	4	5	0	3	1.6864	6.76458	0.0806202	0.910594	AT5G10980	Histone superfamily protein
AT2G40840	0	0	6	8	8	5	14	7	1.38797	8.46215	0.070252	0.910594	DPE2	disproportionating enzyme 2
AT1G62750	0	0	4	6	14	13	3	6	1.61232	8.59786	0.072933	0.910594	ATSCO1/CPEF-G|ATSCO1|SCO1	Translation elongation factor EFG/EF2 protein
AT3G23780	0	0	7	2	0	0	2	0	-1.5562	6.17984	0.0854284	0.910594	NRPE2|NRPD2|DRD2|NRPD2A|DMS2	nuclear RNA polymerase D2A
AT3G13060	0	0	4	4	0	0	0	2	-1.55325	6.04341	0.0855864	0.910594	ECT5	evolutionarily conserved C-terminal region 5
AT3G63410	0	0	0	0	5	6	0	2	1.68954	6.92322	0.0854877	0.910594	E37|VTE3|IEP37|APG1	S-adenosyl-L-methionine-dependent methyltransferases superfamily protein
AT3G03380	0	0	9	3	0	0	0	3	-1.70419	6.64623	0.087696	0.910594	DegP7	DegP protease 7
AT1G64200	0	0	5	6	4	5	10	8	1.33979	8.11867	0.0773278	0.910594	VHA-E3	vacuolar H+-ATPase subunit E isoform 3
AT1G09200	0	0	0	0	3	4	0	4	1.62575	6.58632	0.0877627	0.910594	AT1G09200	Histone superfamily protein
AT1G13370	0	0	0	0	3	4	0	4	1.62575	6.58632	0.0877627	0.910594	AT1G13370	Histone superfamily protein
AT3G27360	0	0	0	0	3	4	0	4	1.62575	6.58632	0.0877627	0.910594	AT3G27360	Histone superfamily protein
AT5G10390	0	0	0	0	3	4	0	4	1.62575	6.58632	0.0877627	0.910594	AT5G10390	Histone superfamily protein
AT5G10400	0	0	0	0	3	4	0	4	1.62575	6.58632	0.0877627	0.910594	AT5G10400	Histone superfamily protein
AT5G65350	0	0	0	0	3	4	0	4	1.62575	6.58632	0.0877627	0.910594	HTR11	histone 3 11
AT5G65360	0	0	0	0	3	4	0	4	1.62575	6.58632	0.0877627	0.910594	AT5G65360	Histone superfamily protein
AT1G80410	0	0	0	4	6	3	2	2	1.42985	7.10573	0.0863964	0.910594	EMB2753	tetratricopeptide repeat (TPR)-containing protein
AT3G54210	0	0	2	4	3	5	4	4	1.26463	7.41354	0.0835955	0.910594	AT3G54210	Ribosomal protein L17 family protein
AT1G43170	0	2	11	17	16	15	21	20	1.13403	9.63375	0.0590203	0.910594	emb2207|RP1|ARP1|RPL3A	ribosomal protein 1
AT3G61710	0	0	4	3	0	0	2	0	-1.47477	5.87302	0.0895112	0.910594	ATG6|AtBECLIN1|ATATG6|BECLIN1	AUTOPHAGY 6
AT5G02280	0	0	3	5	0	0	0	2	-1.53015	6.03439	0.0901061	0.910594	AT5G02280	SNARE-like superfamily protein
AT3G63490	0	3	0	4	6	6	5	4	1.43674	8.04083	0.0823048	0.910594	AT3G63490	Ribosomal protein L1p/L10e family
AT1G03475	0	0	3	5	6	5	6	3	1.28627	7.76158	0.0840404	0.910594	HEMF1|ATCPO-I|LIN2	Coproporphyrinogen III oxidase
AT4G18100	0	0	5	6	7	6	7	5	1.27805	8.11015	0.081865	0.910594	AT4G18100	Ribosomal protein L32e
AT4G27090	0	0	5	4	6	4	4	9	1.31211	7.92048	0.0837321	0.910594	AT4G27090	Ribosomal protein L14
AT1G21700	0	0	4	8	0	0	5	0	-1.70851	6.7715	0.0969084	0.910594	SWI3C|CHB4|ATSWI3C	SWITCH/sucrose nonfermenting 3C
ATCG00380	2	6	8	8	14	16	14	15	0.834011	9.58631	0.0558793	0.910594
AT2G27710	0	0	4	12	8	8	7	9	1.32945	8.51045	0.0806826	0.910594	AT2G27710	60S acidic ribosomal protein family
AT1G18270	0	0	4	6	0	0	4	0	-1.62124	6.49602	0.0976455	0.910594	AT1G18270	ketose-bisphosphate aldolase class-II family protein
AT5G42040	0	0	4	6	0	0	4	0	-1.62124	6.49602	0.0976455	0.910594	RPN12b	regulatory particle non-ATPase 12B
AT3G58570	0	0	5	3	2	0	0	0	-1.51253	6.15165	0.0959651	0.910594	AT3G58570	P-loop containing nucleoside triphosphate hydrolases superfamily protein
AT1G61850	0	0	6	3	0	0	3	0	-1.55549	6.29314	0.0969985	0.910594	AT1G61850	phospholipases;galactolipases
AT2G44120	0	0	5	9	9	7	7	7	1.29275	8.39948	0.0828106	0.910594	AT2G44120	Ribosomal protein L30/L7 family protein
AT5G60600	0	0	0	0	5	3	2	0	1.53717	6.48424	0.0977762	0.910594	ISPG|CSB3|HDS|GCPE|CLB4	4-hydroxy-3-methylbut-2-enyl diphosphate synthase
AT1G41830	0	0	0	0	3	0	3	2	1.43966	5.91434	0.101883	0.910594	SKS6	SKU5-similar 6
AT2G19070	0	0	10	4	0	0	0	5	-1.75694	6.98776	0.101658	0.910594	SHT	spermidine hydroxycinnamoyl transferase
AT1G77310	0	0	0	0	0	0	9	23	1.97769	7.74417	0.0976471	0.910594	UBN2	BEST Arabidopsis thaliana protein match is: wound-responsive family protein (TAIR:AT1G21610.1); Has 493 Blast hits to 482 proteins in 163 species: Archae - 0; Bacteria - 100; Metazoa - 172; Fungi - 66; Plants - 65; Viruses - 7; Other Eukaryotes - 83 (source: NCBI BLink).
AT1G02560	0	0	0	2	3	2	2	2	1.27805	6.44593	0.102656	0.910594	NCLPP1|NCLPP5|CLPP5	nuclear encoded CLP protease 5
AT1G64330	0	0	4	4	0	0	3	0	-1.49867	6.15522	0.103382	0.910594	AT1G64330	myosin heavy chain-related
AT5G09510	0	0	0	3	2	3	3	2	1.30009	6.65691	0.102393	0.910594	AT5G09510	Ribosomal protein S19 family protein
AT3G58680	0	2	8	3	3	0	0	3	-1.59917	7.34387	0.108787	0.910594	MBF1B|ATMBF1B	multiprotein bridging factor 1B
AT2G04390	0	3	7	6	11	12	9	11	1.07998	8.97755	0.0784814	0.910594	AT2G04390	Ribosomal S17 family protein
AT2G05220	0	3	7	6	11	12	9	11	1.07998	8.97755	0.0784814	0.910594	AT2G05220	Ribosomal S17 family protein
AT5G04800	0	3	7	6	11	12	9	11	1.07998	8.97755	0.0784814	0.910594	AT5G04800	Ribosomal S17 family protein
AT3G17820	0	0	9	4	0	0	0	5	-1.69821	6.90905	0.109861	0.910594	GLN1.3|ATGSKB6|GLN1;3	glutamine synthetase 1.3
AT2G17410	0	0	4	3	0	0	0	2	-1.42471	5.89789	0.107417	0.910594	AT2G17410	ARID/BRIGHT DNA-binding domain-containing protein
AT5G42980	0	0	2	4	5	3	4	3	1.19158	7.33552	0.103166	0.910594	ATH3|TRX3|TRXH3|ATTRX3|ATTRXH3	thioredoxin 3
AT3G48150	0	0	3	3	0	0	2	0	-1.35692	5.6968	0.10943	0.910594	APC8|CDC23	anaphase-promoting complex subunit 8
AT5G25460	0	0	0	0	2	3	0	5	1.50103	6.38288	0.111631	0.910594	AT5G25460	Protein of unknown function, DUF642
AT1G03220	0	0	0	0	4	0	2	2	1.39498	5.98149	0.115076	0.910594	AT1G03220	Eukaryotic aspartyl protease family protein
AT5G42270	2	5	2	3	13	12	6	6	1.16156	9.00387	0.0826078	0.910594	FTSH5|VAR1	FtsH extracellular protease family
AT3G18740	0	0	2	6	4	4	5	4	1.19952	7.55776	0.103661	0.910594	AT3G18740	Ribosomal protein L7Ae/L30e/S12e/Gadd45 family protein
AT4G13430	0	0	3	9	7	4	8	5	1.24814	8.06396	0.0992354	0.910594	IIL1|ATLEUC1	isopropyl malate isomerase large subunit 1
AT3G14310	2	4	5	0	13	11	5	5	1.54119	8.87791	0.0927504	0.910594	PME3|ATPME3	pectin methylesterase 3
AT5G37720	0	0	3	0	3	3	2	2	1.27519	6.71445	0.114331	0.910594	ALY4	ALWAYS EARLY 4
AT2G31810	0	2	7	0	6	6	3	7	1.42127	8.08942	0.103453	0.910594	AT2G31810	ACT domain-containing small subunit of acetolactate synthase protein
AT3G08940	0	2	2	0	6	5	3	3	1.32854	7.65125	0.107278	0.910594	LHCB4.2	light harvesting complex photosystem II
AT5G02960	0	0	4	9	8	4	6	9	1.24041	8.22041	0.104083	0.910594	AT5G02960	Ribosomal protein S12/S23 family protein
AT4G02570	0	0	3	6	0	0	4	0	-1.48614	6.38407	0.122869	0.910594	AXR6|ATCUL1|CUL1	cullin 1
AT5G20920	0	0	0	6	3	2	5	2	1.31186	7.03886	0.118007	0.910594	EIF2 BETA|EMB1401	eukaryotic translation initiation factor 2 beta subunit
AT3G26640	0	0	4	2	0	0	2	0	-1.31742	5.70818	0.120877	0.910594	LWD2	Transducin/WD40 repeat-like superfamily protein
AT2G36530	0	0	6	10	12	4	8	12	1.30072	8.60025	0.101446	0.910594	LOS2|ENO2	Enolase
AT3G09790	0	0	5	6	5	5	7	6	1.17668	7.99133	0.107521	0.910594	UBQ8	ubiquitin 8
ATCG00770	0	0	3	4	4	4	4	4	1.13756	7.46077	0.116406	0.910594
AT3G59290	0	0	5	2	0	0	0	2	-1.35579	5.90779	0.125571	0.910594	AT3G59290	ENTH/VHS family protein
AT3G09200	0	0	2	3	3	3	3	4	1.12416	7.10098	0.121105	0.910594	AT3G09200	Ribosomal protein L10 family protein
ATCG00330	0	0	2	3	3	3	3	4	1.12416	7.10098	0.121105	0.910594
AT3G02780	0	0	3	4	0	0	3	0	-1.37331	6.01192	0.127643	0.910594	IDI2|IPIAT1|IPP2	isopentenyl pyrophosphate:dimethylallyl pyrophosphate isomerase 2
AT4G27640	0	0	3	4	0	0	3	0	-1.37331	6.01192	0.127643	0.910594	AT4G27640	ARM repeat superfamily protein
AT4G33010	0	0	4	13	16	7	5	9	1.35297	8.72013	0.105793	0.910594	GLDP1|AtGLDP1	glycine decarboxylase P-protein 1
AT2G47470	0	0	4	2	4	4	2	6	1.19361	7.42008	0.119583	0.910594	UNE5|MEE30|ATPDI11|PDI11|ATPDIL2-1	thioredoxin family protein
AT5G36160	0	3	4	10	0	0	12	2	-1.61009	7.91909	0.13185	0.910594	AT5G36160	Tyrosine transaminase family protein
AT1G22780	0	0	6	4	5	6	5	5	1.15866	7.90275	0.115957	0.910594	RPS18A|PFL|PFL1	Ribosomal protein S13/S18 family
AT1G34030	0	0	6	4	5	6	5	5	1.15866	7.90275	0.115957	0.910594	AT1G34030	Ribosomal protein S13/S18 family
AT4G09800	0	0	6	4	5	6	5	5	1.15866	7.90275	0.115957	0.910594	RPS18C	S18 ribosomal protein
AT5G04710	0	0	5	3	0	0	0	3	-1.41368	6.19395	0.132316	0.910594	AT5G04710	Zn-dependent exopeptidases superfamily protein
AT2G28470	0	0	4	4	0	0	4	0	-1.42034	6.27806	0.133864	0.910594	BGAL8	beta-galactosidase 8
AT1G54290	0	0	3	3	0	0	0	2	-1.30686	5.72486	0.130647	0.910594	AT1G54290	Translation initiation factor SUI1 family protein
AT4G27130	0	0	3	3	0	0	0	2	-1.30686	5.72486	0.130647	0.910594	AT4G27130	Translation initiation factor SUI1 family protein
AT5G54760	0	0	3	3	0	0	0	2	-1.30686	5.72486	0.130647	0.910594	AT5G54760	Translation initiation factor SUI1 family protein
AT3G01390	0	0	6	7	5	5	10	7	1.18201	8.19662	0.113838	0.910594	AVMA10|VMA10	vacuolar membrane ATPase 10
AT3G17240	0	0	0	0	5	2	0	2	1.3876	6.32681	0.136935	0.910594	mtLPD2	lipoamide dehydrogenase 2
AT3G15180	0	0	2	8	0	0	4	0	-1.45413	6.48283	0.137007	0.910594	AT3G15180	ARM repeat superfamily protein
AT3G20800	0	0	4	5	0	0	5	0	-1.46076	6.49611	0.139323	0.910594	AT3G20800	Cell differentiation, Rcd1-like protein
AT1G69620	0	0	0	2	2	2	2	2	1.1587	6.2849	0.139007	0.910594	RPL34	ribosomal protein L34
AT5G17440	0	0	0	2	2	2	2	2	1.1587	6.2849	0.139007	0.910594	AT5G17440	LUC7 related protein
AT1G20340	0	0	0	0	3	2	0	3	1.35061	6.10223	0.14055	0.910594	PETE2|DRT112	Cupredoxin superfamily protein
AT3G20390	0	0	0	0	3	2	0	3	1.35061	6.10223	0.14055	0.910594	AT3G20390	endoribonuclease L-PSP family protein
AT5G19760	0	0	0	0	3	2	0	3	1.35061	6.10223	0.14055	0.910594	AT5G19760	Mitochondrial substrate carrier family protein
AT1G74970	0	3	10	11	12	13	17	14	0.973668	9.33681	0.0913874	0.910594	TWN3|RPS9	ribosomal protein S9
ATCG00750	0	4	4	4	8	9	7	7	1.02404	8.62	0.111797	0.910594
AT1G04530	3	0	2	4	3	0	2	0	-1.4103	7.34091	0.150484	0.910594	AT1G04530	Tetratricopeptide repeat (TPR)-like superfamily protein
AT1G69200	0	0	2	3	0	0	2	0	-1.22161	5.49602	0.141098	0.910594	FLN2	fructokinase-like 2
AT2G27530	0	0	2	4	3	4	3	4	1.10021	7.26569	0.134107	0.910594	PGY1	Ribosomal protein L1p/L10e family
AT5G51970	0	0	0	0	2	2	3	0	1.28419	5.85709	0.148489	0.910594	AT5G51970	GroES-like zinc-binding alcohol dehydrogenase family protein
AT3G45030	0	2	5	6	10	8	8	7	0.99436	8.59211	0.113741	0.910594	AT3G45030	Ribosomal protein S10p/S20e family protein
AT5G62300	0	2	5	6	10	8	8	7	0.99436	8.59211	0.113741	0.910594	AT5G62300	Ribosomal protein S10p/S20e family protein
AT1G52670	0	0	0	8	3	3	4	2	1.25791	7.21034	0.14008	0.910594	AT1G52670	Single hybrid motif superfamily protein
AT5G11420	0	0	0	0	2	2	0	4	1.32356	6.05171	0.149603	0.910594	AT5G11420	Protein of unknown function, DUF642
AT4G28390	0	0	0	0	3	2	2	0	1.27528	5.92689	0.152266	0.910594	AAC3|ATAAC3	ADP/ATP carrier 3
AT2G09990	0	0	5	6	5	4	7	6	1.11415	7.93188	0.129487	0.910594	AT2G09990	Ribosomal protein S5 domain 2-like superfamily protein
AT4G30010	0	0	0	0	2	3	2	0	1.27248	5.95196	0.154311	0.910594	AT4G30010	unknown protein; FUNCTIONS IN: molecular_function unknown; INVOLVED IN: biological_process unknown; LOCATED IN: mitochondrion, plastid; EXPRESSED IN: 26 plant structures; EXPRESSED DURING: 15 growth stages; Has 39 Blast hits to 39 proteins in 18 species: Archae - 0; Bacteria - 0; Metazoa - 0; Fungi - 0; Plants - 39; Viruses - 0; Other Eukaryotes - 0 (source: NCBI BLink).
AT2G37270	0	0	6	3	0	0	5	0	-1.40932	6.50918	0.15403	0.910594	RPS5B|ATRPS5B	ribosomal protein 5B
AT3G11940	0	0	6	3	0	0	5	0	-1.40932	6.50918	0.15403	0.910594	ATRPS5A|RPS5A|AML1	ribosomal protein 5A
AT3G09680	0	0	4	8	7	3	6	8	1.14288	8.05313	0.13452	0.910594	AT3G09680	Ribosomal protein S12/S23 family protein
AT2G46560	0	0	6	2	0	0	0	3	-1.32525	6.20202	0.158392	0.910594	AT2G46560	transducin family protein / WD-40 repeat family protein
AT5G13490	0	0	2	2	3	3	3	2	1.03587	6.87364	0.155241	0.910594	AAC2	ADP/ATP carrier 2
AT1G79550	0	2	0	2	8	2	2	6	1.25896	7.65818	0.147075	0.910594	PGK	phosphoglycerate kinase
AT1G02780	0	0	3	4	3	4	3	6	1.08072	7.4455	0.147914	0.910594	emb2386	Ribosomal protein L19e family protein
AT5G49020	0	0	10	8	0	0	2	6	-1.52464	7.4241	0.171461	0.910594	PRMT4A|ATPRMT4A	protein arginine methyltransferase 4A
ATCG00340	0	0	2	0	6	6	0	6	1.49061	7.42143	0.153732	0.910594
AT5G42820	0	0	3	4	0	0	4	0	-1.29499	6.147	0.163486	0.910594	ATU2AF35B|U2AF35B	Zinc finger C-x8-C-x5-C-x3-H type family protein
AT5G14240	0	0	4	16	0	0	16	0	-1.7078	7.84266	0.170963	0.910594	AT5G14240	Thioredoxin superfamily protein
AT5G10450	0	0	3	7	5	5	5	4	1.08322	7.78766	0.14488	0.910594	14-3-3lambda|GRF6|AFT1	G-box regulating factor 6
AT1G68010	0	0	2	4	14	4	2	2	1.25142	7.8774	0.148381	0.910594	HPR|ATHPR1	hydroxypyruvate reductase
AT1G48830	0	0	3	2	3	3	2	5	1.06514	7.11062	0.15533	0.910594	AT1G48830	Ribosomal protein S7e family protein
AT4G27740	2	2	0	2	0	3	0	0	-1.47812	7.13176	0.164511	0.910594	AT4G27740	Yippee family putative zinc-binding protein
AT1G24180	0	0	0	0	3	2	0	2	1.24004	5.95085	0.170538	0.910594	IAR4	Thiamin diphosphate-binding fold (THDP-binding) superfamily protein
AT3G54110	0	0	0	0	3	2	0	2	1.24004	5.95085	0.170538	0.910594	UCP1|ATUCP1|ATPUMP1|PUMP1|UCP	plant uncoupling mitochondrial protein 1
AT5G60360	0	0	0	0	3	2	0	2	1.24004	5.95085	0.170538	0.910594	AALP|SAG2|ALP	aleurain-like protease
AT4G32840	0	3	3	4	0	0	3	4	-1.31547	7.26689	0.17506	0.910594	PFK6	phosphofructokinase 6
AT3G47520	0	0	8	7	11	3	8	10	1.17721	8.4488	0.139135	0.910594	MDH	malate dehydrogenase
AT4G39960	0	0	0	4	2	2	3	2	1.11796	6.59937	0.168826	0.910594	AT4G39960	Molecular chaperone Hsp40/DnaJ family protein
AT1G09760	0	0	2	3	0	0	0	2	-1.17156	5.52822	0.166909	0.910594	U2A'	U2 small nuclear ribonucleoprotein A
AT3G04620	0	0	4	7	4	5	9	4	1.09671	7.92973	0.14867	0.910594	AT3G04620	Alba DNA/RNA-binding protein
AT2G20340	0	0	3	2	0	0	0	2	-1.16821	5.54101	0.16854	0.910594	AT2G20340	Pyridoxal phosphate (PLP)-dependent transferases superfamily protein
AT1G22840	2	2	0	0	2	0	0	0	-1.45686	6.84772	0.169989	0.910594	ATCYTC-A|CYTC-1	CYTOchrOME C-1
AT5G60660	2	2	0	0	2	0	0	0	-1.45686	6.84772	0.169989	0.910594	PIP2F|PIP2;4	plasma membrane intrinsic protein 2;4
AT4G34555	0	0	2	3	4	2	3	3	1.01474	7.01537	0.16642	0.910594	AT4G34555	Ribosomal protein S25 family protein
AT3G10610	0	3	7	6	10	10	9	9	0.921988	8.84754	0.125665	0.910594	AT3G10610	Ribosomal S17 family protein
AT3G05590	0	0	3	7	5	3	7	4	1.06903	7.73527	0.155722	0.910594	RPL18	ribosomal protein L18
AT5G61020	0	0	6	3	0	0	6	0	-1.35204	6.60617	0.180612	0.910594	ECT3	evolutionarily conserved C-terminal region 3
AT5G45390	0	0	2	3	2	0	0	0	-1.16011	5.66895	0.173818	0.910594	CLPP4|NCLPP4	CLP protease P4
AT2G16485	0	0	5	2	0	0	0	3	-1.24549	6.06352	0.176625	0.910594	AT2G16485	nucleic acid binding;zinc ion binding;DNA binding
AT3G50000	0	0	5	2	0	0	0	3	-1.24549	6.06352	0.176625	0.910594	ATCKA2|CKA2	casein kinase II, alpha chain 2
AT5G67380	0	0	5	2	0	0	0	3	-1.24549	6.06352	0.176625	0.910594	CKA1|ATCKA1	casein kinase alpha 1
AT1G60970	0	2	3	0	0	0	0	2	-1.29037	6.23473	0.174495	0.910594	AT1G60970	SNARE-like superfamily protein
AT5G08050	0	0	0	0	2	2	2	0	1.15971	5.69014	0.185886	0.910594	AT5G08050	Protein of unknown function (DUF1118)
AT5G43780	0	0	0	0	2	2	2	0	1.15971	5.69014	0.185886	0.910594	APS4	Pseudouridine synthase/archaeosine transglycosylase-like family protein
AT1G02090	0	0	2	2	0	0	2	0	-1.09627	5.27806	0.17643	0.910594	FUS5|CSN7|COP15|ATCSN7	Proteasome component (PCI) domain protein
AT5G23740	0	2	8	9	10	13	12	9	0.932483	9.00982	0.126189	0.910594	RPS11-BETA	ribosomal protein S11-beta
AT1G23410	0	3	6	10	9	10	13	11	0.905625	8.99164	0.125853	0.910594	AT1G23410	Ribosomal protein S27a / Ubiquitin family protein
AT3G29360	0	0	4	9	4	4	8	8	1.08223	8.06205	0.157152	0.910594	AT3G29360	UDP-glucose 6-dehydrogenase family protein
AT4G16720	0	0	5	5	5	4	5	5	1.02229	7.77052	0.162738	0.910594	AT4G16720	Ribosomal protein L23/L15e family protein
AT4G17390	0	0	5	5	5	4	5	5	1.02229	7.77052	0.162738	0.910594	AT4G17390	Ribosomal protein L23/L15e family protein
AT1G19570	0	0	2	10	4	3	5	8	1.09933	7.85066	0.163479	0.910594	ATDHAR1|DHAR1|DHAR5	dehydroascorbate reductase
AT4G36740	0	0	2	14	0	0	9	0	-1.49023	7.31358	0.19261	0.910594	HB-5|HB40|ATHB40	homeobox protein 40
AT1G31340	0	3	6	9	9	10	12	10	0.897005	8.93528	0.129219	0.910594	NEDD8|ATRUB1|RUB1	related to ubiquitin 1
AT2G35635	0	3	6	9	9	10	12	10	0.897005	8.93528	0.129219	0.910594	UBQ7|RUB2	ubiquitin 7
AT3G03540	0	0	11	8	0	0	2	8	-1.47559	7.58622	0.197347	0.910594	NPC5	non-specific phospholipase C5
AT4G10790	3	5	4	8	3	3	4	3	-0.887306	8.52528	0.143172	0.910594	AT4G10790	UBX domain-containing protein
AT3G04230	0	0	3	3	3	3	3	4	0.988862	7.17012	0.175499	0.910594	AT3G04230	Ribosomal protein S5 domain 2-like superfamily protein
AT1G05720	0	0	5	2	0	0	4	0	-1.22288	6.16363	0.188708	0.910594	AT1G05720	selenoprotein family protein
AT1G32990	0	0	4	2	4	3	4	2	1.00438	7.19264	0.178496	0.910594	PRPL11	plastid ribosomal protein l11
AT2G45710	0	0	3	3	3	2	4	4	0.983887	7.13011	0.180072	0.910594	AT2G45710	Zinc-binding ribosomal protein family protein
AT3G61110	0	0	3	3	3	2	4	4	0.983887	7.13011	0.180072	0.910594	RS27A|ARS27A	ribosomal protein S27
AT1G21750	0	0	3	3	5	2	2	6	1.04114	7.31753	0.177932	0.910594	PDIL1-1|ATPDI5|PDI5|ATPDIL1-1	PDI-like 1-1
AT4G18905	0	2	2	0	0	0	0	2	-1.23554	6.09948	0.187683	0.910594	AT4G18905	Transducin/WD40 repeat-like superfamily protein
AT3G45310	0	0	0	0	2	2	0	2	1.13969	5.71833	0.200071	0.910594	AT3G45310	Cysteine proteinases superfamily protein
AT3G06930	0	0	8	3	0	0	0	7	-1.38017	6.91646	0.20096	0.910594	ATPRMT4B|PRMT4B	protein arginine methyltransferase 4B
AT2G32060	0	0	5	9	5	5	9	6	1.04327	8.16047	0.163654	0.910594	AT2G32060	Ribosomal protein L7Ae/L30e/S12e/Gadd45 family protein
AT4G02840	0	0	2	4	0	0	0	3	-1.16413	5.89046	0.197069	0.910594	AT4G02840	Small nuclear ribonucleoprotein family protein
AT1G79920	0	0	0	3	8	0	3	3	1.22465	7.04631	0.199016	0.910594	AT1G79920	Heat shock protein 70 (Hsp 70) family protein
AT1G79930	0	0	0	3	8	0	3	3	1.22465	7.04631	0.199016	0.910594	HSP91	heat shock protein 91
AT4G11150	0	0	8	13	5	6	22	13	1.21616	8.88315	0.153676	0.910594	VHA-E1|emb2448|TUF|TUFF	vacuolar ATP synthase subunit E1
AT3G11700	0	0	4	3	5	2	3	5	0.998753	7.3728	0.185177	0.910594	FLA18	FASCICLIN-like arabinogalactan protein 18 precursor
AT5G39740	0	0	0	2	2	0	5	4	1.15269	6.49368	0.204273	0.910594	RPL5B|OLI7	ribosomal protein L5 B
AT1G77940	0	0	0	5	2	2	3	2	1.05966	6.69058	0.200422	0.910594	AT1G77940	Ribosomal protein L7Ae/L30e/S12e/Gadd45 family protein
AT2G20450	0	0	3	3	4	2	2	7	1.02223	7.29599	0.188272	0.910594	AT2G20450	Ribosomal protein L14
AT5G45510	0	0	5	3	0	0	0	5	-1.26003	6.44121	0.205423	0.910594	AT5G45510	Leucine-rich repeat (LRR) family protein
AT3G22890	0	0	0	11	10	9	10	0	1.61694	8.31055	0.180371	0.910594	APS1	ATP sulfurylase 1
AT2G43750	0	0	3	4	6	2	4	3	0.991511	7.38532	0.188224	0.910594	OASB|CPACS1|ACS1|ATCS-B	O-acetylserine (thiol) lyase B
AT2G42680	0	3	4	0	0	0	0	3	-1.31773	6.776	0.202293	0.910594	MBF1A|ATMBF1A	multiprotein bridging factor 1A
AT2G35840	0	0	0	2	8	5	2	0	1.26352	7.2322	0.20161	0.910594	AT2G35840	Sucrose-6F-phosphate phosphohydrolase family protein
AT3G12915	0	0	7	11	7	9	10	6	1.05507	8.56261	0.162787	0.910594	AT3G12915	Ribosomal protein S5/Elongation factor G/III/V family protein
AT2G19730	0	0	0	3	2	0	4	8	1.21025	6.87629	0.205761	0.910594	AT2G19730	Ribosomal L28e protein family
AT3G07110	0	0	2	2	2	2	3	3	0.930648	6.70913	0.202598	0.910594	AT3G07110	Ribosomal protein L13 family protein
AT1G52570	2	0	17	25	0	3	14	6	-1.52887	8.93275	0.16169	0.910594	PLDALPHA2	phospholipase D alpha 2
AT3G53970	0	0	4	3	3	4	4	3	0.959984	7.32663	0.192544	0.910594	AT3G53970	proteasome inhibitor-related
AT3G16980	0	0	2	2	0	0	0	2	-1.04621	5.31545	0.206981	0.910594	NRPD9A|NRPB9A|NRPE9A	RNA polymerases M/15 Kd subunit
AT3G27050	0	0	2	2	0	0	0	2	-1.04621	5.31545	0.206981	0.910594	AT3G27050	unknown protein; Has 43 Blast hits to 43 proteins in 17 species: Archae - 0; Bacteria - 0; Metazoa - 0; Fungi - 0; Plants - 40; Viruses - 0; Other Eukaryotes - 3 (source: NCBI BLink).
AT4G13170	0	0	2	2	0	0	0	2	-1.04621	5.31545	0.206981	0.910594	AT4G13170	Ribosomal protein L13 family protein
AT5G48760	0	0	2	2	0	0	0	2	-1.04621	5.31545	0.206981	0.910594	AT5G48760	Ribosomal protein L13 family protein
AT5G54940	0	0	2	2	0	0	0	2	-1.04621	5.31545	0.206981	0.910594	AT5G54940	Translation initiation factor SUI1 family protein
AT5G59810	0	0	2	2	0	0	0	2	-1.04621	5.31545	0.206981	0.910594	SBT5.4|ATSBT5.4	Subtilase family protein
AT3G19170	0	3	3	9	11	7	12	5	0.948076	8.72348	0.159151	0.910594	ATZNMP|ATPREP1|PREP1	presequence protease 1
AT1G29670	0	0	0	0	10	0	0	4	1.28341	6.90023	0.221566	0.910594	AT1G29670	GDSL-like Lipase/Acylhydrolase superfamily protein
AT3G57150	0	0	0	0	0	0	3	10	1.2376	6.45014	0.224018	0.910594	NAP57|AtCBF5|CBF5|AtNAP57	homologue of NAP57
AT3G07300	0	0	3	6	0	0	8	0	-1.26466	6.76629	0.225893	0.910594	AT3G07300	NagB/RpiA/CoA transferase-like superfamily protein
ATCG00130	0	2	5	3	10	8	4	5	0.958301	8.35711	0.176857	0.910594
AT1G27400	0	0	9	9	7	6	9	9	1.00996	8.50101	0.173198	0.910594	AT1G27400	Ribosomal protein L22p/L17e family protein
AT1G13880	0	2	29	29	0	0	28	22	-1.82657	9.54738	0.165797	0.910594	AT1G13880	ELM2 domain-containing protein
AT5G16730	2	3	15	12	3	0	17	10	-1.1974	8.96064	0.153628	0.910594	AT5G16730	Plant protein of unknown function (DUF827)
AT3G44890	0	0	3	3	2	3	3	5	0.942865	7.14624	0.207063	0.910594	RPL9	ribosomal protein L9
AT3G61470	0	0	3	5	4	3	5	3	0.946249	7.42381	0.201674	0.910594	LHCA2	photosystem I light harvesting complex gene 2
AT2G46820	0	0	0	2	6	3	3	0	1.15592	6.87926	0.221732	0.910594	PTAC8|PSI-P|PSAP|TMP14	photosystem I P subunit
AT3G15880	0	3	18	15	15	17	21	21	0.897087	9.76124	0.122594	0.910594	TPR4|WSIP2	WUS-interacting protein 2
AT1G20630	0	0	4	9	6	5	7	4	0.991293	8.0347	0.188598	0.910594	CAT1	catalase 1
AT4G39520	0	0	4	4	4	3	4	4	0.933542	7.43152	0.203503	0.910594	AT4G39520	GTP-binding protein-related
ATCG00160	0	0	3	6	4	6	4	3	0.969097	7.66194	0.200848	0.910594
AT4G14680	0	0	0	2	4	3	4	0	1.12367	6.72305	0.227587	0.910594	APS3	Pseudouridine synthase/archaeosine transglycosylase-like family protein
AT1G77440	0	0	4	5	3	3	5	6	0.952752	7.5681	0.203215	0.910594	PBC2	20S proteasome beta subunit C2
AT1G09590	0	0	2	2	3	3	2	2	0.902603	6.79353	0.222335	0.910594	AT1G09590	Translation protein SH3-like family protein
AT1G09690	0	0	2	2	3	3	2	2	0.902603	6.79353	0.222335	0.910594	AT1G09690	Translation protein SH3-like family protein
AT1G57660	0	0	2	2	3	3	2	2	0.902603	6.79353	0.222335	0.910594	AT1G57660	Translation protein SH3-like family protein
AT1G57860	0	0	2	2	3	3	2	2	0.902603	6.79353	0.222335	0.910594	AT1G57860	Translation protein SH3-like family protein
AT1G50250	2	3	2	3	10	7	5	5	0.86982	8.56911	0.16931	0.910594	FTSH1	FTSH protease 1
AT3G59040	0	0	0	0	0	0	5	5	1.16308	6.0419	0.235664	0.910594	AT3G59040	Tetratricopeptide repeat (TPR)-like superfamily protein
AT1G65960	0	0	3	6	2	3	5	9	1.01486	7.64876	0.203366	0.910594	GAD2	glutamate decarboxylase 2
AT2G36880	2	2	0	19	10	7	16	5	1.28678	9.01276	0.16624	0.910594	MAT3	methionine adenosyltransferase 3
AT2G38140	0	0	4	0	2	0	6	6	1.17634	6.95924	0.227634	0.910594	PSRP4	plastid-specific ribosomal protein 4
AT3G27925	0	0	3	9	4	3	8	5	0.98862	7.84366	0.199929	0.910594	DEGP1|Deg1	DegP protease 1
AT4G13930	0	0	4	9	8	2	7	7	1.02842	8.07872	0.197505	0.910594	SHM4	serine hydroxymethyltransferase 4
ATCG00790	0	2	3	4	7	8	6	3	0.911525	8.19036	0.193208	0.910594
AT3G55200	0	0	4	14	0	0	5	3	-1.27516	7.39016	0.251414	0.910594	AT3G55200	Cleavage and polyadenylation specificity factor (CPSF) A subunit protein
AT3G55220	0	0	4	14	0	0	5	3	-1.27516	7.39016	0.251414	0.910594	AT3G55220	Cleavage and polyadenylation specificity factor (CPSF) A subunit protein
AT3G03340	0	0	2	2	2	2	2	4	0.888545	6.71613	0.232074	0.910594	UNE6	LUC7 related protein
AT2G15620	0	0	0	0	10	4	0	0	1.25036	7.05711	0.242286	0.910594	NIR|ATHNIR|NIR1	nitrite reductase 1
AT5G47010	0	0	6	2	0	0	0	5	-1.17159	6.44801	0.239402	0.910594	UPF1|LBA1|ATUPF1	RNA helicase, putative
AT5G13530	0	0	6	3	0	0	2	2	-1.08161	6.42244	0.250008	0.910594	KEG	protein kinases;ubiquitin-protein ligases
AT5G65620	0	0	0	0	5	8	0	0	1.24077	7.00255	0.24336	0.910594	AT5G65620	Zincin-like metalloproteases family protein
AT1G27090	0	0	8	0	3	2	2	3	1.04267	7.07979	0.233087	0.910594	AT1G27090	glycine-rich protein
AT5G62350	0	0	5	0	7	9	0	5	1.36631	7.81267	0.221358	0.910594	AT5G62350	Plant invertase/pectin methylesterase inhibitor superfamily protein
AT2G16950	0	0	2	13	0	0	12	0	-1.33929	7.42417	0.252773	0.910594	ATTRN1|TRN1	transportin 1
AT1G55060	0	3	6	9	8	9	12	10	0.825539	8.87669	0.163642	0.910594	UBQ12	ubiquitin 12
AT1G65350	0	3	6	9	8	9	12	10	0.825539	8.87669	0.163642	0.910594	UBQ13	ubiquitin 13
AT2G36170	0	3	6	9	8	9	12	10	0.825539	8.87669	0.163642	0.910594	AT2G36170	Ubiquitin supergroup;Ribosomal protein L40e
AT3G52590	0	3	6	9	8	9	12	10	0.825539	8.87669	0.163642	0.910594	HAP4|ERD16|EMB2167|UBQ1	ubiquitin extension protein 1
AT4G02890	0	3	6	9	8	9	12	10	0.825539	8.87669	0.163642	0.910594	UBQ14	Ubiquitin family protein
AT4G05050	0	3	6	9	8	9	12	10	0.825539	8.87669	0.163642	0.910594	UBQ11	ubiquitin 11
AT4G05320	0	3	6	9	8	9	12	10	0.825539	8.87669	0.163642	0.910594	UBQ10	polyubiquitin 10
AT5G03240	0	3	6	9	8	9	12	10	0.825539	8.87669	0.163642	0.910594	UBQ3	polyubiquitin 3
AT5G20620	0	3	6	9	8	9	12	10	0.825539	8.87669	0.163642	0.910594	UBQ4	ubiquitin 4
AT5G37640	0	3	6	9	8	9	12	10	0.825539	8.87669	0.163642	0.910594	UBQ9	ubiquitin 9
AT2G21170	0	0	0	0	10	0	0	3	1.19523	6.81512	0.248591	0.910594	TIM|PDTPI	triosephosphate isomerase
AT1G67430	0	0	9	9	7	6	9	8	0.969224	8.4735	0.190275	0.910594	AT1G67430	Ribosomal protein L22p/L17e family protein
AT5G13260	0	0	4	6	0	0	3	2	-1.09905	6.609	0.259507	0.910594	AT5G13260	unknown protein; BEST Arabidopsis thaliana protein match is: unknown protein (TAIR:AT3G48860.2); Has 30201 Blast hits to 17322 proteins in 780 species: Archae - 12; Bacteria - 1396; Metazoa - 17338; Fungi - 3422; Plants - 5037; Viruses - 0; Other Eukaryotes - 2996 (source: NCBI BLink).
AT1G65440	0	0	14	10	0	0	5	9	-1.37135	7.97089	0.251446	0.910594	GTB1	global transcription factor group B1
AT1G74920	0	0	2	2	0	0	3	0	-0.991628	5.4962	0.241681	0.910594	ALDH10A8	aldehyde dehydrogenase 10A8
AT3G16060	0	0	6	4	0	0	3	2	-1.09313	6.62109	0.262413	0.910594	AT3G16060	ATP binding microtubule motor family protein
AT3G61440	0	0	0	0	8	4	0	0	1.19145	6.8424	0.255049	0.910594	ATCYSC1|ARATH;BSAS3;1|CYSC1	cysteine synthase C1
AT1G56500	0	0	0	0	6	5	0	0	1.17291	6.73624	0.257977	0.910594	AT1G56500	haloacid dehalogenase-like hydrolase family protein
AT1G04410	0	0	8	9	10	5	7	7	0.964186	8.43691	0.200642	0.910594	AT1G04410	Lactate/malate dehydrogenase family protein
AT4G02480	0	0	3	7	0	0	11	0	-1.22411	7.0681	0.266006	0.910594	AT4G02480	AAA-type ATPase family protein
AT5G44070	0	0	6	5	0	0	2	4	-1.10706	6.80884	0.273564	0.910594	CAD1|ARA8|PCS1|ATPCS1	phytochelatin synthase 1 (PCS1)
AT2G37550	0	0	4	3	0	0	7	0	-1.11664	6.4963	0.262223	0.910594	AGD7|ASP1	ARF-GAP domain 7
AT3G03250	0	0	0	0	8	0	0	3	1.12403	6.55749	0.266455	0.910594	AtUGP1|UGP|UGP1	UDP-GLUCOSE PYROPHOSPHORYLASE 1
AT5G51280	0	0	4	14	0	0	6	3	-1.20566	7.44363	0.282663	0.910594	AT5G51280	DEAD-box protein abstrakt, putative
AT3G08530	0	0	4	3	6	0	9	10	1.19666	7.82415	0.237376	0.910594	AT3G08530	Clathrin, heavy chain
AT1G65930	0	0	0	4	9	2	0	7	1.21711	7.46459	0.25419	0.910594	cICDH	cytosolic NADP+-dependent isocitrate dehydrogenase
AT4G34360	0	0	9	9	0	0	9	3	-1.22801	7.60836	0.282647	0.910594	AT4G34360	S-adenosyl-L-methionine-dependent methyltransferases superfamily protein
AT3G03530	0	0	7	6	2	0	0	6	-1.14481	7.17608	0.288316	0.910594	NPC4	non-specific phospholipase C4
AT1G74050	0	2	8	9	8	10	10	12	0.807734	8.88912	0.181465	0.910594	AT1G74050	Ribosomal protein L6 family protein
AT1G74060	0	2	8	9	8	10	10	12	0.807734	8.88912	0.181465	0.910594	AT1G74060	Ribosomal protein L6 family protein
AT5G15490	0	0	2	8	3	3	5	4	0.892155	7.50454	0.245372	0.910594	AT5G15490	UDP-glucose 6-dehydrogenase family protein
AT1G80480	0	0	4	18	7	4	18	6	1.05709	8.64918	0.213217	0.910594	PTAC17	plastid transcriptionally active 17
AT1G32550	0	3	0	5	0	4	0	0	-1.20809	7.07513	0.272846	0.910594	AT1G32550	2Fe-2S ferredoxin-like superfamily protein
AT5G23120	0	0	0	0	12	2	0	0	1.13644	7.03382	0.282967	0.910594	HCF136	photosystem II stability/assembly factor, chloroplast (HCF136)
AT1G01090	0	0	5	4	3	3	4	6	0.873778	7.52235	0.245638	0.910594	PDH-E1 ALPHA	pyruvate dehydrogenase E1 alpha
AT1G08520	0	3	8	21	13	11	22	16	0.860524	9.51265	0.156471	0.910594	ALB1|PDE166|ALB-1V|CHLD|V157	ALBINA 1
AT4G39200	0	0	2	2	2	2	3	2	0.807642	6.61154	0.272123	0.910594	AT4G39200	Ribosomal protein S25 family protein
AT4G34660	0	0	6	6	0	0	4	3	-1.0791	6.95731	0.29691	0.910594	AT4G34660	SH3 domain-containing protein
AT5G16270	0	0	7	3	0	0	2	3	-1.02732	6.63451	0.29443	0.910594	SYN4|ATRAD21.3	sister chromatid cohesion 1 protein 4
AT4G38780	0	2	35	35	0	0	33	32	-1.80007	9.85605	0.191013	0.910594	AT4G38780	Pre-mRNA-processing-splicing factor
AT3G23400	0	0	0	0	4	5	0	0	1.07186	6.46268	0.287327	0.910594	FIB4	Plastid-lipid associated protein PAP / fibrillin family protein
AT4G28750	5	5	2	0	10	5	3	5	1.16123	8.82033	0.220847	0.910594	PSAE-1	Photosystem I reaction centre subunit IV / PsaE protein
AT3G48860	0	0	4	5	0	0	2	3	-1.00262	6.52033	0.297742	0.910594	AT3G48860	unknown protein; INVOLVED IN: biological_process unknown; LOCATED IN: plasma membrane; EXPRESSED IN: 22 plant structures; EXPRESSED DURING: 13 growth stages; BEST Arabidopsis thaliana protein match is: unknown protein (TAIR:AT5G23700.1); Has 12429 Blast hits to 9751 proteins in 897 species: Archae - 180; Bacteria - 1190; Metazoa - 6552; Fungi - 1361; Plants - 886; Viruses - 50; Other Eukaryotes -…
AT3G55800	0	0	0	0	11	2	0	0	1.11217	6.92871	0.288415	0.910594	SBPASE	sedoheptulose-bisphosphatase
AT5G36700	0	0	0	0	11	2	0	0	1.11217	6.92871	0.288415	0.910594	ATPGLP1|PGLP1	2-phosphoglycolate phosphatase 1
AT5G36790	0	0	0	0	11	2	0	0	1.11217	6.92871	0.288415	0.910594	AT5G36790	Haloacid dehalogenase-like hydrolase (HAD) superfamily protein
AT3G47650	0	0	3	3	3	4	2	3	0.842215	7.14074	0.26233	0.910594	AT3G47650	DnaJ/Hsp40 cysteine-rich domain superfamily protein
AT3G04770	0	0	2	4	3	2	3	3	0.822371	6.9829	0.267937	0.910594	RPSAb	40s ribosomal protein SA B
AT2G47580	0	0	7	5	0	0	3	4	-1.06163	6.96795	0.305851	0.910594	U1A	spliceosomal protein U1A
AT1G13690	0	0	8	4	0	0	2	5	-1.06584	6.97852	0.30608	0.910594	ATE1	ATPase E1
AT3G49470	0	0	0	0	6	0	0	3	1.02936	6.24364	0.294585	0.910594	NACA2	nascent polypeptide-associated complex subunit alpha-like protein 2
AT1G32470	0	0	0	0	4	0	4	0	0.995272	5.95804	0.295261	0.910594	AT1G32470	Single hybrid motif superfamily protein
AT2G41220	2	2	3	2	6	5	0	0	-1.07175	7.88417	0.291979	0.910594	GLU2	glutamate synthase 2
AT1G78380	0	0	0	4	5	0	3	3	0.992572	6.79287	0.289747	0.910594	GSTU19|GST8|ATGSTU19	glutathione S-transferase TAU 19
AT1G78370	0	0	0	0	6	3	0	0	1.04478	6.42737	0.29688	0.910594	ATGSTU20|GSTU20	glutathione S-transferase TAU 20
AT1G29350	0	0	5	6	0	0	5	2	-1.03785	6.87061	0.309694	0.910594	AT1G29350	Kinase-related protein of unknown function (DUF1296)
AT1G29370	0	0	5	6	0	0	5	2	-1.03785	6.87061	0.309694	0.910594	AT1G29370	Kinase-related protein of unknown function (DUF1296)
AT4G25550	0	0	2	2	0	0	0	3	-0.935911	5.54424	0.281064	0.910594	AT4G25550	Cleavage/polyadenylation specificity factor, 25kDa subunit
AT5G43070	0	0	2	2	0	0	0	3	-0.935911	5.54424	0.281064	0.910594	WPP1	WPP domain protein 1
AT5G49830	0	0	2	2	0	0	0	3	-0.935911	5.54424	0.281064	0.910594	EXO84B	exocyst complex component 84B
AT4G34200	2	0	0	4	4	5	2	5	0.9857	7.75324	0.25914	0.910594	EDA9	D-3-phosphoglycerate dehydrogenase
AT2G33800	3	4	3	4	13	10	5	7	0.797166	9.00389	0.183432	0.910594	AT2G33800	Ribosomal protein S5 family protein
AT5G14170	0	0	11	10	0	0	9	5	-1.21164	7.83688	0.30219	0.910594	CHC1	SWIB/MDM2 domain superfamily protein
AT5G12470	2	3	2	0	2	0	0	2	-1.09886	7.34912	0.306922	0.910594	AT5G12470	Protein of unknown function (DUF3411)
AT1G59900	0	0	0	0	4	4	0	0	1.0125	6.284	0.30568	0.910594	AT-E1 ALPHA|E1 ALPHA	pyruvate dehydrogenase complex E1 alpha subunit
AT5G21430	0	0	0	0	4	4	0	0	1.0125	6.284	0.30568	0.910594	AT5G21430	Chaperone DnaJ-domain superfamily protein
AT3G01280	0	0	0	0	4	0	0	4	0.988011	6.00457	0.306053	0.910594	VDAC1|ATVDAC1	voltage dependent anion channel 1
AT1G61150	0	0	4	8	0	0	3	4	-1.02587	6.95368	0.322534	0.910594	AT1G61150	LisH and RanBPM domains containing protein
AT5G22780	0	0	9	14	0	0	8	7	-1.22325	7.95314	0.304874	0.910594	AT5G22780	Adaptor protein complex AP-2, alpha subunit
ATCG00350	2	0	0	0	9	3	0	6	1.23895	7.71498	0.2811	0.910594
AT5G61410	0	0	3	3	3	2	3	3	0.789935	6.98758	0.284915	0.910594	EMB2728|RPE	D-ribulose-5-phosphate-3-epimerase
AT4G30530	0	0	0	8	0	0	2	0	-0.974777	5.98398	0.288767	0.910594	AT4G30530	Class I glutamine amidotransferase-like superfamily protein
AT1G73110	0	2	0	6	3	4	6	2	0.945915	7.64227	0.272627	0.910594	AT1G73110	P-loop containing nucleoside triphosphate hydrolases superfamily protein
AT1G23190	0	0	0	9	6	3	9	0	1.15638	7.64403	0.285034	0.910594	AT1G23190	Phosphoglucomutase/phosphomannomutase family protein
AT1G33120	2	3	23	17	20	17	24	26	0.644121	10.0617	0.129064	0.910594	AT1G33120	Ribosomal protein L6 family
AT1G33140	2	3	23	17	20	17	24	26	0.644121	10.0617	0.129064	0.910594	PGY2	Ribosomal protein L6 family
AT1G16880	0	0	0	0	5	3	0	0	0.99437	6.26413	0.312682	0.910594	AT1G16880	uridylyltransferase-related
AT1G78850	0	0	0	0	5	3	0	0	0.99437	6.26413	0.312682	0.910594	AT1G78850	D-mannose binding lectin protein with Apple-like carbohydrate-binding domain
AT1G78860	0	0	0	0	5	3	0	0	0.99437	6.26413	0.312682	0.910594	AT1G78860	D-mannose binding lectin protein with Apple-like carbohydrate-binding domain
AT2G03640	0	2	2	0	0	0	0	4	-1.04273	6.36204	0.299026	0.910594	AT2G03640	Nuclear transport factor 2 (NTF2) family protein with RNA binding (RRM-RBD-RNP motifs) domain
AT3G62870	0	2	6	10	7	7	11	12	0.780718	8.75916	0.2063	0.910594	AT3G62870	Ribosomal protein L7Ae/L30e/S12e/Gadd45 family protein
AT3G08900	0	0	6	8	0	0	5	4	-1.05805	7.2298	0.327582	0.910594	RGP|RGP3	reversibly glycosylated polypeptide 3
AT5G24770	0	0	11	11	8	5	9	16	0.959794	8.76575	0.223513	0.910594	ATVSP2|VSP2	vegetative storage protein 2
AT1G49670	0	0	3	4	0	0	2	2	-0.899436	6.1676	0.320139	0.910594	NQR	ARP protein (REF)
AT1G28290	0	0	3	0	5	3	0	4	1.01863	6.9594	0.302622	0.910594	AGP31	arabinogalactan protein 31
AT4G34430	0	0	4	6	0	0	3	3	-0.968532	6.70676	0.330093	0.910594	ATSWI3D|CHB3	DNA-binding family protein
AT1G49630	0	0	0	4	2	0	6	3	0.9525	6.67611	0.312241	0.910594	PREP2|ATPREP2	presequence protease 2
AT5G67320	0	0	4	3	0	0	2	2	-0.896249	6.17582	0.322186	0.910594	HOS15	WD-40 repeat family protein
AT4G20980	0	0	13	13	0	0	10	8	-1.25838	8.16971	0.303499	0.910594	AT4G20980	Eukaryotic translation initiation factor 3 subunit 7 (eIF-3)
AT2G47110	0	5	10	14	13	13	19	13	0.773355	9.49597	0.169389	0.910594	UBQ6	ubiquitin 6
AT3G62250	0	5	10	14	13	13	19	13	0.773355	9.49597	0.169389	0.910594	UBQ5	ubiquitin 5
AT2G35410	0	0	7	0	5	5	0	8	1.16495	7.63897	0.290259	0.910594	AT2G35410	RNA-binding (RRM/RBD/RNP motifs) family protein
AT5G50320	0	0	9	8	0	0	4	8	-1.10795	7.58013	0.329103	0.910594	AtELP3|HAC8|ELP3|ELO3|HAG3	radical SAM domain-containing protein / GCN5-related N-acetyltransferase (GNAT) family protein
AT5G09900	0	2	15	13	2	0	12	9	-1.143	8.57276	0.244667	0.910594	EMB2107|MSA|RPN5A	26S proteasome regulatory subunit, putative (RPN5)
AT5G54600	0	0	0	2	3	0	3	2	0.867847	6.18917	0.324784	0.910594	AT5G54600	Translation protein SH3-like family protein
AT3G17170	0	0	9	6	3	3	11	12	0.964738	8.27079	0.251436	0.910594	RFC3	Translation elongation factor EF1B/ribosomal protein S6 family protein
AT4G12800	0	0	0	0	7	2	0	0	0.982442	6.40938	0.323542	0.910594	PSAL	photosystem I subunit l
AT4G29060	0	0	10	6	14	2	5	13	1.03321	8.55245	0.247526	0.910594	emb2726	elongation factor Ts family protein
AT3G03710	0	0	18	8	6	8	10	18	0.983315	8.95384	0.225576	0.910594	PNP|RIF10	polyribonucleotide nucleotidyltransferase, putative
AT5G02160	0	0	0	2	2	4	3	0	0.899541	6.51045	0.326989	0.910594	AT5G02160	unknown protein; FUNCTIONS IN: molecular_function unknown; INVOLVED IN: biological_process unknown; LOCATED IN: chloroplast thylakoid membrane; EXPRESSED IN: 23 plant structures; EXPRESSED DURING: 13 growth stages; Has 121 Blast hits to 121 proteins in 17 species: Archae - 0; Bacteria - 0; Metazoa - 0; Fungi - 0; Plants - 121; Viruses - 0; Other Eukaryotes - 0 (source: NCBI BLink).
AT2G18790	0	0	7	0	0	0	2	0	-0.936235	5.90304	0.305899	0.910594	HY3|PHYB|OOP1	phytochrome B
AT1G64190	0	0	0	3	5	4	2	0	0.947123	6.8922	0.323196	0.910594	AT1G64190	6-phosphogluconate dehydrogenase family protein
AT2G21960	0	0	0	2	4	3	2	0	0.894946	6.53877	0.330162	0.910594	AT2G21960	unknown protein; LOCATED IN: chloroplast; EXPRESSED IN: 22 plant structures; EXPRESSED DURING: 13 growth stages; BEST Arabidopsis thaliana protein match is: unknown protein (TAIR:AT1G56180.1); Has 224 Blast hits to 222 proteins in 59 species: Archae - 0; Bacteria - 65; Metazoa - 0; Fungi - 0; Plants - 134; Viruses - 0; Other Eukaryotes - 25 (source: NCBI BLink).
AT1G20760	0	0	9	4	0	0	3	5	-0.998463	7.12082	0.347993	0.910594	AT1G20760	Calcium-binding EF hand family protein
AT1G03600	0	5	5	0	7	3	2	7	1.02438	8.195	0.279594	0.910594	PSB27	photosystem II family protein
AT5G22770	0	0	9	14	0	0	9	7	-1.17503	7.98955	0.326381	0.910594	alpha-ADR	alpha-adaptin
AT1G18170	0	0	0	0	3	4	0	0	0.937176	6.1026	0.333425	0.910594	AT1G18170	FKBP-like peptidyl-prolyl cis-trans isomerase family protein
AT3G27160	0	0	0	0	3	4	0	0	0.937176	6.1026	0.333425	0.910594	GHS1	Ribosomal protein S21 family protein
AT1G05460	0	0	10	32	0	0	22	7	-1.39881	8.83649	0.297183	0.910594	SDE3	P-loop containing nucleoside triphosphate hydrolases superfamily protein
AT1G48600	0	0	0	0	4	3	0	0	0.933657	6.08003	0.333801	0.910594	PMEAMT|AtPMEAMT	S-adenosyl-L-methionine-dependent methyltransferases superfamily protein
AT1G51420	0	0	0	0	4	3	0	0	0.933657	6.08003	0.333801	0.910594	SPP1|ATSPP1	sucrose-phosphatase 1
AT2G24060	0	0	0	0	4	3	0	0	0.933657	6.08003	0.333801	0.910594	AT2G24060	Translation initiation factor 3 protein
AT5G42650	0	0	0	0	4	3	0	0	0.933657	6.08003	0.333801	0.910594	CYP74A|AOS|DDE2	allene oxide synthase
ATCG00420	0	0	0	0	4	3	0	0	0.933657	6.08003	0.333801	0.910594
AT5G13680	0	0	16	7	0	0	6	9	-1.15857	7.97564	0.332509	0.910594	ABO1|ELO2	IKI3 family protein
AT1G17100	0	0	0	0	3	0	4	0	0.896694	5.72678	0.334587	0.910594	AT1G17100	SOUL heme-binding family protein
AT3G54670	0	0	17	20	0	0	13	14	-1.37231	8.71174	0.294438	0.910594	SMC1|ATSMC1|TTN8	Structural maintenance of chromosomes (SMC) family protein
AT1G32500	0	0	0	3	4	2	4	0	0.912103	6.66814	0.332249	0.910594	ATNAP6|NAP6	non-intrinsic ABC protein 6
AT1G15250	0	0	0	0	4	0	3	0	0.897806	5.80301	0.335268	0.910594	AT1G15250	Zinc-binding ribosomal protein family protein
AT5G43330	0	0	3	5	3	3	4	3	0.775373	7.28694	0.298759	0.910594	AT5G43330	Lactate/malate dehydrogenase family protein
AT1G79730	0	0	0	0	0	0	3	4	0.892556	5.53528	0.335651	0.910594	ELF7	hydroxyproline-rich glycoprotein family protein
AT5G40490	0	0	0	0	0	0	6	2	0.90403	5.69182	0.335969	0.910594	AT5G40490	RNA-binding (RRM/RBD/RNP motifs) family protein
AT5G43990	0	0	12	9	0	0	6	9	-1.13863	7.89126	0.33465	0.910594	SUVR2|SDG18	SET-domain containing protein lysine methyltransferase family protein
AT1G55890	0	0	0	6	0	0	2	0	-0.893797	5.66211	0.315154	0.910594	AT1G55890	Tetratricopeptide repeat (TPR)-like superfamily protein
AT1G70830	0	0	0	6	0	0	2	0	-0.893797	5.66211	0.315154	0.910594	MLP28	MLP-like protein 28
AT3G11910	0	0	0	6	0	0	2	0	-0.893797	5.66211	0.315154	0.910594	UBP13	ubiquitin-specific protease 13
AT5G52520	0	0	0	5	5	3	4	0	0.963746	7.06431	0.328285	0.910594	OVA6|PRORS1	Class II aaRS and biotin synthetases superfamily protein
AT4G30920	0	0	0	0	4	0	0	3	0.901761	5.84196	0.339902	0.910594	AT4G30920	Cytosol aminopeptidase family protein
AT5G17310	0	0	0	0	4	0	0	3	0.901761	5.84196	0.339902	0.910594	AtUGP2|UGP2	UDP-glucose pyrophosphorylase 2
AT3G02080	0	2	4	4	0	2	2	4	-0.849221	7.26923	0.342708	0.910594	AT3G02080	Ribosomal protein S19e family protein
AT1G09750	0	0	4	3	4	2	3	3	0.761591	7.15835	0.309877	0.910594	AT1G09750	Eukaryotic aspartyl protease family protein
AT1G80600	0	0	0	0	6	0	0	2	0.913056	6.10708	0.342744	0.910594	WIN1	HOPW1-1-interacting 1
AT5G60640	0	0	0	0	6	0	0	2	0.913056	6.10708	0.342744	0.910594	PDI2|ATPDIL1-4|ATPDI2|PDIL1-4	PDI-like 1-4
AT3G10270	0	0	3	7	0	0	3	3	-0.912227	6.70107	0.359481	0.910594	GYRB1	DNA GYRASE B1
AT5G14250	0	0	10	9	0	0	9	5	-1.08965	7.75197	0.347795	0.910594	COP13|FUS11|CSN3	Proteasome component (PCI) domain protein
AT3G18035	0	0	4	2	0	0	0	6	-0.944279	6.33399	0.33776	0.910594	HON4	winged-helix DNA-binding transcription factor family protein
AT3G62460	0	0	3	5	0	0	2	3	-0.871267	6.41033	0.357657	0.910594	AT3G62460	Putative endonuclease or glycosyl hydrolase
AT1G52510	0	0	0	4	5	3	3	0	0.923376	6.92092	0.339017	0.910594	AT1G52510	alpha/beta-Hydrolases superfamily protein
AT4G09320	0	0	0	4	5	3	0	4	0.956363	7.0173	0.336981	0.910594	NDPK1	Nucleoside diphosphate kinase family protein
AT2G44160	0	0	2	9	5	2	8	2	0.848278	7.65373	0.306315	0.910594	MTHFR2	methylenetetrahydrofolate reductase 2
AT3G59970	0	0	4	22	9	3	19	7	1.00778	8.80771	0.256547	0.910594	MTHFR1	methylenetetrahydrofolate reductase 1
AT5G51100	0	0	4	5	0	0	3	3	-0.875887	6.61659	0.371564	0.910594	FSD2	Fe superoxide dismutase 2
AT1G59890	0	0	8	0	0	0	0	2	-0.920068	6.07891	0.329851	0.910594	SNL5	SIN3-like 5
AT3G49910	0	4	5	7	10	8	7	8	0.728293	8.76204	0.231943	0.910594	AT3G49910	Translation protein SH3-like family protein
AT1G06000	0	0	2	2	0	0	0	4	-0.853403	5.74167	0.343168	0.910594	AT1G06000	UDP-Glycosyltransferase superfamily protein
AT5G64140	0	0	2	2	0	0	0	4	-0.853403	5.74167	0.343168	0.910594	RPS28	ribosomal protein S28
AT5G13510	0	0	0	3	2	0	5	2	0.828516	6.37078	0.364238	0.910594	AT5G13510	Ribosomal protein L10 family protein
AT1G48350	0	2	2	2	3	3	5	3	0.710937	7.4772	0.315158	0.910594	AT1G48350	Ribosomal L18p/L5e family protein
AT3G59770	0	0	0	10	0	0	3	0	-0.936615	6.36253	0.338765	0.910594	SAC9	sacI homology domain-containing protein / WW domain-containing protein
AT1G70060	0	0	13	8	0	0	11	5	-1.09003	7.91958	0.358388	0.910594	SNL4	SIN3-like 4
AT1G10200	0	0	0	5	0	0	2	0	-0.844244	5.46952	0.333685	0.910594	WLIM1	GATA type zinc finger transcription factor family protein
AT2G16570	0	0	0	5	0	0	2	0	-0.844244	5.46952	0.333685	0.910594	ASE1|ATASE|ATASE1	GLN phosphoribosyl pyrophosphate amidotransferase 1
AT3G21200	0	0	0	5	0	0	2	0	-0.844244	5.46952	0.333685	0.910594	PGR7	proton gradient regulation 7
AT3G62560	0	0	0	5	0	0	2	0	-0.844244	5.46952	0.333685	0.910594	AT3G62560	Ras-related small GTP-binding family protein
AT4G02080	0	0	0	5	0	0	2	0	-0.844244	5.46952	0.333685	0.910594	ATSARA1C|SAR2|ATSAR2|ASAR1	secretion-associated RAS super family 2
AT4G13780	0	0	0	5	0	0	2	0	-0.844244	5.46952	0.333685	0.910594	AT4G13780	methionine--tRNA ligase, putative / methionyl-tRNA synthetase, putative / MetRS, putative
AT3G02200	0	0	20	23	0	0	17	16	-1.39272	8.95854	0.302329	0.910594	AT3G02200	Proteasome component (PCI) domain protein
AT3G18090	0	0	5	0	0	0	2	0	-0.85177	5.53488	0.334528	0.910594	NRPD2B	nuclear RNA polymerase D2B
AT1G14650	0	0	5	11	0	0	5	6	-0.990975	7.45971	0.37611	0.910594	AT1G14650	SWAP (Suppressor-of-White-APricot)/surp domain-containing protein / ubiquitin family protein
AT1G74960	0	0	5	7	3	5	7	4	0.796536	7.83727	0.296935	0.910594	ATKAS2|FAB1|KAS2	fatty acid biosynthesis 1
AT5G64070	0	0	10	11	0	0	12	5	-1.09304	7.94967	0.358841	0.910594	PI4KBETA1|PI-4KBETA1	phosphatidylinositol 4-OH kinase beta1
AT5G55280	0	0	0	3	5	3	2	0	0.865165	6.76169	0.361527	0.910594	CPFTSZ|ATFTSZ1-1|FTSZ1-1	homolog of bacterial cytokinesis Z-ring protein FTSZ 1-1
AT1G65220	0	0	0	0	0	0	5	2	0.83723	5.50323	0.363282	0.910594	AT1G65220	ARM repeat superfamily protein
AT1G12840	0	0	0	0	5	0	0	2	0.856359	5.90023	0.363914	0.910594	DET3|ATVHA-C	vacuolar ATP synthase subunit C (VATC) / V-ATPase C subunit / vacuolar proton pump C subunit (DET3)
AT4G24770	0	0	0	0	5	0	0	2	0.856359	5.90023	0.363914	0.910594	ATRBP33|RBP31|ATRBP31|CP31	31-kDa RNA binding protein
AT5G22440	0	0	0	0	2	0	0	5	0.854092	5.71785	0.364125	0.910594	AT5G22440	Ribosomal protein L1p/L10e family
AT4G16830	0	0	6	0	3	5	0	7	1.00947	7.38653	0.342024	0.910594	AT4G16830	Hyaluronan / mRNA binding family
AT2G27170	0	0	11	21	0	0	13	11	-1.24041	8.51032	0.332127	0.910594	TTN7|SMC3	Structural maintenance of chromosomes (SMC) family protein
AT3G61650	0	0	7	9	0	0	7	5	-0.989736	7.51317	0.378802	0.910594	TUBG1	gamma-tubulin
AT1G01320	0	0	9	4	6	5	4	4	0.79632	7.93831	0.299326	0.910594	AT1G01320	Tetratricopeptide repeat (TPR)-like superfamily protein
AT4G39330	0	0	4	6	0	0	4	3	-0.871273	6.79169	0.388167	0.910594	ATCAD9|CAD9	cinnamyl alcohol dehydrogenase 9
AT1G08450	0	0	0	0	3	3	0	0	0.853854	5.86897	0.365754	0.910594	CRT3|AtCRT3|EBS2|PSL1	calreticulin 3
AT1G59870	0	0	0	0	3	3	0	0	0.853854	5.86897	0.365754	0.910594	ABCG36|ATABCG36|PEN3|PDR8|ATPDR8	ABC-2 and Plant PDR ABC-type transporter family protein
AT1G74880	0	0	0	0	3	3	0	0	0.853854	5.86897	0.365754	0.910594	NDH-O	NAD(P)H:plastoquinone dehydrogenase complex subunit O
AT1G75600	0	0	0	0	3	3	0	0	0.853854	5.86897	0.365754	0.910594	AT1G75600	Histone superfamily protein
AT2G44490	0	0	0	0	3	3	0	0	0.853854	5.86897	0.365754	0.910594	PEN2|BGLU26	Glycosyl hydrolase superfamily protein
AT3G09980	0	0	0	0	3	3	0	0	0.853854	5.86897	0.365754	0.910594	AT3G09980	Family of unknown function (DUF662)
AT4G23850	0	0	0	0	3	3	0	0	0.853854	5.86897	0.365754	0.910594	LACS4	AMP-dependent synthetase and ligase family protein
AT5G08530	0	0	0	0	3	3	0	0	0.853854	5.86897	0.365754	0.910594	CI51	51 kDa subunit of complex I
AT5G09880	0	0	0	0	3	3	0	0	0.853854	5.86897	0.365754	0.910594	AT5G09880	Splicing factor, CC1-like
AT3G53430	2	0	4	6	7	4	8	6	0.72869	8.31089	0.270167	0.910594	AT3G53430	Ribosomal protein L11 family protein
AT1G20580	0	0	4	6	0	0	3	4	-0.870762	6.7983	0.389279	0.910594	AT1G20580	Small nuclear ribonucleoprotein family protein
AT3G33530	0	0	15	9	0	0	9	9	-1.11364	8.11183	0.358731	0.910594	AT3G33530	Transducin family protein / WD-40 repeat family protein
AT2G16360	0	0	2	2	2	2	2	2	0.675127	6.51492	0.36243	0.910594	AT2G16360	Ribosomal protein S25 family protein
AT2G43530	0	0	2	2	2	2	2	2	0.675127	6.51492	0.36243	0.910594	AT2G43530	Scorpion toxin-like knottin superfamily protein
AT1G14410	0	0	3	5	2	3	5	3	0.736903	7.26015	0.333866	0.910594	PTAC1|ATWHY1|WHY1	ssDNA-binding transcriptional regulator
AT5G65770	0	0	25	21	0	0	17	19	-1.39916	9.07431	0.306711	0.910594	LINC4	little nuclei4
AT5G65780	0	0	25	21	0	0	17	19	-1.39916	9.07431	0.306711	0.910594	ATBCAT-5	branched-chain amino acid aminotransferase 5 / branched-chain amino acid transaminase 5 (BCAT5)
AT3G04600	0	0	9	8	0	0	7	6	-0.992933	7.61965	0.383432	0.910594	AT3G04600	Nucleotidylyl transferase superfamily protein
AT4G34050	0	0	2	2	4	0	0	0	-0.833733	5.97645	0.3584	0.910594	CCoAOMT1	S-adenosyl-L-methionine-dependent methyltransferases superfamily protein
AT3G04920	0	2	6	7	7	8	7	8	0.698953	8.53862	0.25599	0.910594	AT3G04920	Ribosomal protein S24e family protein
AT3G60240	0	0	10	5	0	0	3	9	-0.957186	7.48882	0.394492	0.910594
AT1G17880	0	0	3	0	4	3	0	3	0.862162	6.76019	0.372816	0.910594	ATBTF3|BTF3	basic transcription factor 3
AT4G18360	2	2	2	3	3	4	2	0	-0.793756	7.71843	0.360781	0.910594	AT4G18360	Aldolase-type TIM barrel family protein
ATCG01060	0	0	4	4	6	2	4	2	0.7425	7.38442	0.340035	0.910594
AT3G02860	0	0	0	0	2	4	0	0	0.830587	5.89505	0.37999	0.910594	AT3G02860	zinc ion binding
AT5G10540	0	0	0	0	2	4	0	0	0.830587	5.89505	0.37999	0.910594	AT5G10540	Zincin-like metalloproteases family protein
ATCG01090	0	0	0	0	2	4	0	0	0.830587	5.89505	0.37999	0.910594
AT1G31780	0	0	6	0	0	0	0	2	-0.846929	5.75809	0.355119	0.910594	AT1G31780	CONTAINS InterPro DOMAIN/s: Conserved oligomeric complex COG6 (InterPro:IPR010490); Has 384 Blast hits to 379 proteins in 190 species: Archae - 0; Bacteria - 4; Metazoa - 151; Fungi - 156; Plants - 42; Viruses - 0; Other Eukaryotes - 31 (source: NCBI BLink).
AT5G08450	0	0	22	20	0	0	16	18	-1.3428	8.96388	0.319826	0.910594	AT5G08450	CONTAINS InterPro DOMAIN/s: Histone deacetylation protein Rxt3 (InterPro:IPR013951); Has 34444 Blast hits to 20801 proteins in 1175 species: Archae - 64; Bacteria - 2390; Metazoa - 15568; Fungi - 3729; Plants - 1886; Viruses - 208; Other Eukaryotes - 10599 (source: NCBI BLink).
AT1G18450	0	0	13	19	0	0	12	14	-1.21779	8.56854	0.343572	0.910594	ARP4|ATARP4	actin-related protein 4
AT1G75950	0	0	3	2	2	2	2	3	0.675332	6.7147	0.368212	0.910594	UIP1|ASK1|SKP1A|ATSKP1|SKP1	S phase kinase-associated protein 1
AT1G27650	0	0	4	4	0	0	4	2	-0.802599	6.51239	0.404776	0.910594	ATU2AF35A	U2 snRNP auxiliary factor small subunit, putative
AT1G74690	0	0	4	0	0	0	2	0	-0.795817	5.30828	0.356934	0.910594	IQD31	IQ-domain 31
AT5G26760	0	0	4	0	0	0	2	0	-0.795817	5.30828	0.356934	0.910594	AT5G26760	unknown protein; Has 30201 Blast hits to 17322 proteins in 780 species: Archae - 12; Bacteria - 1396; Metazoa - 17338; Fungi - 3422; Plants - 5037; Viruses - 0; Other Eukaryotes - 2996 (source: NCBI BLink).
AT2G46610	0	0	2	3	2	0	9	5	0.843701	7.15075	0.365918	0.910594	At-RS31a	RNA-binding SR protein At-RS31a subfamily RS
AT3G06810	0	2	0	0	6	4	0	3	0.973361	7.30628	0.366635	0.910594	IBR3	acyl-CoA dehydrogenase-related
AT1G08830	0	0	0	4	0	0	2	0	-0.785945	5.24719	0.357978	0.910594	CSD1	copper/zinc superoxide dismutase 1
AT1G15710	0	0	0	4	0	0	2	0	-0.785945	5.24719	0.357978	0.910594	AT1G15710	prephenate dehydrogenase family protein
AT2G02560	0	0	0	4	0	0	2	0	-0.785945	5.24719	0.357978	0.910594	TIP120|ETA2|HVE|ATCAND1|CAND1	cullin-associated and neddylation dissociated
AT2G37340	0	0	0	4	0	0	2	0	-0.785945	5.24719	0.357978	0.910594	At-RS2Z33	RNA-binding SR protein At-RS2Z33 subfamily RS2Z
AT2G40930	0	0	0	4	0	0	2	0	-0.785945	5.24719	0.357978	0.910594	ATUBP5|PDE323|UBP5	ubiquitin-specific protease 5
AT2G43360	0	0	0	4	0	0	2	0	-0.785945	5.24719	0.357978	0.910594	BIO2|BIOB	Radical SAM superfamily protein
AT3G13750	0	0	0	4	0	0	2	0	-0.785945	5.24719	0.357978	0.910594	BGAL1	beta galactosidase 1
AT4G12790	0	0	0	4	0	0	2	0	-0.785945	5.24719	0.357978	0.910594	AT4G12790	P-loop containing nucleoside triphosphate hydrolases superfamily protein
AT4G30720	0	0	0	4	0	0	2	0	-0.785945	5.24719	0.357978	0.910594	AT4G30720	FAD/NAD(P)-binding oxidoreductase family protein
AT4G33370	0	0	0	4	0	0	2	0	-0.785945	5.24719	0.357978	0.910594	AT4G33370	DEA(D/H)-box RNA helicase family protein
AT1G65010	0	0	16	21	0	0	22	10	-1.27849	8.80894	0.335173	0.910594	AT1G65010	Plant protein of unknown function (DUF827)
AT5G18620	0	0	3	4	0	0	3	2	-0.772793	6.28942	0.404527	0.910594	chr17	chromatin remodeling factor17
AT1G12910	0	0	4	3	0	0	3	2	-0.769607	6.29698	0.406786	0.910594	ATAN11|LWD1	Transducin/WD40 repeat-like superfamily protein
AT2G47640	0	0	4	3	0	0	3	2	-0.769607	6.29698	0.406786	0.910594	AT2G47640	Small nuclear ribonucleoprotein family protein
AT3G62840	0	0	4	3	0	0	3	2	-0.769607	6.29698	0.406786	0.910594	AT3G62840	Small nuclear ribonucleoprotein family protein
AT3G22990	0	0	2	4	0	0	2	2	-0.745964	6.02558	0.40055	0.910594	LFR	ARM repeat superfamily protein
AT4G18040	0	0	2	4	0	0	2	2	-0.745964	6.02558	0.40055	0.910594	AT.EIF4E1|EIF4E|eIF4E1|CUM1	eukaryotic translation initiation factor 4E
AT4G15000	0	2	2	4	4	5	5	3	0.682342	7.78524	0.324238	0.910594	AT4G15000	Ribosomal L27e protein family
AT5G44635	0	0	8	7	0	0	5	7	-0.923272	7.47396	0.408537	0.910594	MCM6	minichromosome maintenance (MCM2/3/5) family protein
AT5G08280	0	0	0	4	7	2	0	3	0.869092	7.03168	0.385769	0.910594	HEMC	hydroxymethylbilane synthase
AT5G51550	0	0	0	2	2	0	2	3	0.725793	6.00605	0.407127	0.910594	EXL3	EXORDIUM like 3
AT1G73230	0	0	4	0	3	3	0	5	0.86207	6.90226	0.38591	0.910594	AT1G73230	Nascent polypeptide-associated complex NAC
AT3G06720	0	0	6	10	5	2	11	9	0.849217	8.23631	0.303389	0.910594	IMPA1|IMPA-1|AT-IMP|ATKAP ALPHA|AIMP ALPHA	importin alpha isoform 1
AT2G05990	0	0	0	0	4	0	0	2	0.786818	5.65868	0.392951	0.910594	MOD1|ENR1	NAD(P)-binding Rossmann-fold superfamily protein
AT3G52300	0	0	0	0	4	0	0	2	0.786818	5.65868	0.392951	0.910594	ATPQ	ATP synthase D chain, mitochondrial
AT1G30580	0	0	0	0	2	0	0	4	0.784845	5.5169	0.393296	0.910594	AT1G30580	GTP binding
AT5G48880	0	0	4	13	0	0	8	4	-0.931202	7.54895	0.413408	0.910594	PKT2|PKT1|KAT5	peroxisomal 3-keto-acyl-CoA thiolase 2
AT4G22745	0	0	0	0	0	0	2	4	0.765069	5.32341	0.397915	0.910594	MBD1	methyl-CPG-binding domain 1
AT4G20130	0	0	5	7	0	0	7	3	-0.854547	7.15845	0.4245	0.910594	PTAC14	plastid transcriptionally active 14
AT5G07440	0	0	0	0	0	0	4	2	0.759819	5.28623	0.398453	0.910594	GDH2	glutamate dehydrogenase 2
AT5G15650	0	0	29	24	0	0	20	23	-1.42014	9.30236	0.31343	0.910594	ATRGP2|RGP2	reversibly glycosylated polypeptide 2
AT3G42640	2	2	3	0	3	0	0	3	-0.884341	7.36748	0.423553	0.910594	HA8|AHA8	H(+)-ATPase 8
AT1G47550	0	0	5	0	0	0	0	2	-0.801714	5.56624	0.372839	0.910594	SEC3A	exocyst complex component sec3A
AT5G17910	0	0	5	0	0	0	0	2	-0.801714	5.56624	0.372839	0.910594	AT5G17910	unknown protein; FUNCTIONS IN: molecular_function unknown; INVOLVED IN: biological_process unknown; LOCATED IN: mitochondrion; EXPRESSED IN: 23 plant structures; EXPRESSED DURING: 15 growth stages; BEST Arabidopsis thaliana protein match is: unknown protein (TAIR:AT2G29620.1); Has 1807 Blast hits to 1807 proteins in 277 species: Archae - 0; Bacteria - 0; Metazoa - 736; Fungi - 347; Plants - 385; …
AT1G21630	0	0	12	7	0	0	7	8	-0.968998	7.80895	0.406592	0.910594	AT1G21630	Calcium-binding EF hand family protein
AT3G04550	0	0	2	0	3	0	2	2	0.712971	6.07584	0.419391	0.910594	AT3G04550	unknown protein; INVOLVED IN: biological_process unknown; LOCATED IN: chloroplast stroma, chloroplast; EXPRESSED IN: 22 plant structures; EXPRESSED DURING: 13 growth stages; BEST Arabidopsis thaliana protein match is: unknown protein (TAIR:AT5G28500.1); Has 110 Blast hits to 110 proteins in 51 species: Archae - 0; Bacteria - 67; Metazoa - 1; Fungi - 0; Plants - 41; Viruses - 0; Other Eukaryotes -…
AT3G60370	0	0	2	0	3	0	2	2	0.712971	6.07584	0.419391	0.910594	AT3G60370	FKBP-like peptidyl-prolyl cis-trans isomerase family protein
AT5G28500	0	0	2	0	3	3	0	2	0.75908	6.41967	0.414733	0.910594	AT5G28500	unknown protein; FUNCTIONS IN: molecular_function unknown; INVOLVED IN: biological_process unknown; LOCATED IN: chloroplast stroma, chloroplast; EXPRESSED IN: 23 plant structures; EXPRESSED DURING: 13 growth stages; BEST Arabidopsis thaliana protein match is: unknown protein (TAIR:AT3G04550.1); Has 109 Blast hits to 109 proteins in 49 species: Archae - 0; Bacteria - 67; Metazoa - 0; Fungi - 0; Pl…
AT2G38770	0	0	25	13	0	0	13	18	-1.2409	8.83371	0.350043	0.910594	EMB2765	P-loop containing nucleoside triphosphate hydrolases superfamily protein
AT3G54090	0	0	4	5	0	0	4	3	-0.778627	6.70683	0.434298	0.910594	FLN1	fructokinase-like 1
AT3G55170	0	0	0	2	4	2	0	2	0.74782	6.3875	0.418902	0.910594	AT3G55170	Ribosomal L29 family protein
AT1G32380	0	0	4	5	0	0	3	4	-0.778117	6.71385	0.435431	0.910594	PRS2	phosphoribosyl pyrophosphate (PRPP) synthase 2
AT4G10450	2	0	7	4	5	3	11	9	0.742629	8.39217	0.292314	0.910594	AT4G10450	Ribosomal protein L6 family
AT5G44320	0	0	9	9	0	0	8	7	-0.947764	7.75608	0.413512	0.910594	AT5G44320	Eukaryotic translation initiation factor 3 subunit 7 (eIF-3)
AT5G14910	0	0	0	2	2	2	3	0	0.71238	6.14201	0.425365	0.910594	AT5G14910	Heavy metal transport/detoxification superfamily protein
AT5G54190	0	0	2	12	4	4	5	3	0.753735	7.77834	0.346251	0.910594	PORA	protochlorophyllide oxidoreductase A
AT4G02425	0	0	10	0	0	0	0	3	-0.87167	6.4581	0.386551	0.910594	AT4G02425	unknown protein; FUNCTIONS IN: molecular_function unknown; INVOLVED IN: biological_process unknown; LOCATED IN: chloroplast; Has 29 Blast hits to 28 proteins in 15 species: Archae - 0; Bacteria - 0; Metazoa - 6; Fungi - 0; Plants - 23; Viruses - 0; Other Eukaryotes - 0 (source: NCBI BLink).
AT5G15270	0	0	10	0	0	0	0	3	-0.87167	6.4581	0.386551	0.910594	AT5G15270	RNA-binding KH domain-containing protein
AT2G46020	0	0	8	15	0	0	14	6	-1.02893	8.12189	0.398879	0.910594	CHA2|BRM|ATBRM|chr2	transcription regulatory protein SNF2, putative
AT5G18660	0	0	0	5	2	0	0	0	-0.78274	5.64546	0.382196	0.910594	PCB2	NAD(P)-binding Rossmann-fold superfamily protein
AT4G25080	0	0	4	12	8	5	10	2	0.838345	8.25242	0.323176	0.910594	CHLM	magnesium-protoporphyrin IX methyltransferase
AT1G21720	0	0	10	12	6	5	12	10	0.811886	8.62344	0.291509	0.910594	PBC1	proteasome beta subunit C1
AT5G64760	0	0	8	11	0	0	9	7	-0.953631	7.8356	0.415892	0.910594	RPN5B	regulatory particle non-ATPase subunit 5B
AT3G05000	0	0	6	6	0	0	6	4	-0.820719	7.16771	0.442977	0.910594	AT3G05000	Transport protein particle (TRAPP) component
AT2G37190	2	0	4	6	7	4	7	6	0.677967	8.28183	0.304226	0.910594	AT2G37190	Ribosomal protein L11 family protein
ATCG00280	0	2	7	4	14	6	3	9	0.794181	8.58882	0.292335	0.910594
AT1G15730	0	0	0	10	4	3	7	0	0.896147	7.45343	0.396569	0.910594	AT1G15730	Cobalamin biosynthesis CobW-like protein
AT3G52380	0	0	2	0	4	2	0	2	0.736535	6.40159	0.429123	0.910594	PDE322|CP33	chloroplast RNA-binding protein 33
AT4G02230	0	0	2	0	0	2	2	3	0.701077	6.07088	0.434974	0.910594	AT4G02230	Ribosomal protein L19e family protein
AT4G09040	0	0	6	0	3	3	0	7	0.869732	7.19751	0.404175	0.910594	AT4G09040	RNA-binding (RRM/RBD/RNP motifs) family protein
AT1G17260	3	2	4	0	3	0	0	4	-0.89753	7.68926	0.43864	0.910594	AHA10	autoinhibited H(+)-ATPase isoform 10
AT3G24830	0	0	3	3	2	3	2	3	0.644888	6.92641	0.3935	0.910594	AT3G24830	Ribosomal protein L13 family protein
AT2G41790	0	0	0	0	2	3	0	0	0.747165	5.62164	0.415775	0.910594	AT2G41790	Insulinase (Peptidase family M16) family protein
AT5G27990	0	0	0	0	2	3	0	0	0.747165	5.62164	0.415775	0.910594	AT5G27990	Pre-rRNA-processing protein TSR2, conserved region
AT4G10710	0	0	10	7	0	0	5	10	-0.909729	7.72648	0.430823	0.910594	SPT16	global transcription factor C
AT2G30050	0	0	8	7	0	0	5	8	-0.87124	7.52845	0.438589	0.910594	AT2G30050	transducin family protein / WD-40 repeat family protein
AT1G76850	0	0	3	0	0	0	2	0	-0.723675	5.03934	0.390295	0.910594	SEC5A	exocyst complex component sec5
AT4G01150	0	0	0	0	3	2	0	0	0.738891	5.59005	0.418536	0.910594	AT4G01150	unknown protein; FUNCTIONS IN: molecular_function unknown; INVOLVED IN: biological_process unknown; LOCATED IN: thylakoid, chloroplast thylakoid membrane, chloroplast, plastoglobule, chloroplast envelope; EXPRESSED IN: 23 plant structures; EXPRESSED DURING: 14 growth stages; BEST Arabidopsis thaliana protein match is: unknown protein (TAIR:AT4G38100.1); Has 323 Blast hits to 323 proteins in 59 sp…
AT4G30690	0	0	0	0	3	2	0	0	0.738891	5.59005	0.418536	0.910594	AT4G30690	Translation initiation factor 3 protein
AT5G27390	0	0	0	0	3	2	0	0	0.738891	5.59005	0.418536	0.910594	AT5G27390	Mog1/PsbP/DUF1795-like photosystem II reaction center PsbP family protein
AT5G58260	0	0	0	0	3	2	0	0	0.738891	5.59005	0.418536	0.910594	AT5G58260	oxidoreductases, acting on NADH or NADPH, quinone or similar compound as acceptor
AT1G05090	0	0	6	4	0	0	4	4	-0.763649	6.8882	0.456339	0.910594	AT1G05090	dentin sialophosphoprotein-related
AT4G20720	0	0	6	4	0	0	4	4	-0.763649	6.8882	0.456339	0.910594	AT4G20720	dentin sialophosphoprotein-related
AT3G23810	4	6	7	15	21	15	14	14	0.564937	9.82809	0.173591	0.910594	ATSAHH2|SAHH2	S-adenosyl-l-homocysteine (SAH) hydrolase 2
AT1G07360	0	0	0	3	0	0	2	0	-0.712894	4.98424	0.392852	0.910594	AT1G07360	CCCH-type zinc fingerfamily protein with RNA-binding domain
AT1G09620	0	0	0	3	0	0	2	0	-0.712894	4.98424	0.392852	0.910594	AT1G09620	ATP binding;leucine-tRNA ligases;aminoacyl-tRNA ligases;nucleotide binding;ATP binding;aminoacyl-tRNA ligases
AT1G13320	0	0	0	3	0	0	2	0	-0.712894	4.98424	0.392852	0.910594	PP2AA3	protein phosphatase 2A subunit A3
AT1G61570	0	0	0	3	0	0	2	0	-0.712894	4.98424	0.392852	0.910594	TIM13	translocase of the inner mitochondrial membrane 13
AT1G65980	0	0	0	3	0	0	2	0	-0.712894	4.98424	0.392852	0.910594	TPX1	thioredoxin-dependent peroxidase 1
AT1G68790	0	0	0	3	0	0	2	0	-0.712894	4.98424	0.392852	0.910594	LINC3	little nuclei3
AT1G79340	0	0	0	3	0	0	2	0	-0.712894	4.98424	0.392852	0.910594	AtMC4|MC4	metacaspase 4
AT2G18040	0	0	0	3	0	0	2	0	-0.712894	4.98424	0.392852	0.910594	PIN1AT	peptidylprolyl cis/trans isomerase, NIMA-interacting 1
AT2G20190	0	0	0	3	0	0	2	0	-0.712894	4.98424	0.392852	0.910594	ATCLASP|CLASP	CLIP-associated protein
AT2G22360	0	0	0	3	0	0	2	0	-0.712894	4.98424	0.392852	0.910594	AT2G22360	DNAJ heat shock family protein
AT2G24590	0	0	0	3	0	0	2	0	-0.712894	4.98424	0.392852	0.910594	At-RSZ22a	RNA-binding SR protein At-RSZ22a subfamily RSZ
AT2G29580	0	0	0	3	0	0	2	0	-0.712894	4.98424	0.392852	0.910594	AT2G29580	CCCH-type zinc fingerfamily protein with RNA-binding domain
AT3G10520	0	0	0	3	0	0	2	0	-0.712894	4.98424	0.392852	0.910594	ATGLB2|GLB2|NSHB2|AHB2|ARATH GLB2|HB2	haemoglobin 2
AT4G39660	0	0	0	3	0	0	2	0	-0.712894	4.98424	0.392852	0.910594	AGT2	alanine:glyoxylate aminotransferase 2
AT5G05620	0	0	7	7	0	0	7	5	-0.840344	7.40959	0.447916	0.910594	GCP2|ATGCP2|TUBG2	gamma-tubulin complex protein 2
AT3G47950	2	2	4	0	3	0	0	4	-0.852906	7.48151	0.4517	0.910594	AHA4|HA4	H(+)-ATPase 4
AT5G48375	0	0	4	3	2	2	3	4	0.644093	7.03647	0.397045	0.910594	TGG3|BGLU39	thioglucoside glucosidase 3
AT1G01510	0	0	4	0	0	0	0	2	-0.745761	5.34491	0.397428	0.910594	AN	NAD(P)-binding Rossmann-fold superfamily protein
AT1G52730	0	0	4	0	0	0	0	2	-0.745761	5.34491	0.397428	0.910594	AT1G52730	Transducin/WD40 repeat-like superfamily protein
AT2G40030	0	0	4	0	0	0	0	2	-0.745761	5.34491	0.397428	0.910594	DMS5|NRPD1B|NRPE1|DRD3|ATNRPD1B	nuclear RNA polymerase D1B
AT1G03160	0	0	3	13	0	2	12	0	-0.867608	7.63689	0.457707	0.910594	FZL	FZO-like
AT1G73380	0	0	8	27	0	0	21	8	-1.13696	8.68836	0.387771	0.910594	AT1G73380	unknown protein; CONTAINS InterPro DOMAIN/s: Protein of unknown function DUF1308 (InterPro:IPR010733); Has 162 Blast hits to 160 proteins in 67 species: Archae - 0; Bacteria - 2; Metazoa - 120; Fungi - 0; Plants - 34; Viruses - 0; Other Eukaryotes - 6 (source: NCBI BLink).
AT1G54060	0	0	5	2	0	0	3	2	-0.700685	6.3045	0.451283	0.910594	ASIL1	6B-interacting protein 1-like 1
AT3G28220	0	0	0	4	0	0	0	2	-0.735889	5.28537	0.399053	0.910594	AT3G28220	TRAF-like family protein
AT5G15520	0	2	4	3	0	2	3	3	-0.682877	7.20382	0.44163	0.910594	AT5G15520	Ribosomal protein S19e family protein
AT3G62120	0	0	3	11	5	7	3	4	0.749073	7.98956	0.351956	0.910594	AT3G62120	Class II aaRS and biotin synthetases superfamily protein
AT2G42270	0	0	13	8	0	0	9	9	-0.953731	8.00465	0.425507	0.910594	AT2G42270	U5 small nuclear ribonucleoprotein helicase
AT2G03440	2	0	0	0	0	0	2	0	-0.816813	6.08803	0.397911	0.910594	ATNRP1|NRP1	nodulin-related protein 1
AT5G02240	0	0	0	4	3	0	3	2	0.694596	6.41993	0.449134	0.910594	AT5G02240	NAD(P)-binding Rossmann-fold superfamily protein
AT4G01310	0	3	5	8	7	6	11	7	0.653897	8.60769	0.282978	0.910594	AT4G01310	Ribosomal L5P family protein
AT2G16600	0	0	8	7	10	4	3	8	0.786538	8.25326	0.334947	0.910594	ROC3	rotamase CYP 3
AT1G09270	0	0	5	8	0	0	6	5	-0.798543	7.29039	0.463856	0.910594	IMPA-4	importin alpha isoform 4
AT5G66030	0	0	7	4	0	0	5	4	-0.758318	7.03922	0.470089	0.910594	GRIP|ATGRIP	Golgi-localized GRIP domain-containing protein
AT5G17170	0	0	4	5	3	6	2	4	0.692187	7.55384	0.380751	0.910594	ENH1	rubredoxin family protein
AT4G36690	0	0	7	7	0	0	9	4	-0.820099	7.45819	0.462354	0.910594	ATU2AF65A	U2 snRNP auxilliary factor, large subunit, splicing factor
AT5G15610	0	0	8	11	0	0	10	7	-0.911783	7.87506	0.438996	0.910594	AT5G15610	Proteasome component (PCI) domain protein
AT5G04130	0	0	3	7	0	0	5	3	-0.733204	6.86683	0.474316	0.910594	GYRB2	DNA GYRASE B2
AT2G15430	0	2	5	8	3	0	5	5	-0.756349	7.77632	0.39296	0.910594	NRPB3|RPB35.5A|NRPD3|NRPE3A|RBP36A	DNA-directed RNA polymerase family protein
AT1G04710	0	0	0	5	0	0	3	0	-0.739606	5.66228	0.415999	0.910594	KAT1|PKT4	peroxisomal 3-ketoacyl-CoA thiolase 4
AT1G56330	0	0	0	5	0	0	3	0	-0.739606	5.66228	0.415999	0.910594	ATSARA1B|SAR1B|SAR1|ATSAR1B|ATSAR1	secretion-associated RAS 1B
AT1G56580	0	0	0	5	0	0	3	0	-0.739606	5.66228	0.415999	0.910594	SVB	Protein of unknown function, DUF538
AT5G08740	0	0	0	5	0	0	3	0	-0.739606	5.66228	0.415999	0.910594	NDC1	NAD(P)H dehydrogenase C1
AT1G78820	0	0	0	0	3	0	0	2	0.693352	5.36838	0.438155	0.910594	AT1G78820	D-mannose binding lectin protein with Apple-like carbohydrate-binding domain
AT2G35370	0	0	0	0	3	0	0	2	0.693352	5.36838	0.438155	0.910594	GDCH	glycine decarboxylase complex H
AT3G08510	0	0	0	0	3	0	0	2	0.693352	5.36838	0.438155	0.910594	ATPLC2|PLC2	phospholipase C 2
AT3G62030	0	0	0	0	3	0	0	2	0.693352	5.36838	0.438155	0.910594	ROC4	rotamase CYP 4
AT1G02920	0	0	0	4	2	0	0	0	-0.724441	5.45047	0.409298	0.910594	ATGSTF8|GSTF7|ATGSTF7|ATGST11|GST11	glutathione S-transferase 7
AT2G41530	0	0	0	4	2	0	0	0	-0.724441	5.45047	0.409298	0.910594	SFGH|ATSFGH	S-formylglutathione hydrolase
AT4G21650	0	0	5	5	0	0	3	6	-0.739157	6.97036	0.476948	0.910594	AT4G21650	Subtilase family protein
AT1G14670	0	0	0	0	2	0	0	3	0.692105	5.28336	0.438478	0.910594	AT1G14670	Endomembrane protein 70 protein family
AT2G01970	0	0	0	0	2	0	0	3	0.692105	5.28336	0.438478	0.910594	AT2G01970	Endomembrane protein 70 protein family
AT1G51160	0	0	4	0	2	0	3	3	0.686986	6.40773	0.458261	0.910594	AT1G51160	SNARE-like superfamily protein
AT5G47690	0	0	6	8	0	0	9	4	-0.811689	7.45481	0.467023	0.910594	AT5G47690	binding
AT1G18500	0	0	0	8	2	0	6	3	0.763668	6.99519	0.442678	0.910594	MAML-4|IPMS1	methylthioalkylmalate synthase-like 4
AT5G02610	0	0	0	2	3	2	0	2	0.668236	6.21941	0.463513	0.910594	AT5G02610	Ribosomal L29 family protein
AT5G11520	0	0	0	15	2	0	24	2	0.970733	8.12432	0.416601	0.910594	YLS4|ASP3	aspartate aminotransferase 3
AT5G24165	3	3	2	0	3	3	0	0	-0.8441	7.76199	0.467715	0.910594	AT5G24165	unknown protein; FUNCTIONS IN: molecular_function unknown; INVOLVED IN: biological_process unknown; LOCATED IN: chloroplast; EXPRESSED IN: 22 plant structures; EXPRESSED DURING: 13 growth stages; BEST Arabidopsis thaliana protein match is: unknown protein (TAIR:AT4G23885.1); Has 30201 Blast hits to 17322 proteins in 780 species: Archae - 12; Bacteria - 1396; Metazoa - 17338; Fungi - 3422; Plants …
AT1G75940	0	0	9	5	0	0	3	11	-0.815938	7.54357	0.470453	0.910594	ATA27|BGLU20	Glycosyl hydrolase superfamily protein
AT5G22800	0	0	2	3	0	0	2	2	-0.643098	5.87816	0.460017	0.910594	EMB263|EMB1030|EMB86	Alanyl-tRNA synthetase, class IIc
AT5G56950	0	0	2	3	0	0	2	2	-0.643098	5.87816	0.460017	0.910594	NFA3|NAP1;3|NFA03	nucleosome assembly protein 1;3
AT3G45190	0	0	3	4	0	0	4	2	-0.677247	6.40176	0.474424	0.910594	AT3G45190	SIT4 phosphatase-associated family protein
AT2G18510	0	0	3	2	0	0	2	2	-0.639746	5.8882	0.462877	0.910594	emb2444	RNA-binding (RRM/RBD/RNP motifs) family protein
AT3G16050	0	0	3	2	0	0	2	2	-0.639746	5.8882	0.462877	0.910594	ATPDX1.2|A37|PDX1.2	pyridoxine biosynthesis 1.2
AT4G30330	0	0	3	2	0	0	2	2	-0.639746	5.8882	0.462877	0.910594	AT4G30330	Small nuclear ribonucleoprotein family protein
AT1G71010	0	0	7	0	0	0	0	3	-0.775879	6.08113	0.423129	0.910594	FAB1C	FORMS APLOID AND BINUCLEATE CELLS 1C
AT5G14720	0	0	7	0	0	0	0	3	-0.775879	6.08113	0.423129	0.910594	AT5G14720	Protein kinase superfamily protein
AT4G37870	0	0	6	3	0	0	2	6	-0.71413	6.82204	0.483122	0.910594	PCK1|PEPCK	phosphoenolpyruvate carboxykinase 1
AT4G33760	0	0	0	0	2	0	3	0	0.670237	5.22561	0.445613	0.910594	AT4G33760	tRNA synthetase class II (D, K and N) family protein
AT3G19820	0	3	0	0	6	4	0	4	0.899015	7.53776	0.422349	0.910594	DWF1|DIM|DIM1|CBB1|EVE1	cell elongation protein / DWARF1 / DIMINUTO (DIM)
AT3G27380	0	0	0	0	0	0	2	3	0.668054	5.05302	0.446873	0.910594	SDH2-1	succinate dehydrogenase 2-1
AT3G55010	0	0	0	0	0	0	2	3	0.668054	5.05302	0.446873	0.910594	PUR5|ATPURM	phosphoribosylformylglycinamidine cyclo-ligase, chloroplast / phosphoribosyl-aminoimidazole synthetase / AIR synthase (PUR5)
AT4G02620	0	0	0	0	0	0	2	3	0.668054	5.05302	0.446873	0.910594	AT4G02620	vacuolar ATPase subunit F family protein
AT5G27120	0	0	0	0	0	0	2	3	0.668054	5.05302	0.446873	0.910594	AT5G27120	NOP56-like pre RNA processing ribonucleoprotein
AT3G60750	5	12	10	13	24	18	17	18	0.537758	10.1963	0.160563	0.910594	AT3G60750	Transketolase
AT4G27800	0	0	0	0	0	0	3	2	0.664273	5.03071	0.447806	0.910594	PPH1|TAP38	thylakoid-associated phosphatase 38
AT5G25270	0	0	0	0	0	0	3	2	0.664273	5.03071	0.447806	0.910594	AT5G25270	Ubiquitin-like superfamily protein
AT1G10840	0	0	11	11	0	0	13	8	-0.9508	8.13353	0.434718	0.910594	TIF3H1	translation initiation factor 3 subunit H1
AT3G26520	0	0	2	0	3	2	0	2	0.656951	6.23523	0.47429	0.910594	GAMMA-TIP2|SITIP|TIP2|TIP1;2	tonoplast intrinsic protein 2
AT1G24190	0	0	4	3	0	0	2	4	-0.66881	6.42595	0.482566	0.910594	ATSIN3|SNL3|SIN3	SIN3-like 3
AT5G62670	2	2	5	0	4	0	0	4	-0.816365	7.60482	0.481883	0.910594	HA11|AHA11	H(+)-ATPase 11
AT1G12470	0	0	9	5	0	0	6	6	-0.78246	7.42084	0.480591	0.910594	AT1G12470	zinc ion binding
AT1G09770	0	0	3	3	0	0	2	3	-0.647977	6.1779	0.477464	0.910594	ATCDC5|ATMYBCDC5|CDC5	cell division cycle 5
AT1G54250	0	0	3	3	0	0	2	3	-0.647977	6.1779	0.477464	0.910594	NRPE8A|ATRPABC16.5|NRPB8A	RNA polymerase Rpb8
AT4G34860	0	0	5	4	0	0	5	3	-0.693863	6.7971	0.492286	0.910594	AT4G34860	Plant neutral invertase family protein
AT3G18890	0	0	18	5	7	5	7	8	0.760401	8.52296	0.330116	0.910594	AT3G18890	NAD(P)-binding Rossmann-fold superfamily protein
AT2G04740	0	0	0	7	0	0	4	0	-0.753629	6.12169	0.436809	0.910594	AT2G04740	ankyrin repeat family protein
AT3G13490	0	0	0	7	0	0	4	0	-0.753629	6.12169	0.436809	0.910594	ATKRS-2|OVA5	Lysyl-tRNA synthetase, class II
AT5G64270	0	0	0	7	0	0	4	0	-0.753629	6.12169	0.436809	0.910594	AT5G64270	splicing factor, putative
AT5G65910	0	0	8	10	0	0	13	5	-0.869987	7.86882	0.460418	0.910594	AT5G65910	BSD domain-containing protein
AT1G49540	0	0	8	3	0	0	3	6	-0.722674	7.05482	0.493512	0.910594	ELP2	elongator protein 2
AT3G60830	0	0	5	8	0	0	8	4	-0.763409	7.34309	0.487278	0.910594	ARP7|ATARP7	actin-related protein 7
AT2G38020	0	0	4	4	0	0	3	4	-0.669862	6.62415	0.495632	0.910594	VCL1|EMB258|MAN	vacuoleless1 (VCL1)
AT2G26780	0	0	6	5	0	0	6	4	-0.721706	7.10277	0.495624	0.910594	AT2G26780	ARM repeat superfamily protein
AT4G33250	0	0	15	15	0	0	14	15	-1.0683	8.59742	0.407591	0.910594	EIF3K|TIF3K1|ATTIF3K1	eukaryotic translation initiation factor 3K
AT3G13930	0	0	3	5	5	0	0	2	-0.682963	6.80195	0.495431	0.910594	AT3G13930	Dihydrolipoamide acetyltransferase, long form protein
AT4G37200	0	0	2	3	3	0	5	4	0.667216	6.89636	0.450833	0.910594	HCF164	Thioredoxin superfamily protein
AT2G21580	0	0	0	3	3	0	2	2	0.624057	6.18906	0.486085	0.910594	AT2G21580	Ribosomal protein S25 family protein
AT2G44060	0	0	0	4	4	0	2	2	0.649918	6.46755	0.482008	0.910594	AT2G44060	Late embryogenesis abundant protein, group 2
AT4G09510	0	2	15	10	3	0	11	9	-0.910255	8.51039	0.339895	0.910594	CINV2	cytosolic invertase 2
AT4G15165	0	0	0	2	2	0	2	2	0.592274	5.84362	0.493285	0.910594	AT4G15165	N-terminal nucleophile aminohydrolases (Ntn hydrolases) superfamily protein
AT2G16940	0	0	3	4	0	0	3	3	-0.642281	6.41043	0.498405	0.910594	AT2G16940	Splicing factor, CC1-like
AT3G01560	0	0	6	0	0	0	0	3	-0.73663	5.92987	0.440147	0.910594	AT3G01560	Protein of unknown function (DUF1421)
AT3G14172	0	0	6	0	0	0	0	3	-0.73663	5.92987	0.440147	0.910594	AT3G14172	FUNCTIONS IN: molecular_function unknown; INVOLVED IN: biological_process unknown; LOCATED IN: cellular_component unknown; BEST Arabidopsis thaliana protein match is: COP1-interacting protein-related (TAIR:AT1G72410.1).
AT2G36580	0	0	5	4	0	0	4	4	-0.673917	6.80369	0.505291	0.910594	AT2G36580	Pyruvate kinase family protein
AT1G72000	0	0	4	3	0	0	3	3	-0.639094	6.41738	0.500829	0.910594	AT1G72000	Plant neutral invertase family protein
AT1G16810	0	2	0	0	2	0	0	0	-0.755309	5.90254	0.429446	0.910594	AT1G16810	unknown protein; CONTAINS InterPro DOMAIN/s: Protein of unknown function DUF1754, eukaryotic (InterPro:IPR013865); Has 395 Blast hits to 394 proteins in 162 species: Archae - 0; Bacteria - 0; Metazoa - 181; Fungi - 91; Plants - 65; Viruses - 0; Other Eukaryotes - 58 (source: NCBI BLink).
AT1G53830	0	2	0	0	2	0	0	0	-0.755309	5.90254	0.429446	0.910594	PME2|ATPME2	pectin methylesterase 2
AT2G28800	0	2	0	0	2	0	0	0	-0.755309	5.90254	0.429446	0.910594	ALB3	63 kDa inner membrane family protein
AT4G38710	0	2	0	0	2	0	0	0	-0.755309	5.90254	0.429446	0.910594	AT4G38710	glycine-rich protein
AT3G55020	0	0	7	6	0	0	6	6	-0.744302	7.35935	0.498056	0.910594	AT3G55020	Ypt/Rab-GAP domain of gyp1p superfamily protein
AT5G58040	0	0	10	3	0	0	2	11	-0.747111	7.44558	0.50619	0.910594	FIPS5|FIP1[V]|ATFIPS5|ATFIP1[V]	homolog of yeast FIP1 [V]
AT3G02560	0	0	4	0	2	0	2	4	0.643976	6.41636	0.489877	0.910594	AT3G02560	Ribosomal protein S7e family protein
AT5G16470	2	0	2	0	2	0	0	2	-0.711247	6.65733	0.485819	0.910594	AT5G16470	zinc finger (C2H2 type) family protein
AT3G44750	0	0	4	0	0	0	3	0	-0.69118	5.52223	0.4426	0.910594	HDA3|HDT1|ATHD2A|HD2A	histone deacetylase 3
AT1G47900	0	0	4	4	0	0	6	2	-0.658388	6.69986	0.508263	0.910594	AT1G47900	Plant protein of unknown function (DUF869)
AT1G18250	0	0	3	0	0	0	0	2	-0.673619	5.08336	0.433619	0.910594	ATLP-1	Pathogenesis-related thaumatin superfamily protein
AT1G48050	0	0	3	0	0	0	0	2	-0.673619	5.08336	0.433619	0.910594	KU80|ATKU80	Ku80 family protein
AT1G71720	0	0	3	0	0	0	0	2	-0.673619	5.08336	0.433619	0.910594	AT1G71720	Nucleic acid-binding proteins superfamily
AT1G76810	0	0	3	0	0	0	0	2	-0.673619	5.08336	0.433619	0.910594	AT1G76810	eukaryotic translation initiation factor 2 (eIF-2) family protein
AT2G29690	0	0	3	0	0	0	0	2	-0.673619	5.08336	0.433619	0.910594	ASA2|ATHANSYNAB	anthranilate synthase 2
AT2G32900	0	0	3	0	0	0	0	2	-0.673619	5.08336	0.433619	0.910594	ATZW10	centromere/kinetochore protein, putative (ZW10)
AT2G44730	0	0	3	0	0	0	0	2	-0.673619	5.08336	0.433619	0.910594	AT2G44730	Alcohol dehydrogenase transcription factor Myb/SANT-like family protein
AT3G55430	0	0	3	0	0	0	0	2	-0.673619	5.08336	0.433619	0.910594	AT3G55430	O-Glycosyl hydrolases family 17 protein
AT4G00430	0	0	3	0	0	0	0	2	-0.673619	5.08336	0.433619	0.910594	PIP1E|TMP-C|PIP1;4	plasma membrane intrinsic protein 1;4
AT4G21530	0	0	3	0	0	0	0	2	-0.673619	5.08336	0.433619	0.910594	AT4G21530	Transducin/WD40 repeat-like superfamily protein
AT5G11980	0	0	3	0	0	0	0	2	-0.673619	5.08336	0.433619	0.910594	AT5G11980	conserved oligomeric Golgi complex component-related / COG complex component-related
AT5G16510	0	0	3	0	0	0	0	2	-0.673619	5.08336	0.433619	0.910594	AT5G16510	Alpha-1,4-glucan-protein synthase family protein
AT5G62600	0	0	3	0	0	0	0	2	-0.673619	5.08336	0.433619	0.910594	AT5G62600	ARM repeat superfamily protein
AT5G55230	0	0	10	3	0	0	3	8	-0.72907	7.32303	0.507664	0.910594	MAP65-1|ATMAP65-1	microtubule-associated proteins 65-1
AT5G16390	0	0	3	2	2	2	2	2	0.55313	6.6175	0.463245	0.910594	CAC1-A|CAC1A|CAC1|BCCP1|BCCP|BCCP-1	chloroplastic acetylcoenzyme A carboxylase 1
AT3G57520	0	0	0	20	0	0	9	0	-0.856227	7.52017	0.478892	0.910594	SIP2|AtSIP2	seed imbibition 2
AT3G53030	0	0	0	9	0	0	5	0	-0.757686	6.46961	0.458014	0.910594	SRPK4	ser/arg-rich protein kinase 4
AT3G13460	0	0	9	7	0	0	7	8	-0.800214	7.67265	0.484939	0.910594	ECT2	evolutionarily conserved C-terminal region 2
AT4G10960	0	0	2	4	0	0	3	2	-0.619322	6.15944	0.496432	0.910594	UGE5	UDP-D-glucose/UDP-D-galactose 4-epimerase 5
AT3G13120	0	2	2	3	3	3	4	4	0.577693	7.53153	0.406302	0.910594	AT3G13120	Ribosomal protein S10p/S20e family protein
AT3G10060	0	3	0	0	3	0	0	0	-0.799933	6.4875	0.442966	0.910594	AT3G10060	FKBP-like peptidyl-prolyl cis-trans isomerase family protein
AT5G46210	0	0	16	4	0	0	3	17	-0.84961	8.06863	0.486366	0.910594	CUL4|ATCUL4	cullin4
AT5G60670	2	0	2	4	5	2	6	4	0.624359	7.82088	0.390626	0.910594	AT5G60670	Ribosomal protein L11 family protein
AT5G07350	0	0	4	0	3	2	0	4	0.684194	6.67946	0.483371	0.910594	Tudor1|TSN1|AtTudor1	TUDOR-SN protein 1
AT1G80270	0	0	0	4	0	0	3	0	-0.681307	5.4697	0.444749	0.910594	PPR596	PENTATRICOPEPTIDE REPEAT 596
AT3G01310	0	0	0	4	0	0	3	0	-0.681307	5.4697	0.444749	0.910594	AT3G01310	Phosphoglycerate mutase-like family protein
AT3G62010	0	0	0	4	0	0	3	0	-0.681307	5.4697	0.444749	0.910594	AT3G62010	unknown protein; LOCATED IN: cellular_component unknown; EXPRESSED IN: 23 plant structures; EXPRESSED DURING: 15 growth stages; Has 553 Blast hits to 216 proteins in 93 species: Archae - 0; Bacteria - 124; Metazoa - 193; Fungi - 58; Plants - 108; Viruses - 0; Other Eukaryotes - 70 (source: NCBI BLink).
AT4G35650	0	0	0	4	0	0	3	0	-0.681307	5.4697	0.444749	0.910594	IDH-III	isocitrate dehydrogenase III
AT5G06060	0	0	0	4	0	0	3	0	-0.681307	5.4697	0.444749	0.910594	AT5G06060	NAD(P)-binding Rossmann-fold superfamily protein
AT5G53350	0	0	0	4	0	0	3	0	-0.681307	5.4697	0.444749	0.910594	CLPX	CLP protease regulatory subunit X
AT1G58380	2	2	14	11	11	13	16	16	0.554247	9.46433	0.21412	0.910594	XW6	Ribosomal protein S5 family protein
AT1G58684	2	2	14	11	11	13	16	16	0.554247	9.46433	0.21412	0.910594	AT1G58684	Ribosomal protein S5 family protein
AT1G58983	2	2	14	11	11	13	16	16	0.554247	9.46433	0.21412	0.910594	AT1G58983	Ribosomal protein S5 family protein
AT1G59359	2	2	14	11	11	13	16	16	0.554247	9.46433	0.21412	0.910594	AT1G59359	Ribosomal protein S5 family protein
AT5G18380	0	2	6	7	6	6	8	8	0.613353	8.44476	0.316886	0.910594	AT5G18380	Ribosomal protein S5 domain 2-like superfamily protein
AT5G24710	0	0	9	22	0	0	19	10	-1.03536	8.60232	0.425152	0.910594	AT5G24710	Transducin/WD40 repeat-like superfamily protein
AT2G47210	0	0	0	3	0	0	0	2	-0.662837	5.02994	0.43681	0.910594	AT2G47210	myb-like transcription factor family protein
AT4G08950	0	0	2	0	2	0	2	2	0.580988	5.86412	0.505042	0.910594	EXO	Phosphate-responsive 1 family protein
AT2G39810	0	0	5	3	0	0	4	3	-0.641106	6.62271	0.51408	0.910594	HOS1	ubiquitin-protein ligases
AT5G26780	2	2	3	3	5	4	0	3	-0.706484	7.92853	0.42173	0.910594	SHM2	serine hydroxymethyltransferase 2
AT2G03820	0	0	0	6	0	0	4	0	-0.710834	5.98424	0.456588	0.910594	AT2G03820	nonsense-mediated mRNA decay NMD3 family protein
AT3G46000	0	0	0	6	0	0	4	0	-0.710834	5.98424	0.456588	0.910594	ADF2	actin depolymerizing factor 2
AT4G16265	0	0	0	6	0	0	4	0	-0.710834	5.98424	0.456588	0.910594	NRPB9B|NRPD9B|NRPE9B	RNA polymerases M/15 Kd subunit
AT5G61780	2	3	6	3	6	2	0	10	-0.808112	8.32692	0.374878	0.910594	Tudor2|AtTudor2|TSN2	TUDOR-SN protein 2
AT1G35420	0	2	0	0	0	2	0	0	-0.755309	5.95307	0.437607	0.910594	AT1G35420	alpha/beta-Hydrolases superfamily protein
AT1G53080	0	2	0	0	0	2	0	0	-0.755309	5.95307	0.437607	0.910594	AT1G53080	Legume lectin family protein
AT3G55870	0	0	11	6	0	0	6	10	-0.801313	7.77171	0.490434	0.910594	AT3G55870	ADC synthase superfamily protein
AT5G42220	0	0	5	5	0	0	7	3	-0.673812	7.02462	0.519933	0.910594	AT5G42220	Ubiquitin-like superfamily protein
AT3G57290	0	0	27	24	0	0	23	25	-1.28825	9.3456	0.363387	0.910594	EIF3E|ATINT6|TIF3E1|INT6|INT-6|ATEIF3E-1	eukaryotic translation initiation factor 3E
AT2G02930	3	2	2	4	6	3	3	0	-0.702264	8.06771	0.421025	0.910594	ATGSTF3|GST16|GSTF3	glutathione S-transferase F3
AT1G30470	0	0	4	7	0	0	5	5	-0.682055	7.09949	0.520032	0.910594	AT1G30470	SIT4 phosphatase-associated family protein
AT4G38970	4	8	11	13	30	15	14	17	0.553453	10.0608	0.17698	0.910594	FBA2	fructose-bisphosphate aldolase 2
AT1G18080	0	2	7	9	8	8	8	9	0.622872	8.69223	0.301194	0.910594	RACK1A_AT|RACK1A|ATARCA	Transducin/WD40 repeat-like superfamily protein
AT5G16970	0	0	3	0	2	0	0	0	-0.662171	5.27171	0.444349	0.910594	AER|AT-AER	alkenal reductase
AT5G16990	0	0	3	0	2	0	0	0	-0.662171	5.27171	0.444349	0.910594	AT5G16990	Zinc-binding dehydrogenase family protein
AT5G60980	0	0	3	0	2	0	0	0	-0.662171	5.27171	0.444349	0.910594	AT5G60980	Nuclear transport factor 2 (NTF2) family protein with RNA binding (RRM-RBD-RNP motifs) domain
AT1G55090	0	0	11	11	0	0	12	10	-0.901679	8.17082	0.460892	0.910594	AT1G55090	carbon-nitrogen hydrolase family protein
AT3G02110	0	0	12	11	0	0	12	11	-0.919601	8.23726	0.455775	0.910594	scpl25	serine carboxypeptidase-like 25
AT4G38680	0	0	9	5	4	4	4	7	0.668143	7.92751	0.386301	0.910594	GRP2|CSP2|ATCSP2|CSDP2	glycine rich protein 2
AT5G30510	3	4	5	7	10	11	11	7	0.550003	9.14593	0.242273	0.910594	ARRPS1|RPS1	ribosomal protein S1
AT5G09390	0	0	9	14	0	0	14	9	-0.910912	8.22646	0.46038	0.910594	AT5G09390	CD2-binding protein-related
AT1G02690	0	0	2	0	0	0	2	0	-0.62398	4.7085	0.44528	0.910594	IMPA-6	importin alpha isoform 6
AT4G02350	0	0	2	0	0	0	2	0	-0.62398	4.7085	0.44528	0.910594	SEC15B	exocyst complex component sec15B
AT1G04690	0	0	0	0	2	2	0	0	0.632403	5.284	0.473924	0.910594	KV-BETA1|KAB1	potassium channel beta subunit 1
AT1G64510	0	0	0	0	2	2	0	0	0.632403	5.284	0.473924	0.910594	AT1G64510	Translation elongation factor EF1B/ribosomal protein S6 family protein
AT2G30620	0	0	0	0	2	2	0	0	0.632403	5.284	0.473924	0.910594	AT2G30620	winged-helix DNA-binding transcription factor family protein
AT2G33450	0	0	0	0	2	2	0	0	0.632403	5.284	0.473924	0.910594	AT2G33450	Ribosomal L28 family
AT2G36390	0	0	0	0	2	2	0	0	0.632403	5.284	0.473924	0.910594	BE3|SBE2.1	starch branching enzyme 2.1
AT2G39010	0	0	0	0	2	2	0	0	0.632403	5.284	0.473924	0.910594	PIP2E|PIP2;6	plasma membrane intrinsic protein 2E
AT3G02020	0	0	0	0	2	2	0	0	0.632403	5.284	0.473924	0.910594	AK3	aspartate kinase 3
AT3G06510	0	0	0	0	2	2	0	0	0.632403	5.284	0.473924	0.910594	SFR2|ATSFR2	Glycosyl hydrolase superfamily protein
AT5G14060	0	0	0	0	2	2	0	0	0.632403	5.284	0.473924	0.910594	CARAB-AK-LYS	Aspartate kinase family protein
AT5G53460	0	0	0	0	2	2	0	0	0.632403	5.284	0.473924	0.910594	GLT1	NADH-dependent glutamate synthase 1
AT5G66760	0	0	0	0	2	2	0	0	0.632403	5.284	0.473924	0.910594	SDH1-1	succinate dehydrogenase 1-1
AT1G72810	0	0	0	3	2	0	0	0	-0.65139	5.22494	0.447693	0.910594	AT1G72810	Pyridoxal-5'-phosphate-dependent enzyme family protein
AT3G14990	0	0	0	3	2	0	0	0	-0.65139	5.22494	0.447693	0.910594	AT3G14990	Class I glutamine amidotransferase-like superfamily protein
AT3G56460	0	0	0	3	2	0	0	0	-0.65139	5.22494	0.447693	0.910594	AT3G56460	GroES-like zinc-binding alcohol dehydrogenase family protein
AT4G29130	0	0	0	3	2	0	0	0	-0.65139	5.22494	0.447693	0.910594	GIN2|HXK1|ATHXK1	hexokinase 1
AT5G19370	0	0	0	12	2	0	12	2	0.772284	7.52393	0.477984	0.910594	AT5G19370	rhodanese-like domain-containing protein / PPIC-type PPIASE domain-containing protein
AT3G52880	0	0	3	0	10	0	0	6	0.744759	7.26069	0.502707	0.910594	ATMDAR1|MDAR1	monodehydroascorbate reductase 1
AT1G68560	0	0	7	5	3	0	0	11	-0.723171	7.50551	0.522457	0.910594	XYL1|TRG1|ATXYL1	alpha-xylosidase 1
AT3G15000	0	0	2	5	0	0	2	4	-0.609827	6.4121	0.522303	0.910594	AT3G15000	cobalt ion binding
AT2G47330	0	0	5	0	0	0	0	3	-0.691415	5.76087	0.461267	0.910594	AT2G47330	P-loop containing nucleoside triphosphate hydrolases superfamily protein
AT3G27670	0	0	5	0	0	0	0	3	-0.691415	5.76087	0.461267	0.910594	RST1	ARM repeat superfamily protein
AT4G24580	0	0	5	0	0	0	0	3	-0.691415	5.76087	0.461267	0.910594	REN1	Rho GTPase activation protein (RhoGAP) with PH domain
AT5G39500	0	0	5	0	0	0	0	3	-0.691415	5.76087	0.461267	0.910594	GNL1|ERMO1	GNOM-like 1
AT5G61150	0	0	5	0	0	0	0	3	-0.691415	5.76087	0.461267	0.910594	VIP4	leo1-like family protein
AT1G50500	0	0	5	2	0	0	4	2	-0.605138	6.41571	0.524183	0.910594	HIT1|VPS53|ATVPS53	Membrane trafficking VPS53 family protein
AT4G12780	0	0	5	2	0	0	4	2	-0.605138	6.41571	0.524183	0.910594	AT4G12780	Chaperone DnaJ-domain superfamily protein
AT1G23730	0	0	0	2	0	0	2	0	-0.612694	4.66244	0.449777	0.910594	ATBCA3|BCA3	beta carbonic anhydrase 3
AT1G49600	0	0	0	2	0	0	2	0	-0.612694	4.66244	0.449777	0.910594	RBP47A|ATRBP47A	RNA-binding protein 47A
AT1G77490	0	0	0	2	0	0	2	0	-0.612694	4.66244	0.449777	0.910594	TAPX	thylakoidal ascorbate peroxidase
AT2G05830	0	0	0	2	0	0	2	0	-0.612694	4.66244	0.449777	0.910594	AT2G05830	NagB/RpiA/CoA transferase-like superfamily protein
AT2G29140	0	0	0	2	0	0	2	0	-0.612694	4.66244	0.449777	0.910594	PUM3|APUM3	pumilio 3
AT2G29200	0	0	0	2	0	0	2	0	-0.612694	4.66244	0.449777	0.910594	PUM1|APUM1	pumilio 1
AT3G02830	0	0	0	2	0	0	2	0	-0.612694	4.66244	0.449777	0.910594	ZFN1	zinc finger protein 1
AT3G06670	0	0	0	2	0	0	2	0	-0.612694	4.66244	0.449777	0.910594	AT3G06670	binding
AT3G10350	0	0	0	2	0	0	2	0	-0.612694	4.66244	0.449777	0.910594	AT3G10350	P-loop containing nucleoside triphosphate hydrolases superfamily protein
AT3G13570	0	0	0	2	0	0	2	0	-0.612694	4.66244	0.449777	0.910594	At-SCL30a	RNA-binding SR protein At-SCL30a subfamily SCL
AT3G58110	0	0	0	2	0	0	2	0	-0.612694	4.66244	0.449777	0.910594	AT3G58110	unknown protein; FUNCTIONS IN: molecular_function unknown; INVOLVED IN: biological_process unknown; LOCATED IN: cellular_component unknown; BEST Arabidopsis thaliana protein match is: unknown protein (TAIR:AT2G42370.1).
AT4G04910	0	0	0	2	0	0	2	0	-0.612694	4.66244	0.449777	0.910594	NSF	AAA-type ATPase family protein
AT4G10750	0	0	0	2	0	0	2	0	-0.612694	4.66244	0.449777	0.910594	AT4G10750	Phosphoenolpyruvate carboxylase family protein
AT4G14890	0	0	0	2	0	0	2	0	-0.612694	4.66244	0.449777	0.910594	AT4G14890	2Fe-2S ferredoxin-like superfamily protein
AT4G29810	0	0	0	2	0	0	2	0	-0.612694	4.66244	0.449777	0.910594	ATMKK2|MKK2|MK1	MAP kinase kinase 2
AT5G07410	0	0	0	2	0	0	2	0	-0.612694	4.66244	0.449777	0.910594	AT5G07410	Pectin lyase-like superfamily protein
AT5G46180	0	0	0	2	0	0	2	0	-0.612694	4.66244	0.449777	0.910594	DELTA-OAT	ornithine-delta-aminotransferase
AT5G63190	0	0	0	2	0	0	2	0	-0.612694	4.66244	0.449777	0.910594	AT5G63190	MA3 domain-containing protein
AT4G37925	0	0	2	3	5	6	3	0	0.686522	7.31418	0.467748	0.910594	NDH-M	subunit NDH-M of NAD(P)H:plastoquinone dehydrogenase complex
AT5G51060	0	0	0	0	0	2	0	2	0.622623	5.09736	0.478934	0.910594	RHD2|RBOHC|ATRBOHC	NADPH/respiratory burst oxidase protein D
AT2G43770	0	0	9	14	0	0	13	10	-0.901953	8.22891	0.464859	0.910594	AT2G43770	Transducin/WD40 repeat-like superfamily protein
AT5G18420	0	0	9	5	0	0	7	6	-0.718672	7.4732	0.51999	0.910594	AT5G18420	unknown protein; FUNCTIONS IN: molecular_function unknown; INVOLVED IN: biological_process unknown; LOCATED IN: cellular_component unknown; EXPRESSED IN: 25 plant structures; EXPRESSED DURING: 15 growth stages; CONTAINS InterPro DOMAIN/s: Protein of unknown function DUF2363 (InterPro:IPR019312); Has 1807 Blast hits to 1807 proteins in 277 species: Archae - 0; Bacteria - 0; Metazoa - 736; Fungi - …
AT1G14830	0	0	6	7	0	0	5	8	-0.708566	7.41909	0.52223	0.910594	ADL1C|ADL5|DRP1C|DL1C	DYNAMIN-like 1C
AT3G61760	0	0	6	3	0	0	4	4	-0.625486	6.80899	0.537101	0.910594	ADL1B|DL1B	DYNAMIN-like 1B
AT5G51430	0	0	8	0	0	0	0	4	-0.727261	6.34491	0.472642	0.910594	EYE	conserved oligomeric Golgi complex component-related / COG complex component-related
AT5G25980	0	6	24	27	24	21	27	29	0.750812	10.3026	0.188842	0.910594	BGLU37|TGG2	glucoside glucohydrolase 2
AT1G29940	0	0	3	4	0	0	5	2	-0.599837	6.50598	0.53381	0.910594	NRPA2	nuclear RNA polymerase A2
AT4G09650	0	4	6	4	9	10	6	4	0.660904	8.64218	0.326642	0.910594	ATPD	ATP synthase delta-subunit gene
AT5G28060	0	2	7	9	8	9	8	8	0.617476	8.70415	0.307807	0.910594	AT5G28060	Ribosomal protein S24e family protein
AT1G55860	0	0	45	32	0	0	37	30	-1.46974	9.88479	0.333354	0.910594	UPL1	ubiquitin-protein ligase 1
AT4G31160	0	0	8	4	0	0	6	5	-0.670037	7.24264	0.535795	0.910594	DCAF1	DDB1-CUL4 associated factor 1
AT5G21326	0	0	0	3	0	2	0	0	-0.65139	5.30494	0.457673	0.910594	AT5G21326	Ca2+regulated serine-threonine protein kinase family protein
AT1G79040	0	2	3	3	5	6	3	3	0.587441	7.83173	0.405823	0.910594	PSBR	photosystem II subunit R
AT2G26080	0	0	0	8	9	3	0	2	0.748891	7.47573	0.485395	0.910594	GLDP2|AtGLDP2	glycine decarboxylase P-protein 2
AT5G52640	0	0	5	16	4	5	9	8	0.718794	8.38756	0.363687	0.910594	HSP81-1|ATHSP90.1|HSP81.1|AtHsp90-1|HSP83|ATH	heat shock protein 90.1
AT5G45620	0	0	10	12	4	6	16	8	0.768054	8.63622	0.343861	0.910594	AT5G45620	Proteasome component (PCI) domain protein
AT3G54890	2	0	5	4	6	4	6	5	0.595658	8.14428	0.370574	0.910594	LHCA1	photosystem I light harvesting complex gene 1
AT1G26550	0	4	5	3	3	3	0	6	-0.700703	7.87646	0.462565	0.910594	AT1G26550	FKBP-like peptidyl-prolyl cis-trans isomerase family protein
AT1G15270	0	0	0	0	0	2	2	0	0.601058	5.05377	0.488423	0.910594	AT1G15270	Translation machinery associated TMA7
AT3G18390	0	0	15	4	0	0	3	18	-0.788664	8.0692	0.517688	0.910594	EMB1865	CRS1 / YhbY (CRM) domain-containing protein
AT2G26570	2	0	4	0	2	0	0	4	-0.674861	7.00115	0.537471	0.910594	AT2G26570	Plant protein of unknown function (DUF827)
AT2G29300	0	2	2	2	2	0	2	2	-0.521099	6.81132	0.546037	0.910594	AT2G29300	NAD(P)-binding Rossmann-fold superfamily protein
AT3G22330	0	0	2	5	0	0	3	3	-0.580111	6.40344	0.541487	0.910594	PMH2|ATRH53	putative mitochondrial RNA helicase 2
AT2G42500	0	0	0	7	0	0	5	0	-0.685788	6.2473	0.490936	0.910594	PP2A-3	protein phosphatase 2A-3
AT3G25800	0	0	0	7	0	0	5	0	-0.685788	6.2473	0.490936	0.910594	PP2AA2|PDF1|PR 65	protein phosphatase 2A subunit A2
AT3G58500	0	0	0	7	0	0	5	0	-0.685788	6.2473	0.490936	0.910594	PP2A-4	protein phosphatase 2A-4
AT3G47470	2	2	4	6	7	7	9	6	0.533032	8.6298	0.297624	0.910594	LHCA4|CAB4	light-harvesting chlorophyll-protein complex I subunit A4
AT5G46070	0	0	41	17	10	15	26	30	0.966969	9.96583	0.260071	0.910594	AT5G46070	Guanylate-binding family protein
AT5G07380	0	0	7	2	0	0	2	6	-0.610208	6.82727	0.550477	0.910594	AT5G07380	unknown protein; Has 84 Blast hits to 81 proteins in 31 species: Archae - 0; Bacteria - 0; Metazoa - 42; Fungi - 0; Plants - 41; Viruses - 0; Other Eukaryotes - 1 (source: NCBI BLink).
AT4G20440	0	0	5	6	0	0	6	5	-0.638026	7.16876	0.550679	0.910594	smB	small nuclear ribonucleoprotein associated protein B
AT5G44500	0	0	5	6	0	0	6	5	-0.638026	7.16876	0.550679	0.910594	AT5G44500	Small nuclear ribonucleoprotein family protein
AT5G51110	0	0	0	9	0	0	6	0	-0.700405	6.5692	0.502048	0.910594	AT5G51110	Transcriptional coactivator/pterin dehydratase
AT2G24940	0	0	2	2	3	5	3	0	0.600331	6.95567	0.506952	0.910594	MAPR2|AtMAPR2	membrane-associated progesterone binding protein 2
AT1G10930	0	0	6	5	0	0	6	5	-0.635083	7.17287	0.55263	0.910594	ATSGS1|RECQ4A|ATRECQ4A	DNA helicase (RECQl4A)
AT5G03740	0	0	6	5	0	0	6	5	-0.635083	7.17287	0.55263	0.910594	HD2C|HDT3	histone deacetylase 2C
AT2G17130	0	0	0	11	0	0	7	0	-0.714712	6.83222	0.511057	0.910594	IDH2|IDH-II	isocitrate dehydrogenase subunit 2
AT5G22330	0	0	5	9	0	0	11	4	-0.692349	7.55224	0.540896	0.910594	ATTIP49A|RIN1	P-loop containing nucleoside triphosphate hydrolases superfamily protein
AT1G67930	0	0	10	0	0	0	0	5	-0.718015	6.66684	0.499945	0.910594	AT1G67930	Golgi transport complex protein-related
AT2G16440	0	0	10	0	0	0	0	5	-0.718015	6.66684	0.499945	0.910594	MCM4	Minichromosome maintenance (MCM2/3/5) family protein
AT5G59210	0	0	4	5	0	0	5	4	-0.592729	6.87823	0.562594	0.910594	AT5G59210	myosin heavy chain-related
AT2G28190	0	0	0	4	3	0	2	2	0.551006	6.30906	0.546767	0.910594	CSD2|CZSOD2	copper/zinc superoxide dismutase 2
AT2G26990	0	0	3	0	0	0	3	0	-0.619038	5.29346	0.48145	0.910594	COP12|ATCSN2|FUS12|CSN2	proteasome family protein
AT4G02030	0	0	3	0	0	0	3	0	-0.619038	5.29346	0.48145	0.910594	AT4G02030	Vps51/Vps67 family (components of vesicular transport) protein
AT1G67650	0	0	3	3	0	0	2	4	-0.550962	6.3082	0.555456	0.910594	AT1G67650	SRP72 RNA-binding domain
AT3G09810	0	0	0	3	0	0	3	0	-0.608256	5.2474	0.485211	0.910594	IDH-VI	isocitrate dehydrogenase VI
AT3G25940	0	0	0	3	0	0	3	0	-0.608256	5.2474	0.485211	0.910594	AT3G25940	TFIIB zinc-binding protein
AT4G17770	0	0	0	3	0	0	3	0	-0.608256	5.2474	0.485211	0.910594	TPS5|ATTPS5	trehalose phosphatase/synthase 5
AT5G06160	0	0	0	3	0	0	3	0	-0.608256	5.2474	0.485211	0.910594	ATO	splicing factor-related
AT5G09450	0	0	0	3	0	0	3	0	-0.608256	5.2474	0.485211	0.910594	AT5G09450	Tetratricopeptide repeat (TPR)-like superfamily protein
AT5G17990	0	0	0	3	0	0	3	0	-0.608256	5.2474	0.485211	0.910594	pat1|TRP1	tryptophan biosynthesis 1
AT5G52960	0	0	0	3	0	0	3	0	-0.608256	5.2474	0.485211	0.910594	AT5G52960	unknown protein; FUNCTIONS IN: molecular_function unknown; INVOLVED IN: biological_process unknown; LOCATED IN: chloroplast; EXPRESSED IN: 23 plant structures; EXPRESSED DURING: 13 growth stages; CONTAINS InterPro DOMAIN/s: Protein of unknown function DUF3143 (InterPro:IPR021489); Has 1807 Blast hits to 1807 proteins in 277 species: Archae - 0; Bacteria - 0; Metazoa - 736; Fungi - 347; Plants - 3…
AT5G59890	0	0	0	3	0	0	3	0	-0.608256	5.2474	0.485211	0.910594	ATADF4|ADF4	actin depolymerizing factor 4
AT5G64200	0	0	0	3	0	0	3	0	-0.608256	5.2474	0.485211	0.910594	At-SC35	RNA-binding SR protein At-SC35 subfamily SC
AT1G22920	0	0	12	5	0	0	7	9	-0.726211	7.77106	0.532644	0.910594	JAB1|CSN5A|AJH1	COP9 signalosome 5A
AT3G18790	0	0	4	4	0	0	4	4	-0.568663	6.71393	0.568463	0.910594	AT3G18790	FUNCTIONS IN: molecular_function unknown; INVOLVED IN: biological_process unknown; LOCATED IN: chloroplast; EXPRESSED IN: 22 plant structures; EXPRESSED DURING: 13 growth stages; CONTAINS InterPro DOMAIN/s: Isy1-like splicing (InterPro:IPR009360); Has 1147 Blast hits to 965 proteins in 236 species: Archae - 12; Bacteria - 13; Metazoa - 351; Fungi - 230; Plants - 49; Viruses - 9; Other Eukaryotes …
AT2G10940	0	2	0	2	0	0	3	2	-0.588361	6.43878	0.550488	0.910594	AT2G10940	Bifunctional inhibitor/lipid-transfer protein/seed storage 2S albumin superfamily protein
AT1G60900	0	0	3	5	0	0	7	2	-0.575887	6.77981	0.56824	0.910594	AT1G60900	U2 snRNP auxilliary factor, large subunit, splicing factor
AT1G20540	0	0	4	0	0	0	0	3	-0.635462	5.56942	0.490056	0.910594	AT1G20540	Transducin/WD40 repeat-like superfamily protein
AT3G21810	0	0	4	0	0	0	0	3	-0.635462	5.56942	0.490056	0.910594	AT3G21810	Zinc finger C-x8-C-x5-C-x3-H type family protein
AT5G56370	0	0	4	0	0	0	0	3	-0.635462	5.56942	0.490056	0.910594	AT5G56370	F-box/RNI-like/FBD-like domains-containing protein
AT1G47420	0	0	0	0	2	0	0	2	0.568975	5.00457	0.509081	0.910594	SDH5	succinate dehydrogenase 5
AT2G40010	0	0	0	0	2	0	0	2	0.568975	5.00457	0.509081	0.910594	AT2G40010	Ribosomal protein L10 family protein
AT2G45960	0	0	0	0	2	0	0	2	0.568975	5.00457	0.509081	0.910594	TMP-A|ATHH2|PIP1;2|PIP1B	plasma membrane intrinsic protein 1B
AT3G61430	0	0	0	0	2	0	0	2	0.568975	5.00457	0.509081	0.910594	ATPIP1|PIP1A|PIP1|PIP1;1	plasma membrane intrinsic protein 1A
AT4G26910	0	0	0	0	2	0	0	2	0.568975	5.00457	0.509081	0.910594	AT4G26910	Dihydrolipoamide succinyltransferase
AT4G30910	0	0	0	0	2	0	0	2	0.568975	5.00457	0.509081	0.910594	AT4G30910	Cytosol aminopeptidase family protein
AT4G39080	0	0	0	0	2	0	0	2	0.568975	5.00457	0.509081	0.910594	VHA-A3	vacuolar proton ATPase A3
AT5G15090	0	0	0	0	2	0	0	2	0.568975	5.00457	0.509081	0.910594	VDAC3|ATVDAC3	voltage dependent anion channel 3
AT5G61970	0	0	8	7	5	2	6	9	0.666118	8.0465	0.404767	0.910594	AT5G61970	signal recognition particle-related / SRP-related
AT3G12800	0	2	8	9	8	8	10	8	0.599139	8.7354	0.315386	0.910594	SDRB|DECR	short-chain dehydrogenase-reductase B
AT4G28300	0	0	6	3	0	0	3	6	-0.579341	6.90062	0.573365	0.910594	AT4G28300	Protein of unknown function (DUF1421)
AT4G35630	22	32	69	81	38	35	81	58	-0.411934	11.9175	0.0965356	0.910594	PSAT	phosphoserine aminotransferase
AT2G35390	0	0	4	7	0	0	5	6	-0.610969	7.16975	0.568219	0.910594	AT2G35390	Phosphoribosyltransferase family protein
AT4G39090	0	0	2	2	0	0	2	2	-0.51775	5.71393	0.544019	0.910594	RD19|RD19A	Papain family cysteine protease
AT1G49040	0	0	8	10	0	0	10	9	-0.762396	7.91959	0.519816	0.910594	SCD1	stomatal cytokinesis defective / SCD1 protein (SCD1)
AT5G40290	0	0	0	8	0	0	6	0	-0.666692	6.4697	0.517988	0.910594	AT5G40290	HD domain-containing metal-dependent phosphohydrolase family protein
AT5G60540	0	0	0	8	0	0	6	0	-0.666692	6.4697	0.517988	0.910594	PDX2|EMB2407|ATPDX2	pyridoxine biosynthesis 2
AT3G52090	0	0	3	4	0	0	4	3	-0.545021	6.51404	0.572386	0.910594	ATRPB13.6|NRPD11|NRPB11|NRPE11	DNA-directed RNA polymerase, RBP11-like
AT1G21600	0	0	3	4	0	0	3	4	-0.54451	6.52206	0.573484	0.910594	PTAC6	plastid transcriptionally active 6
AT2G27600	0	0	0	6	0	0	5	0	-0.642994	6.12181	0.512373	0.910594	ATSKD1|SKD1|VPS4	AAA-type ATPase family protein
AT4G04950	0	0	0	6	0	0	5	0	-0.642994	6.12181	0.512373	0.910594	AT4G04950	thioredoxin family protein
AT4G34740	0	0	0	6	0	0	5	0	-0.642994	6.12181	0.512373	0.910594	ASE2|ATPURF2|ATASE2|CIA1	GLN phosphoribosyl pyrophosphate amidotransferase 2
AT5G24020	0	0	0	6	0	0	5	0	-0.642994	6.12181	0.512373	0.910594	ATMIND1|MIND|ARC11	septum site-determining protein (MIND)
AT4G08390	0	0	0	16	2	0	15	2	0.752138	7.83517	0.511446	0.910594	SAPX	stromal ascorbate peroxidase
AT2G29080	0	0	6	0	0	0	0	4	-0.654122	6.08336	0.506921	0.910594	ftsh3	FTSH protease 3
AT2G19490	0	0	2	3	0	0	3	2	-0.516456	6.02571	0.563615	0.910594	AT2G19490	recA DNA recombination family protein
AT4G32910	0	0	2	3	0	0	3	2	-0.516456	6.02571	0.563615	0.910594	AT4G32910	CONTAINS InterPro DOMAIN/s: Nuclear pore complex protein, Nucleoporin Nup85-like (InterPro:IPR011502); Has 30201 Blast hits to 17322 proteins in 780 species: Archae - 12; Bacteria - 1396; Metazoa - 17338; Fungi - 3422; Plants - 5037; Viruses - 0; Other Eukaryotes - 2996 (source: NCBI BLink).
AT3G46780	4	8	5	5	16	15	7	8	0.651068	9.53562	0.240233	0.910594	PTAC16	plastid transcriptionally active 16
AT5G65750	0	0	2	2	2	0	2	0	-0.50797	5.83837	0.553412	0.910594	AT5G65750	2-oxoglutarate dehydrogenase, E1 component
AT4G18240	0	0	10	11	0	0	13	10	-0.812759	8.16879	0.506595	0.910594	SS4|ATSS4|SSIV	starch synthase 4
AT5G12140	0	0	2	3	0	0	2	3	-0.512675	6.03694	0.567845	0.910594	ATCYS1|CYS1	cystatin-1
AT3G05060	0	0	0	6	0	0	6	10	0.660389	7.17398	0.556465	0.910594	AT3G05060	NOP56-like pre RNA processing ribonucleoprotein
AT1G26630	0	3	2	4	6	5	5	2	0.58283	7.98223	0.423503	0.910594	FBR12|ATELF5A-2|ELF5A-2	Eukaryotic translation initiation factor 5A-1 (eIF-5A 1) protein
AT1G79280	0	0	3	13	0	0	18	2	-0.677196	7.84662	0.571207	0.910594	AtTPR|NUA	nuclear pore anchor
AT5G23140	0	0	6	4	2	2	6	4	0.571785	7.41011	0.46937	0.910594	CLPP2|NCLPP7	nuclear-encoded CLP protease P7
AT5G12110	3	5	10	11	3	4	12	10	-0.575148	9.06799	0.260522	0.910594	AT5G12110	Glutathione S-transferase, C-terminal-like;Translation elongation factor EF1B/ribosomal protein S6
AT3G57490	0	2	7	6	6	6	8	7	0.57152	8.41788	0.351249	0.910594	AT3G57490	Ribosomal protein S5 family protein
AT4G18060	0	0	4	0	0	0	4	0	-0.612855	5.7085	0.510019	0.910594	AT4G18060	SH3 domain-containing protein
AT5G56360	0	0	24	8	0	0	17	13	-0.939918	8.67595	0.472867	0.910594	PSL4	calmodulin-binding protein
AT5G05730	0	0	3	2	0	0	2	3	-0.509322	6.04594	0.570815	0.910594	TRP5|JDL1|WEI2|ASA1|AMT1	anthranilate synthase alpha subunit 1
AT1G06410	0	0	0	4	0	0	4	0	-0.602982	5.66244	0.512994	0.910594	ATTPSA|TPS7|ATTPS7	trehalose-phosphatase/synthase 7
AT1G62800	0	0	0	4	0	0	4	0	-0.602982	5.66244	0.512994	0.910594	ASP4	aspartate aminotransferase 4
AT2G15690	0	0	0	4	0	0	4	0	-0.602982	5.66244	0.512994	0.910594	AT2G15690	Tetratricopeptide repeat (TPR)-like superfamily protein
AT2G41040	0	0	0	4	0	0	4	0	-0.602982	5.66244	0.512994	0.910594	AT2G41040	S-adenosyl-L-methionine-dependent methyltransferases superfamily protein
AT2G45810	0	0	0	4	0	0	4	0	-0.602982	5.66244	0.512994	0.910594	AT2G45810	DEA(D/H)-box RNA helicase family protein
AT3G03110	0	0	0	4	0	0	4	0	-0.602982	5.66244	0.512994	0.910594	CRM1B|XPO1B	exportin 1B
AT4G32180	0	0	0	4	0	0	4	0	-0.602982	5.66244	0.512994	0.910594	ATPANK2|PANK2	pantothenate kinase 2
AT5G58490	0	0	0	4	0	0	4	0	-0.602982	5.66244	0.512994	0.910594	AT5G58490	NAD(P)-binding Rossmann-fold superfamily protein
AT5G02500	24	27	75	66	69	68	97	91	0.332334	12.2038	0.0902772	0.910594	HSC70-1|HSP70-1|HSC70|AT-HSC70-1	heat shock cognate protein 70-1
AT1G05960	0	0	0	0	0	0	2	2	0.53763	4.71998	0.524894	0.910594	AT1G05960	ARM repeat superfamily protein
AT2G19750	0	0	0	0	0	0	2	2	0.53763	4.71998	0.524894	0.910594	AT2G19750	Ribosomal protein S30 family protein
AT2G27880	0	0	0	0	0	0	2	2	0.53763	4.71998	0.524894	0.910594	AGO5	Argonaute family protein
AT3G10950	0	0	0	0	0	0	2	2	0.53763	4.71998	0.524894	0.910594	AT3G10950	Zinc-binding ribosomal protein family protein
AT3G13990	0	0	0	0	0	0	2	2	0.53763	4.71998	0.524894	0.910594	AT3G13990	Kinase-related protein of unknown function (DUF1296)
AT3G23900	0	0	0	0	0	0	2	2	0.53763	4.71998	0.524894	0.910594	AT3G23900	RNA recognition motif (RRM)-containing protein
AT3G60245	0	0	0	0	0	0	2	2	0.53763	4.71998	0.524894	0.910594	AT3G60245	Zinc-binding ribosomal protein family protein
AT4G29390	0	0	0	0	0	0	2	2	0.53763	4.71998	0.524894	0.910594	AT4G29390	Ribosomal protein S30 family protein
AT4G32590	0	0	0	0	0	0	2	2	0.53763	4.71998	0.524894	0.910594	AT4G32590	2Fe-2S ferredoxin-like superfamily protein
AT4G34980	0	0	0	0	0	0	2	2	0.53763	4.71998	0.524894	0.910594	SLP2	subtilisin-like serine protease 2
AT5G22880	0	0	0	0	0	0	2	2	0.53763	4.71998	0.524894	0.910594	HTB2|H2B	histone B2
AT5G49810	0	0	0	0	0	0	2	2	0.53763	4.71998	0.524894	0.910594	MMT	methionine S-methyltransferase
AT5G56670	0	0	0	0	0	0	2	2	0.53763	4.71998	0.524894	0.910594	AT5G56670	Ribosomal protein S30 family protein
AT5G65220	0	0	0	0	0	0	2	2	0.53763	4.71998	0.524894	0.910594	AT5G65220	Ribosomal L29 family protein
AT1G06670	0	0	2	0	0	0	0	2	-0.573923	4.76365	0.492383	0.910594	NIH	nuclear DEIH-boxhelicase
AT1G08420	0	0	2	0	0	0	0	2	-0.573923	4.76365	0.492383	0.910594	BSL2	BRI1 suppressor 1 (BSU1)-like 2
AT1G20600	0	0	2	0	0	0	0	2	-0.573923	4.76365	0.492383	0.910594	AT1G20600	AP2/B3-like transcriptional factor family protein
AT1G30620	0	0	2	0	0	0	0	2	-0.573923	4.76365	0.492383	0.910594	MUR4|HSR8|UXE1	NAD(P)-binding Rossmann-fold superfamily protein
AT1G64350	0	0	2	0	0	0	0	2	-0.573923	4.76365	0.492383	0.910594	SEH1H	Transducin/WD40 repeat-like superfamily protein
AT1G73620	0	0	2	0	0	0	0	2	-0.573923	4.76365	0.492383	0.910594	AT1G73620	Pathogenesis-related thaumatin superfamily protein
AT1G76300	0	0	2	0	0	0	0	2	-0.573923	4.76365	0.492383	0.910594	SmD3	snRNP core protein SMD3
AT2G27210	0	0	2	0	0	0	0	2	-0.573923	4.76365	0.492383	0.910594	BSL3	BRI1 suppressor 1 (BSU1)-like 3
AT2G32700	0	0	2	0	0	0	0	2	-0.573923	4.76365	0.492383	0.910594	LUH	LEUNIG_homolog
AT2G35920	0	0	2	0	0	0	0	2	-0.573923	4.76365	0.492383	0.910594	AT2G35920	RNA helicase family protein
AT3G11100	0	0	2	0	0	0	0	2	-0.573923	4.76365	0.492383	0.910594	AT3G11100	sequence-specific DNA binding transcription factors
AT3G54400	0	0	2	0	0	0	0	2	-0.573923	4.76365	0.492383	0.910594	AT3G54400	Eukaryotic aspartyl protease family protein
AT4G02990	0	0	2	0	0	0	0	2	-0.573923	4.76365	0.492383	0.910594	AT4G02990	Mitochondrial transcription termination factor family protein
AT4G03120	0	0	2	0	0	0	0	2	-0.573923	4.76365	0.492383	0.910594	AT4G03120	C2H2 and C2HC zinc fingers superfamily protein
AT4G11740	0	0	2	0	0	0	0	2	-0.573923	4.76365	0.492383	0.910594	SAY1	Ubiquitin-like superfamily protein
AT4G13340	0	0	2	0	0	0	0	2	-0.573923	4.76365	0.492383	0.910594	AT4G13340	Leucine-rich repeat (LRR) family protein
AT5G13020	0	0	2	0	0	0	0	2	-0.573923	4.76365	0.492383	0.910594	AT5G13020	Emsy N Terminus (ENT)/ plant Tudor-like domains-containing protein
AT5G38880	0	0	2	0	0	0	0	2	-0.573923	4.76365	0.492383	0.910594	AT5G38880	unknown protein; Has 474 Blast hits to 433 proteins in 138 species: Archae - 6; Bacteria - 80; Metazoa - 195; Fungi - 44; Plants - 59; Viruses - 0; Other Eukaryotes - 90 (source: NCBI BLink).
AT5G52280	0	0	2	0	0	0	0	2	-0.573923	4.76365	0.492383	0.910594	AT5G52280	Myosin heavy chain-related protein
AT1G48630	0	0	3	10	3	2	9	3	0.613622	7.70876	0.457972	0.910594	RACK1B_AT	receptor for activated C kinase 1B
AT1G25490	0	0	0	7	0	0	6	0	-0.628506	6.36283	0.537111	0.910594	EER1|ATB BETA BETA|RCN1|REGA	ARM repeat superfamily protein
AT1G24020	0	0	3	6	4	3	2	3	0.539125	7.31319	0.489901	0.910594	MLP423	MLP-like protein 423
ATCG00180	0	0	8	9	3	3	12	8	0.686021	8.22911	0.404255	0.910594
AT5G02790	0	0	2	3	5	0	4	2	0.532452	6.87678	0.547895	0.910594	GSTL3	Glutathione S-transferase family protein
AT1G51560	0	0	0	2	0	0	0	2	-0.562638	4.71934	0.49752	0.910594	AT1G51560	Pyridoxamine 5'-phosphate oxidase family protein
AT3G48560	0	0	0	2	0	0	0	2	-0.562638	4.71934	0.49752	0.910594	CSR1|IMR1|TZP5|ALS|AHAS	chlorsulfuron/imidazolinone resistant 1
AT2G19520	0	0	13	6	3	4	11	8	0.687594	8.31611	0.399584	0.910594	ACG1|NFC4|ATMSI4|MSI4|FVE|NFC04	Transducin family protein / WD-40 repeat family protein
AT3G52370	0	0	4	2	5	0	3	4	0.554399	7.04466	0.537905	0.910594	FLA15	FASCICLIN-like arabinogalactan protein 15 precursor
AT2G45540	0	0	20	23	0	3	21	6	-1.00443	8.92249	0.402516	0.910594	AT2G45540	WD-40 repeat family protein / beige-related
AT1G56070	2	0	24	42	23	21	31	29	0.850436	10.3501	0.214903	0.910594	LOS1	Ribosomal protein S5/Elongation factor G/III/V family protein
AT1G10670	0	0	5	0	0	0	0	4	-0.608907	5.93234	0.53026	0.910594	ACLA-1	ATP-citrate lyase A-1
AT1G31710	0	0	5	0	0	0	0	4	-0.608907	5.93234	0.53026	0.910594	AT1G31710	Copper amine oxidase family protein
AT1G80680	0	0	5	0	0	0	0	4	-0.608907	5.93234	0.53026	0.910594	PRE|NUP96|MOS3|SAR3	SUPPRESSOR OF AUXIN RESISTANCE 3
AT2G35860	0	0	5	2	4	0	4	5	0.57027	7.15717	0.533335	0.910594	FLA16	FASCICLIN-like arabinogalactan protein 16 precursor
AT2G34470	0	0	2	10	3	3	5	2	0.560594	7.49633	0.490903	0.910594	UREG|PSKF109	urease accessory protein G
AT5G15020	0	0	12	6	0	0	11	8	-0.698625	7.92633	0.556329	0.910594	SNL2	SIN3-like 2
AT2G22250	0	0	0	8	0	0	7	0	-0.616656	6.56929	0.557445	0.910594	AAT|MEE17|ATAAT	aspartate aminotransferase
AT3G56150	0	0	40	41	0	0	39	38	-1.43531	10.0169	0.353512	0.910594	ATEIF3C-1|EIF3C|EIF3C-1|TIF3C1|ATTIF3C1	eukaryotic translation initiation factor 3C
AT1G29150	0	0	19	21	9	9	23	16	0.814054	9.43345	0.31016	0.910594	RPN6|ATS9	non-ATPase subunit 9
AT1G29880	0	0	0	2	2	0	0	0	-0.55119	4.9575	0.509193	0.910594	AT1G29880	glycyl-tRNA synthetase / glycine--tRNA ligase
AT1G54340	0	0	0	2	2	0	0	0	-0.55119	4.9575	0.509193	0.910594	ICDH	isocitrate dehydrogenase
AT1G70310	0	0	0	2	2	0	0	0	-0.55119	4.9575	0.509193	0.910594	SPDS2	spermidine synthase 2
AT2G32920	0	0	0	2	2	0	0	0	-0.55119	4.9575	0.509193	0.910594	PDIL2-3|PDI9|ATPDIL2-3|ATPDI9	PDI-like 2-3
AT3G53900	0	0	0	2	2	0	0	0	-0.55119	4.9575	0.509193	0.910594	PYRR|UPP	uracil phosphoribosyltransferase
AT4G17530	0	0	0	2	2	0	0	0	-0.55119	4.9575	0.509193	0.910594	RAB1C|ATRABD2C|ATRAB1C	RAB GTPase homolog 1C
AT5G47200	0	0	0	2	2	0	0	0	-0.55119	4.9575	0.509193	0.910594	RAB1A|ATRABD2B|ATRAB1A	RAB GTPase homolog 1A
AT5G54270	0	0	0	2	2	0	0	0	-0.55119	4.9575	0.509193	0.910594	LHCB3|LHCB3*1	light-harvesting chlorophyll B-binding protein 3
AT3G54760	0	0	13	9	0	0	9	17	-0.794966	8.31243	0.523166	0.910594	AT3G54760	dentin sialophosphoprotein-related
AT5G60100	0	2	14	15	2	0	15	15	-0.905484	8.80331	0.37367	0.910594	PRR3|APRR3	pseudo-response regulator 3
AT3G42628	0	0	2	0	0	2	0	0	-0.562476	5.08853	0.513565	0.910594	AT3G42628	phosphoenolpyruvate carboxylase-related / PEP carboxylase-related
AT5G20280	0	0	2	0	0	2	0	0	-0.562476	5.08853	0.513565	0.910594	SPS1F|ATSPS1F	sucrose phosphate synthase 1F
AT3G57660	0	0	0	6	0	0	6	0	-0.585712	6.2474	0.559787	0.910594	NRPA1	nuclear RNA polymerase A1
AT3G18130	0	0	4	9	3	2	11	3	0.606585	7.79625	0.467883	0.910594	RACK1C_AT	receptor for activated C kinase 1C
AT4G39680	0	0	12	0	0	0	7	17	0.719505	7.91612	0.566279	0.910594	AT4G39680	SAP domain-containing protein
AT1G76180	2	2	0	2	5	3	3	2	0.584937	7.77456	0.499211	0.910594	ERD14	Dehydrin family protein
AT5G65430	0	0	2	4	2	2	2	2	0.446913	6.70193	0.559496	0.910594	14-3-3KAPPA|GRF8|GF14 KAPPA	general regulatory factor 8
AT1G16970	0	0	3	0	0	0	0	3	-0.56332	5.34861	0.531537	0.910594	ATKU70|KU70	KU70 homolog
AT1G19880	0	0	3	0	0	0	0	3	-0.56332	5.34861	0.531537	0.910594	AT1G19880	Regulator of chromosome condensation (RCC1) family protein
AT2G04280	0	0	3	0	0	0	0	3	-0.56332	5.34861	0.531537	0.910594	AT2G04280	unknown protein; FUNCTIONS IN: molecular_function unknown; INVOLVED IN: biological_process unknown; EXPRESSED IN: 24 plant structures; EXPRESSED DURING: 13 growth stages; BEST Arabidopsis thaliana protein match is: unknown protein (TAIR:AT4G12700.1); Has 130 Blast hits to 130 proteins in 16 species: Archae - 0; Bacteria - 0; Metazoa - 0; Fungi - 0; Plants - 124; Viruses - 0; Other Eukaryotes - 6 …
AT5G19960	0	0	3	0	0	0	0	3	-0.56332	5.34861	0.531537	0.910594	AT5G19960	RNA-binding (RRM/RBD/RNP motifs) family protein
AT3G01780	0	0	6	15	0	0	15	8	-0.730676	8.15538	0.552065	0.910594	TPLATE	ARM repeat superfamily protein
AT5G63110	0	0	33	30	0	0	33	32	-1.28382	9.71465	0.388388	0.910594	SIL1|ATHDA6|AXE1|RTS1|HDA6|RPD3B	histone deacetylase 6
AT2G34040	0	0	6	0	0	0	0	5	-0.582975	6.22207	0.565243	0.910594	AT2G34040	Apoptosis inhibitory protein 5 (API5)
AT1G30380	0	2	0	2	2	2	2	2	0.477873	6.89939	0.573013	0.910594	PSAK	photosystem I subunit K
AT3G10380	0	0	2	0	0	0	3	0	-0.519342	5.02146	0.543701	0.910594	SEC8|ATSEC8	subunit of exocyst complex 8
AT3G55460	0	0	2	0	0	0	3	0	-0.519342	5.02146	0.543701	0.910594	At-SCL30	RNA-binding SR protein At-SCL30 subfamily SCL
AT1G10430	0	0	0	3	0	0	4	0	-0.529931	5.46989	0.55694	0.910594	PP2A-2	protein phosphatase 2A-2
AT1G23900	0	0	0	3	0	0	4	0	-0.529931	5.46989	0.55694	0.910594	Gamma-ADR|GAMMA-ADAPTIN 1	gamma-adaptin 1
AT1G59830	0	0	0	3	0	0	4	0	-0.529931	5.46989	0.55694	0.910594	PP2A-1	protein phosphatase 2A-2
AT3G13450	0	0	0	3	0	0	4	0	-0.529931	5.46989	0.55694	0.910594	DIN4	Transketolase family protein
AT3G22220	0	0	0	3	0	0	4	0	-0.529931	5.46989	0.55694	0.910594	AT3G22220	hAT transposon superfamily
AT5G05590	0	0	0	3	0	0	4	0	-0.529931	5.46989	0.55694	0.910594	PAI2	phosphoribosylanthranilate isomerase 2
AT5G23310	0	0	0	3	0	0	4	0	-0.529931	5.46989	0.55694	0.910594	FSD3	Fe superoxide dismutase 3
AT5G01590	0	0	4	0	0	0	0	4	-0.552954	5.76365	0.561691	0.910594	AT5G01590	unknown protein; FUNCTIONS IN: molecular_function unknown; INVOLVED IN: biological_process unknown; LOCATED IN: chloroplast, chloroplast envelope; EXPRESSED IN: 22 plant structures; EXPRESSED DURING: 13 growth stages; Has 60 Blast hits to 59 proteins in 31 species: Archae - 0; Bacteria - 20; Metazoa - 1; Fungi - 2; Plants - 33; Viruses - 0; Other Eukaryotes - 4 (source: NCBI BLink).
AT3G02720	0	0	0	4	0	0	5	0	-0.535142	5.83244	0.572788	0.910594	AT3G02720	Class I glutamine amidotransferase-like superfamily protein
AT1G09070	3	3	4	2	3	2	2	3	-0.509697	8.05596	0.468779	0.910594	(AT)SRC2|SRC2	soybean gene regulated by cold-2
AT1G55510	0	0	0	2	0	0	3	0	-0.508056	4.9845	0.549406	0.910594	BCDH BETA1	branched-chain alpha-keto acid decarboxylase E1 beta subunit
AT1G66240	0	0	0	2	0	0	3	0	-0.508056	4.9845	0.549406	0.910594	ATX1|ATATX1	homolog of anti-oxidant 1
AT1G69960	0	0	0	2	0	0	3	0	-0.508056	4.9845	0.549406	0.910594	PP2A	serine/threonine protein phosphatase 2A
AT3G08947	0	0	0	2	0	0	3	0	-0.508056	4.9845	0.549406	0.910594	AT3G08947	ARM repeat superfamily protein
AT3G17020	0	0	0	2	0	0	3	0	-0.508056	4.9845	0.549406	0.910594	AT3G17020	Adenine nucleotide alpha hydrolases-like superfamily protein
AT3G46060	0	0	0	2	0	0	3	0	-0.508056	4.9845	0.549406	0.910594	ATRAB8A|ARA3|ATRABE1C|RAB8A|ARA-3	RAB GTPase homolog 8A
AT3G61240	0	0	0	2	0	0	3	0	-0.508056	4.9845	0.549406	0.910594	AT3G61240	DEA(D/H)-box RNA helicase family protein
AT4G09730	0	0	0	2	0	0	3	0	-0.508056	4.9845	0.549406	0.910594	RH39	RH39
AT4G31850	0	0	0	2	0	0	3	0	-0.508056	4.9845	0.549406	0.910594	PGR3	proton gradient regulation 3
AT5G12190	0	0	0	2	0	0	3	0	-0.508056	4.9845	0.549406	0.910594	AT5G12190	RNA-binding (RRM/RBD/RNP motifs) family protein
AT5G20250	0	0	0	2	0	0	3	0	-0.508056	4.9845	0.549406	0.910594	DIN10	Raffinose synthase family protein
AT5G62190	0	0	0	2	0	0	3	0	-0.508056	4.9845	0.549406	0.910594	PRH75	DEAD box RNA helicase (PRH75)
AT4G35450	0	0	0	3	3	0	0	0	-0.534093	5.54247	0.552694	0.910594	AFT|AKR2|AKR2A	ankyrin repeat-containing protein 2
AT5G35530	3	4	19	16	6	7	16	10	-0.529581	9.43478	0.238355	0.910594	AT5G35530	Ribosomal protein S3 family protein
AT4G28080	0	0	8	6	3	3	7	5	0.558258	7.83843	0.472777	0.910594	AT4G28080	Tetratricopeptide repeat (TPR)-like superfamily protein
AT1G70730	0	2	0	2	7	6	2	0	0.592063	7.59113	0.569136	0.910594	AT1G70730	Phosphoglucomutase/phosphomannomutase family protein
AT1G06680	4	4	5	3	16	8	5	6	0.616753	9.0992	0.307758	0.910594	OE23|PSII-P|PSBP-1|OEE2	photosystem II subunit P-1
AT3G03780	4	5	11	13	23	10	15	18	0.487191	9.81909	0.218227	0.910594	MS2|ATMS2	methionine synthase 2
AT2G04520	3	3	3	0	4	4	3	3	0.612344	8.14373	0.495665	0.910594	AT2G04520	Nucleic acid-binding, OB-fold-like protein
AT5G35680	3	3	3	0	4	4	3	3	0.612344	8.14373	0.495665	0.910594	AT5G35680	Nucleic acid-binding, OB-fold-like protein
AT3G43300	0	0	26	6	0	0	16	14	-0.812458	8.68064	0.53724	0.910594	BEN1|ATMIN7	HOPM interactor 7
AT4G10920	0	2	0	0	0	3	0	0	-0.588243	6.17444	0.563843	0.910594	KELP	transcriptional coactivator p15 (PC4) family protein (KELP)
AT5G48300	2	4	7	23	8	6	11	4	-0.587578	9.13759	0.282035	0.910594	ADG1|APS1	ADP glucose pyrophosphorylase 1
AT4G27500	0	2	10	0	10	3	0	21	0.87974	8.55228	0.501307	0.910594	PPI1	proton pump interactor 1
AT5G11580	0	0	15	11	5	6	13	11	0.678747	8.76815	0.389525	0.910594	AT5G11580	Regulator of chromosome condensation (RCC1) family protein
AT5G24780	0	0	22	22	10	7	20	34	0.876313	9.66323	0.320299	0.910594	VSP1|ATVSP1	vegetative storage protein 1
AT5G42080	0	0	23	10	0	0	19	18	-0.878062	8.85113	0.512082	0.910594	DRP1A|ADL1A|DL1|AG68|RSW9|ADL1	dynamin-like protein
AT5G43940	0	0	6	9	4	3	8	4	0.549588	7.9253	0.480313	0.910594	ADH2|HOT5|ATGSNOR1|PAR2|GSNOR	GroES-like zinc-binding dehydrogenase family protein
AT1G70320	0	0	73	62	0	0	63	53	-1.64062	10.6848	0.331494	0.910594	UPL2	ubiquitin-protein ligase 2
AT2G34730	0	0	8	13	0	2	14	3	-0.621778	8.0549	0.571286	0.910594	AT2G34730	myosin heavy chain-related
AT5G06290	0	3	5	9	8	4	12	7	0.553633	8.61257	0.380764	0.910594	2-Cys Prx B|2CPB	2-cysteine peroxiredoxin B
AT3G53460	2	4	2	2	4	5	0	3	-0.534337	8.09291	0.564577	0.910594	CP29	chloroplast RNA-binding protein 29
AT3G44690	31	37	145	96	60	50	83	111	-0.438224	12.4409	0.0921211	0.910594	AT3G44690	unknown protein; Has 30201 Blast hits to 17322 proteins in 780 species: Archae - 12; Bacteria - 1396; Metazoa - 17338; Fungi - 3422; Plants - 5037; Viruses - 0; Other Eukaryotes - 2996 (source: NCBI BLink).
AT1G13930	2	4	0	3	11	2	2	3	0.592736	8.28623	0.532526	0.910594	AT1G13930	Involved in response to salt stress. Knockout mutants are hypersensitive to salt stress.
AT1G20960	0	0	60	48	0	0	56	49	-1.48793	10.4493	0.363823	0.910594	emb1507	U5 small nuclear ribonucleoprotein helicase, putative
AT5G20010	0	3	3	10	6	3	8	0	-0.584849	8.1413	0.543804	0.910594	RAN-1|ATRAN1|RAN1	RAS-related nuclear protein-1
AT2G33040	0	3	5	4	7	6	6	3	0.494731	8.25617	0.458985	0.910594	ATP3	gamma subunit of Mt ATP synthase
AT2G05840	7	10	18	21	10	12	14	21	-0.445942	10.1068	0.205058	0.910594	PAA2	20S proteasome subunit PAA2
AT3G11630	0	4	7	13	13	6	17	8	0.593428	9.11896	0.336558	0.910594	AT3G11630	Thioredoxin superfamily protein
AT2G16780	3	4	11	0	7	9	3	5	0.769133	8.81413	0.421779	0.910594	NFC02|MSI2|MSI02|NFC2	Transducin family protein / WD-40 repeat family protein
AT4G16155	2	0	5	8	6	5	7	7	0.508935	8.40315	0.43108	0.910594	AT4G16155	dihydrolipoyl dehydrogenases
AT5G20830	0	0	3	30	3	3	23	8	0.736781	8.87323	0.456965	0.910594	ASUS1|SUS1|atsus1	sucrose synthase 1
AT2G36250	0	5	2	9	9	7	12	2	0.629547	8.7088	0.425238	0.910594	FTSZ2-1|ATFTSZ2-1	Tubulin/FtsZ family protein
AT4G35090	4	3	6	16	20	12	12	11	0.518319	9.59474	0.263938	0.910594	CAT2	catalase 2
AT3G02520	0	0	9	8	5	2	7	8	0.536677	8.11345	0.502701	0.910594	GRF7|GF14 NU	general regulatory factor 7
AT2G22125	0	0	17	24	0	2	17	13	-0.857161	8.91774	0.479009	0.910594	CSI1	binding
AT3G02930	0	2	11	4	7	8	4	10	0.552678	8.57461	0.423583	0.910594	AT3G02930	Plant protein of unknown function (DUF827)
AT4G02520	3	3	2	7	9	6	4	0	-0.596483	8.54212	0.507321	0.910594	ATGSTF2|GSTF2|ATPM24.1|GST2|ATPM24	glutathione S-transferase PHI 2
AT2G28000	24	24	62	87	34	27	76	64	-0.454459	11.8295	0.120839	0.910594	CH-CPN60A|SLP|CPN60A	chaperonin-60alpha
AT1G10290	0	0	22	15	0	0	24	27	-0.84077	9.17981	0.548154	0.910594	DRP2A|ADL6	dynamin-like protein 6
AT4G19006	0	0	7	12	2	4	11	9	0.552675	8.29408	0.517046	0.910594	AT4G19006	Proteasome component (PCI) domain protein
AT4G10480	2	3	8	2	9	9	3	10	0.571829	8.80348	0.395018	0.910594	AT4G10480	Nascent polypeptide-associated complex (NAC), alpha subunit family protein
AT2G13360	2	0	4	9	9	6	8	3	0.507128	8.47159	0.473502	0.910594	SGAT|AGT|AGT1	alanine:glyoxylate aminotransferase
AT3G15020	2	0	4	5	10	4	2	7	0.484883	8.26536	0.529745	0.910594	mMDH2	Lactate/malate dehydrogenase family protein
AT1G02150	0	0	9	11	4	4	9	7	0.503826	8.29045	0.517045	0.910594	AT1G02150	Tetratricopeptide repeat (TPR)-like superfamily protein
AT3G63190	6	6	4	0	6	4	3	4	0.638861	8.84536	0.507326	0.910594	cpRRF|HFP108|AtcpRRF|RRF	ribosome recycling factor, chloroplast precursor
AT1G74470	0	3	6	11	8	8	8	9	0.492638	8.78221	0.407601	0.910594	AT1G74470	Pyridine nucleotide-disulphide oxidoreductase family protein
AT2G33150	0	2	5	17	10	7	10	8	0.522052	8.86032	0.409899	0.910594	PKT3|KAT2|PED1	peroxisomal 3-ketoacyl-CoA thiolase 3
AT1G32060	2	0	21	27	21	13	22	20	0.690212	9.92312	0.294222	0.910594	PRK	phosphoribulokinase
AT1G05190	2	3	3	4	6	7	5	5	0.427481	8.4759	0.447404	0.910594	emb2394	Ribosomal protein L6 family
AT1G48120	7	15	38	22	38	37	31	39	0.428381	11.0312	0.166863	0.910594	AT1G48120	hydrolases;protein serine/threonine phosphatases
AT2G41840	2	3	15	17	14	14	18	20	0.457172	9.73088	0.268916	0.910594	AT2G41840	Ribosomal protein S5 family protein
AT2G14120	0	0	12	15	3	4	22	16	0.678336	8.94645	0.468737	0.910594	DRP3B	dynamin related protein
AT3G14415	2	2	4	3	13	11	4	2	0.532562	8.69499	0.466526	0.910594	AT3G14415	Aldolase-type TIM barrel family protein
AT1G06950	5	9	2	0	26	26	0	3	0.979839	9.75695	0.503629	0.910594	ATTIC110|TIC110	translocon at the inner envelope membrane of chloroplasts 110
AT3G20820	0	2	15	5	12	7	5	11	0.535677	8.85636	0.433924	0.910594	AT3G20820	Leucine-rich repeat (LRR) family protein
AT1G56190	4	6	8	12	20	12	14	11	0.4446	9.70764	0.273822	0.910594	AT1G56190	Phosphoglycerate kinase family protein
AT4G35100	2	2	4	4	3	4	3	3	-0.342748	8.0072	0.572243	0.910594	PIP3A|SIMIP|PIP3|PIP2;7	plasma membrane intrinsic protein 3
AT3G18490	2	4	4	6	3	3	5	5	-0.392583	8.35501	0.487624	0.910594	AT3G18490	Eukaryotic aspartyl protease family protein
AT3G02230	0	0	29	25	2	0	20	22	-0.858486	9.34269	0.493503	0.910594	RGP1|ATRGP1	reversibly glycosylated polypeptide 1
AT1G61520	3	4	4	11	11	9	13	7	0.461211	9.19574	0.342226	0.910594	LHCA3	photosystem I light harvesting complex gene 3
AT1G31330	2	3	2	4	8	7	4	3	0.427686	8.44169	0.5063	0.910594	PSAF	photosystem I subunit F
AT3G17390	4	5	4	24	19	10	21	12	0.561945	9.79095	0.28228	0.910594	SAMS3|MAT4|MTO3	S-adenosylmethionine synthetase family protein
AT4G35250	0	4	6	10	8	8	14	5	0.489204	8.86191	0.433735	0.910594	AT4G35250	NAD(P)-binding Rossmann-fold superfamily protein
AT3G56940	2	0	5	14	7	5	17	5	0.504025	8.76607	0.481887	0.910594	CRD1|ACSF|CHL27	dicarboxylate diiron protein, putative (Crd1)
AT3G26340	0	4	11	10	9	10	9	14	0.487118	9.12576	0.403061	0.910594	AT3G26340	N-terminal nucleophile aminohydrolases (Ntn hydrolases) superfamily protein
AT5G39850	0	3	9	5	5	8	8	6	0.407448	8.54827	0.513772	0.910594	AT5G39850	Ribosomal protein S4
AT4G27440	0	2	6	30	11	11	21	8	0.578667	9.39603	0.403013	0.910594	PORB	protochlorophyllide oxidoreductase B
AT5G02530	6	6	4	2	4	2	2	6	-0.428071	8.78466	0.569477	0.910594	AT5G02530	RNA-binding (RRM/RBD/RNP motifs) family protein
AT2G21330	3	7	5	8	16	6	9	12	0.456147	9.36711	0.352792	0.910594	FBA1	fructose-bisphosphate aldolase 1
AT1G07320	2	3	3	5	6	5	7	5	0.356696	8.4696	0.508837	0.910594	RPL4	ribosomal protein L4
AT5G25754	0	0	25	25	2	0	31	15	-0.736111	9.33112	0.559178	0.910594	AT5G25754	RNA polymerase I-associated factor PAF67
AT5G25757	0	0	25	25	2	0	31	15	-0.736111	9.33112	0.559178	0.910594	AT5G25757	RNA polymerase I-associated factor PAF67
AT3G48870	0	2	9	11	17	4	8	10	0.479719	8.93189	0.474088	0.910594	ATCLPC|HSP93-III|ATHSP93-III	Clp ATPase
AT2G34420	4	6	8	7	8	6	6	5	-0.401836	9.07858	0.396514	0.910594	LHCB1.5|LHB1B2	photosystem II light harvesting complex gene B1B2
AT3G58730	3	0	10	7	4	7	13	9	0.461034	8.80542	0.49334	0.910594	AT3G58730	vacuolar ATP synthase subunit D (VATD) / V-ATPase D subunit / vacuolar proton pump D subunit (VATPD)
AT5G26860	0	4	13	15	2	0	18	29	-0.704136	9.2197	0.507894	0.910594	LON1|LON_ARA_ARA	lon protease 1
AT5G25780	0	0	36	24	0	2	26	28	-0.833604	9.59118	0.53435	0.910594	EIF3B|EIF3B-2|ATEIF3B-2	eukaryotic translation initiation factor 3B-2
AT1G71080	22	24	55	43	38	38	31	45	-0.361675	11.5474	0.158738	0.910594	AT1G71080	RNA polymerase II transcription elongation factor
AT3G58610	2	2	5	7	10	8	6	6	0.367791	8.74174	0.47391	0.910594	AT3G58610	ketol-acid reductoisomerase
AT3G55610	10	8	20	14	9	8	13	24	-0.449798	10.0734	0.274138	0.910594	P5CS2	delta 1-pyrroline-5-carboxylate synthase 2
AT2G32080	9	10	14	10	11	10	9	11	-0.428444	9.89188	0.301798	0.910594	PUR ALPHA-1	purin-rich alpha 1
AT1G72730	0	3	5	14	8	6	13	6	0.413597	8.79148	0.513343	0.910594	AT1G72730	DEA(D/H)-box RNA helicase family protein
AT1G04480	2	3	7	8	8	8	9	11	0.357702	8.97554	0.425171	0.910594	AT1G04480	Ribosomal protein L14p/L23e family protein
AT2G33370	2	3	7	8	8	8	9	11	0.357702	8.97554	0.425171	0.910594	AT2G33370	Ribosomal protein L14p/L23e family protein
AT3G04400	2	3	7	8	8	8	9	11	0.357702	8.97554	0.425171	0.910594	emb2171	Ribosomal protein L14p/L23e family protein
AT3G09820	2	2	3	10	8	4	7	10	0.371701	8.67167	0.50583	0.910594	ATADK1|ADK1	adenosine kinase 1
AT4G17520	2	5	4	4	9	8	3	9	0.404961	8.83537	0.5049	0.910594	AT4G17520	Hyaluronan / mRNA binding family
AT3G25920	6	7	6	12	14	17	12	12	0.428893	9.79612	0.32132	0.910594	RPL15	ribosomal protein L15
AT1G80070	0	2	62	63	3	0	59	55	-1.25354	10.6756	0.360194	0.910594	SUS2|EMB177|EMB33|EMB14	Pre-mRNA-processing-splicing factor
AT1G64520	0	0	15	19	6	6	18	9	0.459684	9.00508	0.570318	0.910594	RPN12a	regulatory particle non-ATPase 12A
AT2G34430	3	5	6	5	6	6	5	3	-0.346895	8.74049	0.522143	0.910594	LHCB1.4|LHB1B1	light-harvesting chlorophyll-protein complex II subunit B1
AT1G66200	4	3	5	6	5	5	5	4	-0.315768	8.64723	0.545595	0.910594	ATGSR2|GSR2	glutamine synthase clone F11
AT4G24280	13	22	36	35	23	27	32	31	-0.337143	11.0923	0.194691	0.910594	cpHsc70-1	chloroplast heat shock protein 70-1
AT3G14420	2	4	5	5	14	13	6	3	0.431324	9.03479	0.49136	0.910594	AT3G14420	Aldolase-type TIM barrel family protein
AT1G15750	4	9	29	32	27	26	34	38	0.389547	10.7195	0.228479	0.910594	TPL|WSIP1	Transducin family protein / WD-40 repeat family protein
AT2G06850	2	3	8	4	9	10	5	7	0.360067	8.85133	0.503024	0.910594	EXT|XTH4|EXGT-A1	xyloglucan endotransglucosylase/hydrolase 4
AT3G01500	6	7	13	14	22	20	18	13	0.379458	10.1009	0.293508	0.910594	CA1|SABP3|ATBCA1|ATSABP3	carbonic anhydrase 1
AT5G56290	0	2	20	22	12	13	22	17	0.506248	9.67089	0.411203	0.910594	ATPEX5|PEX5	peroxin 5
AT3G44320	125	155	51	50	59	62	42	25	-0.986935	13.1271	0.136336	0.910594	NIT3|AtNIT3	nitrilase 3
AT2G27020	7	8	19	16	10	13	14	16	-0.356455	9.98365	0.302388	0.910594	PAG1	20S proteasome alpha subunit G1
AT3G12780	7	8	11	17	29	16	20	14	0.395852	10.2227	0.289912	0.910594	PGK1	phosphoglycerate kinase 1
AT4G11420	0	0	37	40	2	0	46	32	-0.805892	10.0101	0.565764	0.910594	ATTIF3A1|TIF3A1|EIF3A-1|ATEIF3A-1|EIF3A	eukaryotic translation initiation factor 3A
AT1G20620	5	9	12	29	26	24	24	19	0.389498	10.4063	0.276648	0.910594	SEN2|ATCAT3|CAT3	catalase 3
AT5G12950	5	6	10	3	11	13	0	11	-0.583649	9.36435	0.557042	0.910594	AT5G12950	Putative glycosyl hydrolase of unknown function (DUF1680)
AT3G08590	222	240	235	220	196	221	188	187	-0.523153	14.3328	0.074642	0.910594	AT3G08590	Phosphoglycerate mutase, 2,3-bisphosphoglycerate-independent
AT1G30630	0	3	14	14	9	9	15	13	0.390143	9.23923	0.503023	0.910594	AT1G30630	Coatomer epsilon subunit
AT3G23990	18	29	59	58	32	31	58	58	-0.336618	11.6621	0.175736	0.910594	HSP60|HSP60-3B	heat shock protein 60
AT1G06220	0	2	29	34	3	2	27	26	-0.662147	9.72979	0.484047	0.910594	MEE5|CLO|GFA1	Ribosomal protein S5/Elongation factor G/III/V family protein
AT1G16470	0	6	23	22	16	14	25	23	0.494543	10.0019	0.389709	0.910594	PAB1	proteasome subunit PAB1
AT1G10050	10	10	8	0	29	37	0	7	0.838433	10.2677	0.572731	0.910594	AT1G10050	glycosyl hydrolase family 10 protein / carbohydrate-binding domain-containing protein
AT5G43960	3	6	17	3	11	7	12	12	0.404431	9.39258	0.464606	0.910594	AT5G43960	Nuclear transport factor 2 (NTF2) family protein with RNA binding (RRM-RBD-RNP motifs) domain
AT1G56450	2	3	22	18	14	15	20	25	0.389136	9.90749	0.369993	0.910594	PBG1	20S proteasome beta subunit G1
AT3G22630	4	3	12	7	7	7	6	8	-0.289332	9.04195	0.532737	0.910594	PBD1|PRCGB	20S proteasome beta subunit D1
AT3G05560	4	4	8	7	5	6	6	9	-0.269902	8.96292	0.564302	0.910594	AT3G05560	Ribosomal L22e protein family
AT4G34670	3	2	11	16	12	10	16	14	0.321862	9.47207	0.449412	0.910594	AT4G34670	Ribosomal protein S3Ae
AT1G76010	3	9	18	22	26	24	20	19	0.354291	10.3135	0.318854	0.910594	AT1G76010	Alba DNA/RNA-binding protein
AT1G52400	0	3	28	23	17	14	17	30	0.482694	9.97968	0.441127	0.910594	BGL1|ATBG1|BGLU18	beta glucosidase 18
AT2G33210	13	20	45	47	27	23	45	42	-0.316981	11.2479	0.221192	0.910594	HSP60-2	heat shock protein 60-2
AT1G29910	4	6	8	8	9	7	8	5	-0.274266	9.17776	0.544437	0.910594	CAB3|LHCB1.2|AB180	chlorophyll A/B binding protein 3
AT1G29920	4	6	8	8	9	7	8	5	-0.274266	9.17776	0.544437	0.910594	AB165|CAB2|LHCB1.1	chlorophyll A/B-binding protein 2
AT1G29930	4	6	8	8	9	7	8	5	-0.274266	9.17776	0.544437	0.910594	LHCB1.3|AB140|CAB140|CAB1	chlorophyll A/B binding protein 1
AT1G79210	0	6	24	22	15	15	23	24	0.455775	10.0046	0.429698	0.910594	AT1G79210	N-terminal nucleophile aminohydrolases (Ntn hydrolases) superfamily protein
AT5G17920	5	6	13	26	28	13	18	29	0.373561	10.251	0.338049	0.910594	ATCIMS|ATMETS|ATMS1	Cobalamin-independent synthase family protein
AT1G55490	22	32	107	116	47	35	119	84	-0.4395	12.243	0.159756	0.910594	LEN1|CPN60B	chaperonin 60 beta
AT3G09440	21	26	56	53	52	60	76	68	0.274449	11.9197	0.18157	0.910594	AT3G09440	Heat shock protein 70 (Hsp 70) family protein
AT1G47128	5	3	10	10	8	4	12	8	-0.26959	9.17163	0.55136	0.910594	RD21|RD21A	Granulin repeat cysteine protease family protein
AT1G03090	0	3	16	17	7	10	20	16	0.351806	9.41123	0.573486	0.910594	MCCA	methylcrotonyl-CoA carboxylase alpha chain, mitochondrial / 3-methylcrotonyl-CoA carboxylase 1 (MCCA)
AT1G72370	2	2	9	16	12	8	13	12	0.275557	9.26633	0.543538	0.910594	RPSAA|AP40|RP40|P40	40s ribosomal protein SA
AT5G60160	2	3	22	14	6	5	15	17	-0.351815	9.3929	0.501023	0.910594	AT5G60160	Zn-dependent exopeptidases superfamily protein
AT4G13940	5	8	11	25	22	23	17	20	0.344008	10.2524	0.351584	0.910594	MEE58|HOG1|SAHH1|EMB1395|ATSAHH1	S-adenosyl-L-homocysteine hydrolase
AT5G14320	2	4	12	14	13	12	15	12	0.278619	9.50728	0.481863	0.910594	AT5G14320	Ribosomal protein S13/S18 family
AT1G80490	3	7	28	26	22	19	30	34	0.356025	10.4529	0.324589	0.910594	TPR1	TOPLESS-related 1
AT2G30950	3	5	4	13	15	13	8	6	0.310465	9.36451	0.56189	0.910594	FTSH2|VAR2	FtsH extracellular protease family
AT5G49910	13	18	33	32	24	26	32	24	-0.291199	10.9747	0.261524	0.910594	CPHSC70-2EAT SHOCK PROTEIN 70-2|cpHsc70-2|HSC	chloroplast heat shock protein 70-2
AT1G20220	2	5	14	9	8	11	10	5	-0.268972	9.21528	0.566821	0.910594	AT1G20220	Alba DNA/RNA-binding protein
AT2G04030	0	4	23	36	21	18	35	15	0.478896	10.1901	0.445787	0.910594	Hsp88.1|EMB1956|AtHsp90.5|HSP90.5|CR88	Chaperone protein htpG family protein
AT2G42100	2	5	11	23	16	15	23	12	0.329534	9.82618	0.434378	0.910594	AT2G42100	Actin-like ATPase superfamily protein
AT3G29410	3	3	29	19	6	9	22	16	-0.391712	9.74375	0.441443	0.910594	AT3G29410	Terpenoid cyclases/Protein prenyltransferases superfamily protein
AT5G26742	5	9	31	21	27	25	25	31	0.320931	10.591	0.310467	0.910594	emb1138	DEAD box RNA helicase (RH3)
AT5G56500	14	22	63	71	31	26	74	50	-0.373859	11.5888	0.210988	0.910594	AT5G56500	TCP-1/cpn60 chaperonin family protein
AT2G23350	3	6	16	8	13	16	10	16	0.306935	9.68406	0.476436	0.910594	PABP4|PAB4	poly(A) binding protein 4
AT5G66140	4	6	18	22	13	12	16	13	-0.280466	9.85913	0.42353	0.910594	PAD2	proteasome alpha subunit D2
AT3G13470	23	30	112	120	49	35	121	88	-0.433374	12.2736	0.173515	0.910594	AT3G13470	TCP-1/cpn60 chaperonin family protein
AT2G23390	7	13	15	16	22	27	20	18	0.321169	10.4461	0.352743	0.910594	AT2G23390	CONTAINS InterPro DOMAIN/s: Protein of unknown function DUF482 (InterPro:IPR007434), Acyl-CoA N-acyltransferase (InterPro:IPR016181); Has 2165 Blast hits to 2163 proteins in 543 species: Archae - 0; Bacteria - 1044; Metazoa - 0; Fungi - 0; Plants - 33; Viruses - 0; Other Eukaryotes - 1088 (source: NCBI BLink).
AT4G24820	3	3	17	17	7	7	17	13	-0.282473	9.45181	0.529097	0.910594	AT4G24820	26S proteasome, regulatory subunit Rpn7;Proteasome component (PCI) domain
AT3G15190	7	8	13	14	19	20	15	17	0.293379	10.1387	0.401343	0.910594	AT3G15190	chloroplast 30S ribosomal protein S20, putative
AT4G29270	7	10	19	45	16	12	38	17	-0.376409	10.4931	0.340383	0.910594	AT4G29270	HAD superfamily, subfamily IIIB acid phosphatase
AT3G60770	4	2	15	16	14	14	15	14	0.261525	9.67597	0.523876	0.910594	AT3G60770	Ribosomal protein S13/S15
AT1G57720	6	11	47	44	17	14	39	40	-0.399982	10.8218	0.30835	0.910594	AT1G57720	Translation elongation factor EF1B, gamma chain
AT1G78580	3	5	18	21	16	23	20	17	0.285074	10.0598	0.443401	0.910594	TPS1|ATTPS1	trehalose-6-phosphate synthase
AT3G48930	3	5	11	18	11	14	20	14	0.241173	9.71799	0.530897	0.910594	EMB1080	Nucleic acid-binding, OB-fold-like protein
AT1G49760	4	8	16	10	9	10	8	17	-0.24968	9.64395	0.555935	0.910594	PABP8|PAB8	poly(A) binding protein 8
AT5G06850	4	12	13	15	11	18	9	12	-0.276591	9.91738	0.501006	0.910594	AT5G06850	C2 calcium/lipid-binding plant phosphoribosyltransferase family protein
AT3G26060	7	7	11	11	11	10	10	10	-0.221464	9.67631	0.565062	0.910594	ATPRX Q	Thioredoxin superfamily protein
AT5G35590	5	9	18	21	12	10	17	22	-0.261223	10.0367	0.454656	0.910594	PAA1	proteasome alpha subunit A1
AT5G42020	23	24	51	51	36	38	55	40	-0.256055	11.6183	0.24715	0.910594	BIP2|BIP	Heat shock protein 70 (Hsp 70) family protein
AT5G09590	5	3	19	14	13	12	19	20	0.247277	9.84129	0.52354	0.910594	MTHSC70-2|HSC70-5	mitochondrial HSO70 2
AT2G20580	9	16	43	42	19	24	41	37	-0.303722	11.0156	0.30859	0.910594	ATRPN1A|RPN1A	26S proteasome regulatory subunit S2 1A
AT4G29040	5	4	20	23	8	9	21	21	-0.278927	9.88322	0.514102	0.910594	RPT2a	regulatory particle AAA-ATPase 2A
AT1G09340	14	14	13	11	20	22	8	7	-0.360158	10.3916	0.491947	0.910594	CRB|CSP41B	chloroplast RNA binding
ATCG00500	5	3	21	22	5	11	23	20	-0.296208	9.84993	0.555929	0.910594
AT1G53750	4	11	27	33	15	19	25	21	-0.275536	10.4143	0.417718	0.910594	RPT1A	regulatory particle triple-A 1A
AT3G50820	8	9	10	9	27	17	8	12	0.294804	10.0877	0.548536	0.910594	OEC33|PSBO-2|PSBO2	photosystem II subunit O-2
AT2G20140	5	4	20	22	8	9	21	21	-0.25684	9.87352	0.546388	0.910594	AT2G20140	AAA-type ATPase family protein
ATMG00280	3	13	15	14	20	19	13	19	0.247939	10.1466	0.525612	0.910594
AT1G20020	5	9	14	12	20	18	12	15	0.223629	10.0262	0.55382	0.910594	FNR2|ATLFNR2	ferredoxin-NADP(+)-oxidoreductase 2
AT5G19510	4	8	17	25	10	10	23	20	-0.233386	10.0035	0.541326	0.910594	AT5G19510	Translation elongation factor EF1B/ribosomal protein S6 family protein
AT5G28540	21	22	51	49	34	36	53	41	-0.239063	11.5458	0.282883	0.910594	BIP1	heat shock protein 70 (Hsp 70) family protein
AT2G36460	13	12	17	14	17	14	15	15	-0.244327	10.3547	0.49896	0.910594	AT2G36460	Aldolase superfamily protein
AT5G42790	7	14	26	22	16	17	22	24	-0.231036	10.4753	0.44513	0.910594	ARS5|PAF1|ATPSM30	proteasome alpha subunit F1
AT5G66570	13	10	10	10	27	20	9	15	0.295252	10.3567	0.546696	0.910594	OEE1|PSBO-1|MSP-1|OE33|OEE33|PSBO1	PS II oxygen-evolving complex 1
AT2G39800	12	13	44	24	18	17	23	47	-0.31048	10.859	0.391958	0.910594	P5CS1|ATP5CS	delta1-pyrroline-5-carboxylate synthase 1
AT2G40660	53	63	61	47	60	68	38	46	-0.437677	12.368	0.238874	0.910594	AT2G40660	Nucleic acid-binding, OB-fold-like protein
AT1G53850	8	9	22	20	12	15	23	20	-0.210714	10.2641	0.510602	0.910594	ATPAE1|PAE1	20S proteasome alpha subunit E1
AT3G12580	18	18	41	39	44	45	53	42	0.229076	11.4941	0.308409	0.910594	HSP70|ATHSP70	heat shock protein 70
AT4G28470	6	10	25	29	9	15	31	29	-0.274444	10.4061	0.48458	0.910594	RPN1B|ATRPN1B	26S proteasome regulatory subunit S2 1B
AT5G63840	4	5	41	20	7	11	24	36	-0.296891	10.2203	0.572995	0.910594	PSL5|RSW3	Glycosyl hydrolases family 31 protein
AT3G14290	7	9	23	19	15	13	21	20	-0.184147	10.225	0.553868	0.910594	PAE2	20S proteasome alpha subunit E2
AT5G02490	18	18	41	38	37	37	58	51	0.224572	11.4639	0.338671	0.910594	AT5G02490	Heat shock protein 70 (Hsp 70) family protein
AT3G52930	22	19	26	20	24	19	21	29	-0.260572	11.0026	0.455282	0.910594	AT3G52930	Aldolase superfamily protein
AT3G03960	10	12	30	36	19	20	35	30	-0.202958	10.7835	0.471516	0.910594	AT3G03960	TCP-1/cpn60 chaperonin family protein
AT5G56740	21	40	31	7	61	47	15	34	0.532186	11.5674	0.421574	0.910594	HAC07|HAC7|HAG2|HAG02	histone acetyltransferase of the GNAT family 2
AT1G13440	17	24	18	16	25	23	14	17	-0.255266	10.8622	0.549763	0.910594	GAPC2|GAPC-2	glyceraldehyde-3-phosphate dehydrogenase C2
AT3G04120	17	24	19	17	25	24	16	17	-0.245985	10.8898	0.545687	0.910594	GAPC1|GAPC|GAPC-1	glyceraldehyde-3-phosphate dehydrogenase C subunit 1
AT3G45140	7	10	20	44	32	31	31	24	0.192581	10.8039	0.549329	0.910594	ATLOX2|LOX2	lipoxygenase 2
AT1G12900	10	16	33	30	29	27	23	28	-0.173868	10.8933	0.520764	0.910594	GAPA-2	glyceraldehyde 3-phosphate dehydrogenase A subunit 2
AT3G44300	23	43	48	55	55	64	48	28	-0.276198	11.9136	0.366463	0.910594	AtNIT2|NIT2	nitrilase 2
AT5G62690	5	8	59	79	37	41	76	56	0.306156	11.4656	0.457394	0.910594	TUB2	tubulin beta chain 2
AT5G62700	5	8	59	79	37	41	76	56	0.306156	11.4656	0.457394	0.910594	TUB3	tubulin beta chain 3
AT3G18190	10	14	38	35	27	24	38	28	-0.150565	10.9452	0.554226	0.910594	AT3G18190	TCP-1/cpn60 chaperonin family protein
AT1G62020	10	16	72	60	27	28	65	54	-0.25641	11.4463	0.442741	0.910594	AT1G62020	Coatomer, alpha subunit
AT1G19480	45	60	97	81	80	85	83	77	-0.216839	12.6249	0.281464	0.910594	AT1G19480	DNA glycosylase superfamily protein
AT3G57560	19	68	151	69	67	66	68	108	-0.303775	12.5149	0.337876	0.910594	NAGK	N-acetyl-l-glutamate kinase
AT5G38410	98	99	64	48	68	69	55	59	-0.418623	12.8888	0.356487	0.910594	AT5G38410	Ribulose bisphosphate carboxylase (small chain) family protein
AT5G26710	96	100	74	61	80	94	65	74	-0.300941	13.0071	0.445332	0.910594	AT5G26710	Glutamyl/glutaminyl-tRNA synthetase, class Ic
AT5G38420	98	99	108	94	114	112	96	103	-0.242043	13.2285	0.392282	0.910594	AT5G38420	Ribulose bisphosphate carboxylase (small chain) family protein
AT3G44310	721	684	508	445	747	869	440	346	-0.428471	15.904	0.32136	0.910594	NIT1|ATNIT1|NITI	nitrilase 1
ATCG00490	253	228	384	214	308	389	258	263	-0.169228	14.6624	0.555645	0.910594
AT1G19550	0	0	0	3	2	0	2	2	0.492074	5.99444	0.578324	0.914705	AT1G19550	Glutathione S-transferase family protein
AT2G38270	0	0	0	7	0	0	7	0	-0.57847	6.4698	0.577451	0.914705	ATGRX2|CXIP2	CAX-interacting protein 2
AT3G53180	2	2	15	19	8	15	18	18	0.270348	9.61294	0.576575	0.914705	AT3G53180	glutamate-ammonia ligases;catalytics;glutamate-ammonia ligases
AT1G75780	3	7	30	45	13	13	42	23	-0.25692	10.4425	0.57806	0.914705	TUB1	tubulin beta-1 chain
AT1G24510	3	7	32	51	15	15	37	27	-0.248346	10.5291	0.577626	0.914705	AT1G24510	TCP-1/cpn60 chaperonin family protein
AT1G67680	0	0	9	6	3	3	4	8	0.441493	7.88962	0.580278	0.917082	AT1G67680	SRP72 RNA-binding domain
AT3G42050	0	0	5	9	0	0	9	6	-0.623287	7.56005	0.581702	0.917509	AT3G42050	vacuolar ATP synthase subunit H family protein
AT5G64040	5	5	9	12	11	11	10	5	-0.241766	9.43117	0.581901	0.917509	PSAN	photosystem I reaction center subunit PSI-N, chloroplast, putative / PSI-N, putative (PSAN)
AT3G12110	5	8	20	39	26	22	37	20	0.189989	10.572	0.581317	0.917509	ACT11	actin-11
AT3G19240	0	0	3	5	0	0	4	4	-0.545566	6.70828	0.584373	0.919237	AT3G19240	Vacuolar import/degradation, Vid27-related protein
AT1G61010	0	0	5	3	0	0	4	4	-0.539396	6.71957	0.58904	0.919237	CPSF73-I	cleavage and polyadenylation specificity factor 73-I
AT3G21140	0	0	3	6	0	0	5	4	-0.550275	6.87318	0.591256	0.919237	AT3G21140	Pyridoxamine 5'-phosphate oxidase family protein
AT5G19220	2	0	0	4	4	0	3	0	-0.588279	7.09279	0.589785	0.919237	ADG2|APL1	ADP glucose pyrophosphorylase large subunit 1
AT1G44900	0	0	4	2	0	0	2	4	-0.511468	6.31566	0.585442	0.919237	ATMCM2|MCM2	minichromosome maintenance (MCM2/3/5) family protein
AT1G69250	0	0	5	2	0	0	2	5	-0.523705	6.5428	0.590681	0.919237	AT1G69250	Nuclear transport factor 2 (NTF2) family protein with RNA binding (RRM-RBD-RNP motifs) domain
AT5G59240	0	0	0	3	2	2	2	0	0.487699	6.14189	0.589568	0.919237	AT5G59240	Ribosomal protein S8e family protein
AT4G27520	0	0	6	2	6	0	0	2	-0.531663	6.93098	0.603111	0.919237	ENODL2|AtENODL2	early nodulin-like protein 2
AT1G35220	0	0	5	6	0	0	6	6	-0.5638	7.23579	0.601209	0.919237	AT1G35220	unknown protein; FUNCTIONS IN: molecular_function unknown; INVOLVED IN: biological_process unknown; LOCATED IN: cellular_component unknown; EXPRESSED IN: 22 plant structures; EXPRESSED DURING: 13 growth stages; Has 313 Blast hits to 185 proteins in 75 species: Archae - 0; Bacteria - 0; Metazoa - 200; Fungi - 0; Plants - 67; Viruses - 0; Other Eukaryotes - 46 (source: NCBI BLink).
AT5G36230	0	0	3	11	0	0	10	4	-0.583807	7.49617	0.605502	0.919237	AT5G36230	ARM repeat superfamily protein
AT1G50370	0	0	5	8	0	0	10	5	-0.579546	7.50681	0.605717	0.919237	AT1G50370	Calcineurin-like metallo-phosphoesterase superfamily protein
AT4G11380	0	0	0	8	0	0	10	6	0.591382	7.27635	0.605544	0.919237	AT4G11380	Adaptin family protein
AT3G53700	0	0	0	8	0	0	8	0	-0.570331	6.66244	0.593698	0.919237	MEE40	Pentatricopeptide repeat (PPR) superfamily protein
AT5G67630	0	0	7	7	2	0	4	4	-0.499992	7.34512	0.606888	0.919237	AT5G67630	P-loop containing nucleoside triphosphate hydrolases superfamily protein
AT5G67240	0	0	7	0	0	0	0	6	-0.56309	6.46323	0.592264	0.919237	SDN3	small RNA degrading nuclease 3
AT2G04690	0	0	0	6	0	0	7	0	-0.535676	6.36293	0.601083	0.919237	AT2G04690	Pyridoxamine 5'-phosphate oxidase family protein
AT4G16130	0	0	0	6	0	0	7	0	-0.535676	6.36293	0.601083	0.919237	ATISA1|ARA1|ISA1	arabinose kinase
AT5G63960	0	0	5	0	0	0	0	5	-0.537761	6.08558	0.590197	0.919237	EMB2780	DNA binding;nucleotide binding;nucleic acid binding;DNA-directed DNA polymerases;DNA-directed DNA polymerases
AT5G58230	0	0	10	8	0	0	9	14	-0.637854	8.08122	0.598033	0.919237	MSI1|MEE70|ATMSI1	Transducin/WD40 repeat-like superfamily protein
AT1G13980	0	0	3	0	0	0	0	4	-0.480812	5.57259	0.606321	0.919237	EMB30|GN|VAN7	sec7 domain-containing protein
AT3G05680	0	0	3	0	0	0	0	4	-0.480812	5.57259	0.606321	0.919237	EMB2016	embryo defective 2016
AT4G31340	0	0	3	0	0	0	0	4	-0.480812	5.57259	0.606321	0.919237	AT4G31340	myosin heavy chain-related
AT5G07030	0	0	3	0	0	0	0	4	-0.480812	5.57259	0.606321	0.919237	AT5G07030	Eukaryotic aspartyl protease family protein
AT5G55670	0	0	3	0	0	0	0	4	-0.480812	5.57259	0.606321	0.919237	AT5G55670	RNA-binding (RRM/RBD/RNP motifs) family protein
AT5G55860	0	0	3	0	0	0	0	4	-0.480812	5.57259	0.606321	0.919237	AT5G55860	Plant protein of unknown function (DUF827)
AT3G50670	0	0	18	6	0	0	12	15	-0.677112	8.40056	0.593276	0.919237	U1SNRNP|U1-70K	U1 small nuclear ribonucleoprotein-70K
AT1G01620	0	0	2	0	0	0	0	3	-0.463624	5.08779	0.597021	0.919237	TMP-B|PIP1;3|PIP1C	plasma membrane intrinsic protein 1C
AT1G24360	0	0	2	0	0	0	0	3	-0.463624	5.08779	0.597021	0.919237	AT1G24360	NAD(P)-binding Rossmann-fold superfamily protein
AT1G36730	0	0	2	0	0	0	0	3	-0.463624	5.08779	0.597021	0.919237	AT1G36730	Translation initiation factor IF2/IF5
AT2G38580	0	0	2	0	0	0	0	3	-0.463624	5.08779	0.597021	0.919237	AT2G38580	Mitochondrial ATP synthase D chain-related protein
AT5G04430	0	0	2	0	0	0	0	3	-0.463624	5.08779	0.597021	0.919237	BTR1|BTR1L|BTR1S	binding to TOMV RNA 1L (long form)
AT4G22670	0	0	0	2	0	0	0	3	-0.452339	5.05251	0.60333	0.919237	AtHip1|HIP1	HSP70-interacting protein 1
AT5G51750	0	0	8	2	6	0	2	11	0.528082	7.71257	0.605588	0.919237	ATSBT1.3|SBT1.3	subtilase 1.3
AT1G67700	3	3	3	0	5	5	2	2	0.488745	8.17553	0.603599	0.919237	AT1G67700	unknown protein; FUNCTIONS IN: molecular_function unknown; INVOLVED IN: biological_process unknown; LOCATED IN: chloroplast, chloroplast envelope; EXPRESSED IN: 22 plant structures; EXPRESSED DURING: 13 growth stages; Has 49 Blast hits to 49 proteins in 20 species: Archae - 0; Bacteria - 0; Metazoa - 0; Fungi - 0; Plants - 44; Viruses - 0; Other Eukaryotes - 5 (source: NCBI BLink).
AT3G07770	0	0	4	14	4	2	7	5	0.423999	7.97431	0.605071	0.919237	Hsp89.1|AtHsp90.6|AtHsp90-6	HEAT SHOCK PROTEIN 89.1
AT1G22410	0	0	7	12	4	2	13	5	0.443902	8.21454	0.599117	0.919237	AT1G22410	Class-II DAHP synthetase family protein
AT3G01340	0	0	12	8	2	4	8	12	0.46206	8.33893	0.590485	0.919237	AT3G01340	Transducin/WD40 repeat-like superfamily protein
AT3G14067	0	0	11	9	5	4	5	8	0.4034	8.25091	0.603234	0.919237	AT3G14067	Subtilase family protein
AT2G38540	3	3	6	2	3	3	3	4	-0.346629	8.24343	0.60048	0.919237	ATLTP1|LTP1|LP1	lipid transfer protein 1
AT3G27830	3	3	4	5	4	3	5	4	-0.297696	8.36822	0.59424	0.919237	RPL12-A|RPL12	ribosomal protein L12-A
AT3G27850	3	3	4	5	4	3	5	4	-0.297696	8.36822	0.59424	0.919237	RPL12-C	ribosomal protein L12-C
AT4G16143	0	0	9	28	9	4	19	7	0.467566	9.04998	0.583964	0.919237	IMPA-2	importin alpha isoform 2
AT4G19410	2	2	12	3	6	4	2	7	-0.348032	8.46567	0.602606	0.919237	AT4G19410	Pectinacetylesterase family protein
AT5G50850	2	3	6	4	9	10	4	5	0.293967	8.74271	0.60695	0.919237	MAB1	Transketolase family protein
AT5G14040	2	2	7	8	7	9	7	9	0.260431	8.83732	0.585613	0.919237	PHT3;1	phosphate transporter 3;1
AT5G27770	4	4	8	6	5	6	5	9	-0.262309	8.92584	0.592335	0.919237	AT5G27770	Ribosomal L22e protein family
AT3G14120	2	0	15	18	5	9	23	15	0.387103	9.36014	0.594011	0.919237	AT3G14120	FUNCTIONS IN: molecular_function unknown; INVOLVED IN: transport; LOCATED IN: nuclear pore; EXPRESSED IN: 23 plant structures; EXPRESSED DURING: 13 growth stages; CONTAINS InterPro DOMAIN/s: Nuclear pore protein 84/107 (InterPro:IPR007252); Has 5399 Blast hits to 5001 proteins in 612 species: Archae - 19; Bacteria - 730; Metazoa - 2186; Fungi - 823; Plants - 382; Viruses - 37; Other Eukaryotes - …
AT1G23310	2	2	8	24	16	15	18	6	0.30115	9.56804	0.587782	0.919237	GGT1|AOAT1|GGAT1	glutamate:glyoxylate aminotransferase
AT4G16180	16	21	22	4	27	34	7	24	0.373101	10.8593	0.602821	0.919237	AT4G16180	unknown protein; FUNCTIONS IN: molecular_function unknown; INVOLVED IN: biological_process unknown; LOCATED IN: plasma membrane; BEST Arabidopsis thaliana protein match is: unknown protein (TAIR:AT3G28720.1); Has 5 Blast hits to 5 proteins in 3 species: Archae - 0; Bacteria - 0; Metazoa - 0; Fungi - 0; Plants - 4; Viruses - 0; Other Eukaryotes - 1 (source: NCBI BLink).
AT4G10340	6	8	18	30	24	22	32	16	0.172848	10.4533	0.604235	0.919237	LHCB5	light harvesting complex of photosystem II 5
AT4G20360	10	12	15	32	24	21	26	11	-0.194403	10.556	0.602814	0.919237	ATRAB8D|ATRABE1B|RABE1b	RAB GTPase homolog E1B
AT2G42600	7	4	41	29	26	24	28	34	0.200506	10.6727	0.589289	0.919237	ATPPC2|PPC2	phosphoenolpyruvate carboxylase 2
AT5G20290	13	14	23	28	32	25	32	27	0.138237	10.9075	0.601649	0.919237	AT5G20290	Ribosomal protein S8e family protein
AT1G04170	0	0	3	5	2	0	8	0	-0.522231	6.91819	0.610397	0.921866	EIF2 GAMMA	eukaryotic translation initiation factor 2 gamma subunit
AT3G49250	0	0	4	5	0	0	4	6	-0.524319	6.96569	0.613117	0.921866	IDN1|DMS3	defective in meristem silencing 3
AT3G49240	0	0	5	4	0	0	6	4	-0.517244	6.95866	0.617482	0.921866	emb1796	Pentatricopeptide repeat (PPR) superfamily protein
AT4G33510	0	0	2	7	2	0	8	0	-0.513071	6.98711	0.622454	0.921866	DHS2	3-deoxy-d-arabino-heptulosonate 7-phosphate synthase
AT2G47980	0	0	3	3	0	0	5	2	-0.478802	6.40186	0.613169	0.921866	SCC3|ATSCC3	sister-chromatid cohesion protein 3
AT1G27752	0	0	5	2	0	0	4	3	-0.472913	6.52695	0.625536	0.921866	AT1G27752	Ubiquitin system component Cue protein
AT1G55480	0	0	0	2	7	3	0	0	0.514508	6.75394	0.61783	0.921866	ZKT	protein containing PDZ domain, a K-box domain, and a TPR region
AT3G23700	0	0	3	0	2	2	0	2	0.4569	6.18717	0.621736	0.921866	AT3G23700	Nucleic acid-binding proteins superfamily
AT2G01140	0	2	0	3	3	0	0	3	-0.503813	6.7621	0.625916	0.921866	AT2G01140	Aldolase superfamily protein
AT3G63095	0	0	6	8	0	0	7	10	-0.562826	7.67122	0.623214	0.921866	AT3G63095	Tetratricopeptide repeat (TPR)-like superfamily protein
AT5G03290	0	0	0	8	0	0	9	0	-0.526985	6.74994	0.627309	0.921866	IDH-V	isocitrate dehydrogenase V
AT1G49340	0	0	6	0	0	0	0	6	-0.52384	6.34861	0.613704	0.921866	ATPI4K ALPHA	Phosphatidylinositol 3- and 4-kinase family protein
AT4G03430	0	0	0	4	0	0	6	0	-0.47786	5.9845	0.623093	0.921866	STA1|EMB2770	pre-mRNA splicing factor-related
AT4G16340	0	0	10	7	0	0	14	8	-0.588333	7.99496	0.623543	0.921866	SPK1	guanyl-nucleotide exchange factors;GTPase binding;GTP binding
AT1G07780	0	0	0	3	0	0	5	0	-0.46209	5.66261	0.619172	0.921866	PAI1|TRP6	phosphoribosylanthranilate isomerase 1
AT3G43190	0	0	0	3	0	0	5	0	-0.46209	5.66261	0.619172	0.921866	ATSUS4|SUS4	sucrose synthase 4
AT4G14710	0	0	0	3	0	0	5	0	-0.46209	5.66261	0.619172	0.921866	ATARD2	RmlC-like cupins superfamily protein
AT4G14716	0	0	0	3	0	0	5	0	-0.46209	5.66261	0.619172	0.921866	ARD1|ATARD1	acireductone dioxygenase 1
AT1G72550	0	0	4	0	0	0	0	5	-0.481808	5.9348	0.623487	0.921866	AT1G72550	tRNA synthetase beta subunit family protein
AT3G08943	0	0	0	3	0	0	0	4	-0.47003	5.53474	0.611558	0.921866	AT3G08943	ARM repeat superfamily protein
AT5G24314	0	0	2	0	0	0	4	0	-0.441017	5.27849	0.618814	0.921866	PDE225|PTAC7	plastid transcriptionally active7
AT1G60850	0	0	0	2	0	0	4	0	-0.429731	5.24762	0.625298	0.921866	AAC42|ATRPAC42	DNA-directed RNA polymerase family protein
AT3G12050	0	0	0	2	3	0	0	0	-0.433893	5.33194	0.621004	0.921866	AT3G12050	Aha1 domain-containing protein
AT5G51820	0	0	0	2	3	0	0	0	-0.433893	5.33194	0.621004	0.921866	ATPGMP|PGM|PGM1|STF1	phosphoglucomutase
AT5G54160	0	0	0	2	3	0	0	0	-0.433893	5.33194	0.621004	0.921866	ATOMT1|OMT1	O-methyltransferase 1
AT1G62820	2	0	5	5	3	0	5	6	-0.445357	7.7882	0.622107	0.921866	AT1G62820	Calcium-binding EF-hand family protein
ATCG00020	2	2	2	0	9	5	0	7	0.562687	8.1917	0.625721	0.921866
AT1G66580	0	2	3	6	3	4	6	4	0.344059	7.86841	0.611229	0.921866	SAG24|RPL10C	senescence associated gene 24
AT4G29220	0	3	6	3	4	3	4	8	0.345884	8.07284	0.616069	0.921866	PFK1	phosphofructokinase 1
AT3G56910	3	3	2	2	5	4	4	3	0.324875	8.24924	0.626423	0.921866	PSRP5	plastid-specific 50S ribosomal protein 5
AT1G35720	2	3	3	2	9	5	2	4	0.349531	8.34258	0.618242	0.921866	ANNAT1|ATOXY5|OXY5	annexin 1
AT3G07030	4	2	5	4	4	5	4	3	-0.296827	8.43126	0.610311	0.921866	AT3G07030	Alba DNA/RNA-binding protein
AT2G45290	3	2	4	3	6	4	5	5	0.286333	8.37768	0.61472	0.921866	AT2G45290	Transketolase
AT4G35800	0	0	33	17	0	3	20	25	-0.623597	9.36314	0.628174	0.921866	NRPB1|RNA_POL_II_LS|RPB1|RNA_POL_II_LSRNA_POL	RNA polymerase II large subunit
AT2G44050	0	2	8	8	6	6	8	6	0.298451	8.46988	0.624844	0.921866	COS1	6,7-dimethyl-8-ribityllumazine synthase / DMRL synthase / lumazine synthase / riboflavin synthase
AT4G34030	0	2	13	12	5	9	13	12	0.322786	8.98843	0.612075	0.921866	MCCB	3-methylcrotonyl-CoA carboxylase
ATCG00470	5	7	5	5	10	10	6	7	0.253352	9.29775	0.626489	0.921866
AT5G64370	3	6	17	15	11	9	13	15	-0.190265	9.63567	0.611457	0.921866	PYD3|BETA-UP	beta-ureidopropionase
AT5G10470	2	6	17	21	15	13	28	14	0.196888	9.92459	0.625683	0.921866	KCA1|KAC1	kinesin like protein for actin based chloroplast movement 1
AT1G47250	7	12	18	11	11	13	15	16	-0.182179	10.0667	0.627362	0.921866	PAF2	20S proteasome alpha subunit F2
AT4G20890	3	7	49	60	29	29	58	39	0.215984	11.0614	0.618879	0.921866	TUB9	tubulin beta-9 chain
AT1G56410	17	17	30	27	32	30	37	34	0.126582	11.1455	0.623177	0.921866	HSP70T-1|ERD2	heat shock protein 70 (Hsp 70) family protein
AT4G20850	20	26	72	82	49	48	79	73	-0.103788	11.9802	0.627818	0.921866	TPP2	tripeptidyl peptidase ii
AT3G01180	0	0	0	5	0	0	7	0	-0.486123	6.24751	0.630122	0.923392	AtSS2|SS2	starch synthase 2
AT1G45000	3	6	18	23	10	10	24	15	-0.192236	9.85108	0.629724	0.923392	AT1G45000	AAA-type ATPase family protein
AT4G11060	0	0	3	2	0	2	0	3	-0.445696	6.20849	0.631004	0.924018	MTSSB	mitochondrially targeted single-stranded DNA binding protein
AT2G36360	0	0	6	2	0	0	5	3	-0.47091	6.71822	0.63799	0.924554	AT2G36360	Galactose oxidase/kelch repeat superfamily protein
AT3G19980	0	0	3	8	0	0	8	4	-0.504791	7.21807	0.64074	0.924554	STPP|ATFYPP3|EMB2736|FYPP3	flower-specific, phytochrome-associated protein phosphatase 3
AT3G15356	2	4	0	0	2	7	0	0	-0.585768	7.83604	0.646417	0.924554	AT3G15356	Legume lectin family protein
AT1G63640	0	0	3	4	0	0	4	4	-0.443311	6.61821	0.651632	0.924554	AT1G63640	P-loop nucleoside triphosphate hydrolases superfamily protein with CH (Calponin Homology) domain
AT1G08190	0	0	4	3	0	0	4	4	-0.440124	6.62423	0.654187	0.924554	ZIP2|ATVPS41|ATVAM2|VAM2|VPS41	vacuolar protein sorting 41
AT3G52990	0	0	4	3	0	0	4	4	-0.440124	6.62423	0.654187	0.924554	AT3G52990	Pyruvate kinase family protein
AT5G16780	0	2	5	0	4	0	0	3	-0.492686	7.0494	0.651198	0.924554	DOT2|MDF	SART-1 family
AT1G16210	2	5	0	0	4	4	0	0	-0.573118	7.88749	0.654913	0.924554	AT1G16210	unknown protein; CONTAINS InterPro DOMAIN/s: Protein of unknown function DUF1014 (InterPro:IPR010422); Has 16107 Blast hits to 8386 proteins in 1107 species: Archae - 26; Bacteria - 3370; Metazoa - 4013; Fungi - 1516; Plants - 526; Viruses - 120; Other Eukaryotes - 6536 (source: NCBI BLink).
AT1G23740	2	3	0	2	9	3	0	0	-0.543214	7.92961	0.650839	0.924554	AT1G23740	Oxidoreductase, zinc-binding dehydrogenase family protein
AT4G20260	3	2	0	0	4	4	0	0	-0.553831	7.66083	0.656517	0.924554	ATPCAP1|PCAP1	plasma-membrane associated cation-binding protein 1
AT3G18580	0	0	6	3	0	0	5	5	-0.456157	6.96929	0.660467	0.924554	AT3G18580	Nucleic acid-binding, OB-fold-like protein
AT5G40270	0	0	0	17	0	0	15	0	-0.597181	7.6624	0.633786	0.924554	AT5G40270	HD domain-containing metal-dependent phosphohydrolase family protein
AT3G06400	0	0	3	3	0	0	4	3	-0.423986	6.41052	0.654927	0.924554	chr11	chromatin-remodeling protein 11
AT3G52500	0	0	2	4	2	0	0	5	-0.429502	6.51447	0.657627	0.924554	AT3G52500	Eukaryotic aspartyl protease family protein
AT1G28400	0	2	3	0	0	4	0	2	-0.474355	6.86298	0.65515	0.924554	AT1G28400	unknown protein; FUNCTIONS IN: molecular_function unknown; INVOLVED IN: biological_process unknown; LOCATED IN: endomembrane system; EXPRESSED IN: 22 plant structures; EXPRESSED DURING: 13 growth stages; BEST Arabidopsis thaliana protein match is: unknown protein (TAIR:AT2G33850.1); Has 45374 Blast hits to 18870 proteins in 668 species: Archae - 72; Bacteria - 1460; Metazoa - 1191; Fungi - 1038; …
AT2G34970	0	0	3	5	0	0	7	3	-0.434077	6.86697	0.670969	0.924554	AT2G34970	Trimeric LpxA-like enzyme
ATMG00070	0	0	2	2	2	2	0	0	-0.422977	6.0245	0.634324	0.924554
AT4G25740	0	0	0	2	0	0	4	4	0.421947	6.03045	0.660398	0.924554	AT4G25740	RNA binding Plectin/S10 domain-containing protein
AT5G52650	0	0	0	2	0	0	4	4	0.421947	6.03045	0.660398	0.924554	AT5G52650	RNA binding Plectin/S10 domain-containing protein
AT3G52960	0	0	0	4	7	0	4	0	0.455661	6.84675	0.663391	0.924554	AT3G52960	Thioredoxin superfamily protein
AT2G22230	0	0	5	0	2	2	0	3	0.430696	6.54205	0.658538	0.924554	AT2G22230	Thioesterase superfamily protein
AT1G62480	2	0	0	0	9	0	0	5	0.545598	7.42997	0.649127	0.924554	AT1G62480	Vacuolar calcium-binding protein-related
AT1G48920	0	0	6	4	0	0	6	6	-0.446127	7.17801	0.676518	0.924554	PARL1|NUC-L1|ATNUC-L1	nucleolin like 1
AT3G07590	0	0	2	2	0	0	2	3	-0.387326	5.89074	0.660271	0.924554	AT3G07590	Small nuclear ribonucleoprotein family protein
AT2G18740	0	0	3	2	0	0	3	3	-0.382591	6.17801	0.677031	0.924554	AT2G18740	Small nuclear ribonucleoprotein family protein
AT2G23930	0	0	3	2	0	0	3	3	-0.382591	6.17801	0.677031	0.924554	SNRNP-G	probable small nuclear ribonucleoprotein G
AT3G11500	0	0	3	2	0	0	3	3	-0.382591	6.17801	0.677031	0.924554	AT3G11500	Small nuclear ribonucleoprotein family protein
AT3G22860	0	0	3	2	0	0	3	3	-0.382591	6.17801	0.677031	0.924554	EIF3C-2|ATEIF3C-2|ATTIF3C2|TIF3C2	eukaryotic translation initiation factor 3 subunit C2
AT5G15530	0	0	3	2	0	0	3	3	-0.382591	6.17801	0.677031	0.924554	BCCP2|CAC1-B	biotin carboxyl carrier protein 2
AT5G46580	0	0	5	10	0	0	11	7	-0.547551	7.74519	0.637303	0.924554	AT5G46580	pentatricopeptide (PPR) repeat-containing protein
AT5G10160	0	0	7	0	2	2	0	4	0.42821	6.82665	0.672974	0.924554	AT5G10160	Thioesterase superfamily protein
AT5G61140	0	0	12	3	0	0	8	7	-0.488716	7.63246	0.67048	0.924554	AT5G61140	U5 small nuclear ribonucleoprotein helicase
AT5G42950	0	0	7	0	0	0	0	7	-0.512949	6.571	0.632335	0.924554	AT5G42950	GYF domain-containing protein
AT3G26560	0	2	0	0	6	8	0	0	0.50892	7.48251	0.669587	0.924554	AT3G26560	ATP-dependent RNA helicase, putative
AT2G28790	0	0	6	7	0	0	11	6	-0.494921	7.61076	0.663379	0.924554	AT2G28790	Pathogenesis-related thaumatin superfamily protein
AT2G20890	0	2	3	2	4	3	0	2	-0.396408	7.28184	0.669003	0.924554	THF1|PSB29	photosystem II reaction center PSB29 protein
AT3G57610	0	0	2	4	3	0	4	3	0.390081	6.81094	0.658221	0.924554	ADSS	adenylosuccinate synthase
AT1G56510	0	0	3	2	2	3	5	0	0.38576	6.83009	0.670763	0.924554	ADR2|WRR4	Disease resistance protein (TIR-NBS-LRR class)
AT1G04080	0	0	7	0	0	0	0	8	-0.46959	6.67128	0.666725	0.924554	PRP39	Tetratricopeptide repeat (TPR)-like superfamily protein
AT4G24270	0	0	12	5	0	0	7	15	-0.538754	8.01956	0.6543	0.924554	EMB140	EMBRYO DEFECTIVE 140
AT1G13450	0	0	8	0	0	0	0	9	-0.465775	6.85176	0.677222	0.924554	AT1G13450	Homeodomain-like superfamily protein
AT4G33400	0	0	7	11	0	0	15	10	-0.545682	8.13044	0.655576	0.924554	AT4G33400	Vacuolar import/degradation, Vid27-related protein
AT1G43850	0	0	3	0	0	0	0	5	-0.409666	5.76642	0.67022	0.924554	SEU	SEUSS transcriptional co-regulator
AT1G60200	0	0	3	0	0	0	0	5	-0.409666	5.76642	0.67022	0.924554	AT1G60200	splicing factor PWI domain-containing protein / RNA recognition motif (RRM)-containing protein
AT5G57290	0	0	0	3	0	0	0	5	-0.398884	5.73338	0.676062	0.924554	AT5G57290	60S acidic ribosomal protein family
AT1G05680	0	0	2	0	0	0	0	4	-0.381116	5.3523	0.675429	0.924554	UGT74E2	Uridine diphosphate glycosyltransferase 74E2
AT1G75910	0	0	2	0	0	0	0	4	-0.381116	5.3523	0.675429	0.924554	EXL4	extracellular lipase 4
AT3G46740	0	0	2	0	0	0	0	4	-0.381116	5.3523	0.675429	0.924554	MAR1|TOC75-III	translocon at the outer envelope membrane of chloroplasts 75-III
AT4G36250	0	0	2	0	0	0	0	4	-0.381116	5.3523	0.675429	0.924554	ALDH3F1	aldehyde dehydrogenase 3F1
AT3G63140	2	3	0	0	9	6	3	0	0.508347	8.1343	0.665995	0.924554	CSP41A	chloroplast stem-loop binding protein of 41 kDa
AT5G20020	0	3	3	6	5	3	7	0	-0.431116	7.91581	0.644843	0.924554	RAN2	RAS-related GTP-binding nuclear protein 2
AT5G55190	0	3	3	6	5	3	7	0	-0.431116	7.91581	0.644843	0.924554	ATRAN3|RAN3	RAN GTPase 3
AT1G29900	0	0	4	8	6	5	2	2	0.397265	7.71801	0.633285	0.924554	CARB	carbamoyl phosphate synthetase B
ATCG00780	0	2	3	3	4	3	3	3	0.323541	7.55296	0.642603	0.924554
AT5G65720	0	0	3	13	2	2	10	3	0.382208	7.81579	0.662613	0.924554	NFS1|ATNFS1|NIFS1|ATNIFS1	nitrogen fixation S (NIFS)-like 1
AT5G54440	0	0	11	16	2	0	15	8	-0.518505	8.42437	0.640819	0.924554	AtTRS130|CLUB	CLUB
AT4G16390	0	0	3	19	2	3	14	3	0.389697	8.22348	0.674445	0.924554	AT4G16390	pentatricopeptide (PPR) repeat-containing protein
AT4G38130	0	0	15	12	0	3	12	10	-0.484419	8.46059	0.666943	0.924554	ATHDA19|HD1|HDA1|HDA19|RPD3A|ATHD1	histone deacetylase 1
AT3G16640	0	2	4	5	6	5	2	6	0.332187	8.02426	0.643354	0.924554	TCTP	translationally controlled tumor protein
AT1G66410	2	2	2	3	6	3	4	3	0.28027	8.02877	0.663155	0.924554	CAM4|ACAM-4	calmodulin 4
AT2G27030	2	2	2	3	6	3	4	3	0.28027	8.02877	0.663155	0.924554	ACAM-2|CAM5	calmodulin 5
AT2G41110	2	2	2	3	6	3	4	3	0.28027	8.02877	0.663155	0.924554	CAM2|ATCAL5	calmodulin 2
AT3G43810	2	2	2	3	6	3	4	3	0.28027	8.02877	0.663155	0.924554	CAM7	calmodulin 7
AT3G56800	2	2	2	3	6	3	4	3	0.28027	8.02877	0.663155	0.924554	acam-3|CAM3	calmodulin 3
AT5G37780	2	2	2	3	6	3	4	3	0.28027	8.02877	0.663155	0.924554	ACAM-1|CAM1|TCH1	calmodulin 1
AT4G15545	2	2	4	4	4	2	3	5	-0.274089	8.0203	0.653116	0.924554	AT4G15545	unknown protein; BEST Arabidopsis thaliana protein match is: unknown protein (TAIR:AT1G16520.1); Has 30201 Blast hits to 17322 proteins in 780 species: Archae - 12; Bacteria - 1396; Metazoa - 17338; Fungi - 3422; Plants - 5037; Viruses - 0; Other Eukaryotes - 2996 (source: NCBI BLink).
AT2G40290	0	2	5	6	7	5	4	4	0.289796	8.13749	0.659749	0.924554	AT2G40290	Eukaryotic translation initiation factor 2 subunit 1
AT3G04260	0	0	15	21	3	0	16	15	-0.485024	8.86292	0.675164	0.924554	PTAC3	plastid transcriptionally active 3
AT4G02770	0	4	5	4	8	8	2	5	0.322174	8.42857	0.663864	0.924554	PSAD-1	photosystem I subunit D-1
AT5G12960	4	5	6	2	7	9	0	8	-0.461689	8.90382	0.633534	0.924554	AT5G12960	Putative glycosyl hydrolase of unknown function (DUF1680)
AT1G15820	0	7	5	5	5	3	8	8	0.297755	8.61665	0.649484	0.924554	CP24|LHCB6	light harvesting complex photosystem II subunit 6
AT4G31990	2	0	3	22	8	4	21	3	0.397062	8.91615	0.641489	0.924554	AAT3|ATAAT1|ASP5	aspartate aminotransferase 5
AT5G03300	2	2	3	7	6	3	6	8	0.235953	8.40978	0.676093	0.924554	ADK2	adenosine kinase 2
AT5G27640	0	0	33	26	0	3	33	27	-0.648101	9.66449	0.632772	0.924554	ATTIF3B1|TIF3B1|EIF3B|ATEIF3B-1|EIF3B-1	translation initiation factor 3B1
AT4G26270	3	3	6	3	3	4	9	10	0.278998	8.63923	0.637382	0.924554	PFK3	phosphofructokinase 3
AT1G06430	2	2	3	8	10	7	6	3	0.254836	8.60781	0.670291	0.924554	FTSH8	FTSH protease 8
ATCG00820	0	3	8	10	7	6	10	7	0.272307	8.70264	0.645294	0.924554
AT5G37510	2	2	4	7	9	12	5	3	0.254915	8.73595	0.6765	0.924554	EMB1467|CI76	NADH-ubiquinone dehydrogenase, mitochondrial, putative
AT3G44110	0	3	9	12	6	6	16	8	0.294847	8.88164	0.634709	0.924554	ATJ3|ATJ	DNAJ homologue 3
ATCG00170	0	2	16	22	2	3	25	14	-0.398867	9.20906	0.642106	0.924554
AT4G31300	4	4	6	7	5	6	6	7	-0.222507	8.88216	0.640465	0.924554	PBA1	N-terminal nucleophile aminohydrolases (Ntn hydrolases) superfamily protein
AT1G70580	2	2	8	12	9	9	8	3	-0.23932	8.88613	0.659763	0.924554	GGT2|AOAT2	alanine-2-oxoglutarate aminotransferase 2
AT2G32730	0	0	28	29	5	7	35	23	0.427096	9.76361	0.657442	0.924554	AT2G32730	26S proteasome regulatory complex, non-ATPase subcomplex, Rpn2/Psmd1 subunit
AT4G26530	6	6	5	5	10	9	7	6	0.228259	9.289	0.65708	0.924554	AT4G26530	Aldolase superfamily protein
AT3G47070	9	7	4	4	10	11	5	6	0.265539	9.50007	0.660014	0.924554	AT3G47070	LOCATED IN: thylakoid, chloroplast thylakoid membrane, chloroplast, chloroplast envelope; EXPRESSED IN: 22 plant structures; EXPRESSED DURING: 13 growth stages; CONTAINS InterPro DOMAIN/s: Thylakoid soluble phosphoprotein TSP9 (InterPro:IPR021584); Has 37 Blast hits to 37 proteins in 10 species: Archae - 0; Bacteria - 0; Metazoa - 0; Fungi - 0; Plants - 37; Viruses - 0; Other Eukaryotes - 0 (sour…
AT5G23540	2	4	13	13	8	5	14	11	-0.205864	9.22163	0.644957	0.924554	AT5G23540	Mov34/MPN/PAD-1 family protein
AT4G14800	4	4	14	10	9	8	12	9	-0.169504	9.35272	0.670862	0.924554	PBD2	20S proteasome beta subunit D2
AT5G56030	0	2	24	39	13	10	30	25	0.322225	10.0133	0.641723	0.924554	HSP81-2|HSP90.2|AtHsp90.2|ERD8	heat shock protein 81-2
AT4G00100	4	3	15	14	13	14	14	13	0.172587	9.65046	0.652372	0.924554	RPS13|RPS13A|PFL2|ATRPS13A	ribosomal protein S13A
AT5G04140	6	15	11	8	38	32	5	10	0.319284	10.4306	0.638461	0.924554	GLUS|FD-GOGAT|GLS1|GLU1	glutamate synthase 1
AT4G04640	5	10	14	13	17	18	15	14	0.163971	10.0421	0.642459	0.924554	ATPC1	ATPase, F1 complex, gamma subunit protein
AT3G53870	4	5	24	20	11	12	20	19	-0.164874	9.94221	0.66025	0.924554	AT3G53870	Ribosomal protein S3 family protein
AT1G35580	4	7	21	22	11	9	24	23	-0.172108	10.0217	0.658048	0.924554	CINV1	cytosolic invertase 1
AT1G09100	8	6	23	19	13	13	22	20	-0.146821	10.1679	0.659983	0.924554	RPT5B	26S proteasome AAA-ATPase subunit RPT5B
AT1G09640	5	4	40	29	12	12	30	33	-0.194492	10.3706	0.674152	0.924554	AT1G09640	Translation elongation factor EF1B, gamma chain
AT4G31480	6	8	42	37	24	24	43	40	0.140243	10.863	0.674478	0.924554	AT4G31480	Coatomer, beta subunit
AT1G49240	15	14	33	55	36	31	46	29	-0.119626	11.2379	0.648809	0.924554	ACT8	actin 8
AT3G18780	15	14	33	55	36	31	46	29	-0.119626	11.2379	0.648809	0.924554	LSR2|ACT2|ENL2|DER1	actin 2
AT5G26000	10	19	59	34	38	37	42	54	0.114544	11.3709	0.677279	0.924554	TGG1|BGLU38	thioglucoside glucohydrolase 1
AT1G67090	67	59	104	91	102	103	91	102	-0.0988375	12.8964	0.636805	0.924554	RBCS1A	ribulose bisphosphate carboxylase small chain 1A
AT4G10320	133	171	175	145	224	219	143	155	-0.122983	13.929	0.672515	0.924554	AT4G10320	tRNA synthetase class I (I, L, M and V) family protein
AT3G22320	0	0	4	5	0	0	6	5	-0.433621	7.0314	0.678628	0.925154	ATRPABC24.3|NRPD5|NRPB5|RPB5A	Eukaryotic rpb5 RNA polymerase subunit family protein
AT4G23670	0	0	0	11	8	0	8	0	0.489954	7.59947	0.678571	0.925154	AT4G23670	Polyketide cyclase/dehydrase and lipid transport superfamily protein
AT1G32900	0	0	0	3	0	4	5	0	0.416896	6.51962	0.682361	0.92643	AT1G32900	UDP-Glycosyltransferase superfamily protein
AT1G33410	0	0	4	2	0	0	3	4	-0.383982	6.42605	0.687308	0.92643	SAR1|NUP160|ATNUP160	SUPPRESSOR OF AUXIN RESISTANCE1
AT4G02060	0	0	3	0	0	0	3	7	0.416201	6.44496	0.683077	0.92643	MCM7|PRL	Minichromosome maintenance (MCM2/3/5) family protein
AT2G20020	0	0	2	0	0	0	5	3	0.390715	6.03732	0.685529	0.92643	ATCAF1|CAF1	RNA-binding CRS1 / YhbY (CRM) domain-containing protein
AT3G28710	0	0	2	0	0	0	3	5	0.389774	6.05953	0.687149	0.92643	AT3G28710	ATPase, V0/A0 complex, subunit C/D
AT3G46040	0	0	2	2	2	0	0	3	-0.363275	6.02412	0.685248	0.92643	RPS15AD	ribosomal protein S15A D
AT3G53110	0	0	0	13	0	0	3	2	-0.428459	6.84492	0.686692	0.92643	LOS4	P-loop containing nucleoside triphosphate hydrolases superfamily protein
AT2G34860	0	0	2	2	3	0	0	2	-0.362028	6.0756	0.6866	0.92643	EDA3	DnaJ/Hsp40 cysteine-rich domain superfamily protein
AT4G38460	0	2	0	0	6	7	0	0	0.477378	7.39716	0.686518	0.92643	GGR	geranylgeranyl reductase
AT5G63830	0	0	0	8	0	0	11	0	-0.450989	6.91047	0.685634	0.92643	AT5G63830	HIT-type Zinc finger family protein
AT4G26110	0	0	7	7	0	0	9	10	-0.474692	7.76094	0.6824	0.92643	NAP1;1|ATNAP1;1	nucleosome assembly protein1;1
AT1G30460	0	0	5	0	0	0	0	7	-0.428485	6.35046	0.681425	0.92643	ATCPSF30|CPSF30	cleavage and polyadenylation specificity factor 30
AT3G63540	0	3	2	0	8	3	0	3	0.434188	7.64814	0.687763	0.92643	AT3G63540	Mog1/PsbP/DUF1795-like photosystem II reaction center PsbP family protein
AT5G50950	0	0	0	2	0	0	0	4	-0.369831	5.32299	0.682449	0.92643	FUM2	FUMARASE 2
AT1G67230	0	0	16	14	2	0	12	17	-0.469624	8.66951	0.682435	0.92643	LINC1	little nuclei1
AT1G64740	0	5	10	28	10	7	22	16	0.260754	9.5716	0.681789	0.92643	TUA1	alpha-1 tubulin
AT2G18960	4	6	15	3	13	7	5	16	0.246886	9.42579	0.687615	0.92643	HA1|OST2|AHA1|PMA	H(+)-ATPase 1
AT5G20890	12	10	37	47	25	25	41	38	-0.113803	11.0312	0.686559	0.92643	AT5G20890	TCP-1/cpn60 chaperonin family protein
AT5G55660	0	0	6	0	0	0	0	8	-0.43034	6.57259	0.689483	0.926941	AT5G55660	DEK domain-containing chromatin associated protein
AT2G29560	3	6	37	41	18	15	30	29	-0.167424	10.4761	0.689823	0.926941	ENOC	cytosolic enolase
AT5G65730	24	29	29	25	41	60	27	33	0.151725	11.5551	0.68981	0.926941	XTH6	xyloglucan endotransglucosylase/hydrolase 6
AT3G05900	17	15	46	36	35	38	38	55	0.102685	11.371	0.689965	0.926941	AT3G05900	neurofilament protein-related
AT1G20260	9	12	30	33	21	19	37	29	-0.110869	10.7565	0.690965	0.92706	AT1G20260	ATPase, V1 complex, subunit B protein
AT1G76030	9	12	30	33	21	19	37	29	-0.110869	10.7565	0.690965	0.92706	AT1G76030	ATPase, V1 complex, subunit B protein
AT1G07440	0	3	12	14	5	5	12	6	-0.252819	8.80103	0.691463	0.927117	AT1G07440	NAD(P)-binding Rossmann-fold superfamily protein
AT5G16130	0	2	6	4	5	5	3	5	0.267191	8.00997	0.692583	0.928006	AT5G16130	Ribosomal protein S7e family protein
AT1G11840	0	0	2	0	4	0	0	0	-0.361447	5.6527	0.69373	0.928708	GLX1|ATGLX1	glyoxalase I homolog
AT3G52140	0	0	23	19	2	0	24	22	-0.490905	9.21968	0.694933	0.928708	AT3G52140	tetratricopeptide repeat (TPR)-containing protein
AT2G32240	0	3	5	11	9	5	9	4	0.252839	8.58506	0.694897	0.928708	AT2G32240	FUNCTIONS IN: molecular_function unknown; INVOLVED IN: response to cadmium ion; LOCATED IN: plasma membrane; EXPRESSED IN: 25 plant structures; EXPRESSED DURING: 13 growth stages; CONTAINS InterPro DOMAIN/s: Prefoldin (InterPro:IPR009053); BEST Arabidopsis thaliana protein match is: unknown protein (TAIR:AT1G05320.3); Has 470429 Blast hits to 168274 proteins in 4282 species: Archae - 6896; Bacter…
AT5G63420	0	2	8	12	5	6	10	9	0.244731	8.65772	0.694319	0.928708	emb2746	RNA-metabolising metallo-beta-lactamase family protein
AT5G56630	3	4	7	4	4	5	9	11	0.20814	8.84176	0.695844	0.929143	PFK7	phosphofructokinase 7
AT3G09880	3	3	23	23	7	9	29	17	-0.196676	9.81798	0.696172	0.929143	ATB' BETA	Protein phosphatase 2A regulatory B subunit family protein
AT1G52030	0	0	11	0	0	0	0	12	-0.461616	7.28769	0.699092	0.932428	F-ATMBP|MBP1.2|MBP2	myrosinase-binding protein 2
AT1G50900	0	0	0	2	4	0	0	0	-0.350161	5.62895	0.700907	0.933624	AT1G50900	Ankyrin repeat family protein
AT2G43090	0	0	0	2	4	0	0	0	-0.350161	5.62895	0.700907	0.933624	AT2G43090	Aconitase/3-isopropylmalate dehydratase protein
AT5G10360	6	7	12	12	13	12	15	15	0.133601	9.82724	0.701844	0.93426	RPS6B|EMB3010	Ribosomal protein S6e
AT5G18400	0	2	5	6	4	4	3	2	-0.269777	7.8053	0.703703	0.936123	AT5G18400	Cytokine-induced anti-apoptosis inhibitor 1, Fe-S biogenesis
AT2G05170	0	0	2	6	0	0	5	4	-0.378966	6.78777	0.708328	0.936153	ATVPS11|VPS11	vacuolar protein sorting 11
AT3G15950	0	2	0	0	9	4	0	0	0.445081	7.36952	0.705756	0.936153	NAI2	DNA topoisomerase-related
AT1G79050	0	0	0	4	0	0	8	0	-0.381499	6.24762	0.706034	0.936153	AT1G79050	recA DNA recombination family protein
ATCG00680	0	2	5	2	11	8	0	8	0.41929	8.34861	0.707203	0.936153
AT2G39990	0	0	13	15	2	0	15	12	-0.428361	8.56252	0.705262	0.936153	EIF2|AteIF3f|eIF3F	eukaryotic translation initiation factor 2
AT3G05530	8	6	28	24	16	16	26	22	-0.120974	10.3588	0.707413	0.936153	RPT5A|ATS6A.2	regulatory particle triple-A ATPase 5A
AT3G11830	8	10	29	30	17	19	32	29	-0.11179	10.6134	0.707024	0.936153	AT3G11830	TCP-1/cpn60 chaperonin family protein
AT5G23860	5	8	53	75	31	35	68	46	0.154538	11.3028	0.705311	0.936153	TUB8	tubulin beta 8
AT1G42970	20	27	31	37	39	37	33	34	-0.101334	11.4181	0.708118	0.936153	GAPB	glyceraldehyde-3-phosphate dehydrogenase B subunit
AT5G38430	52	51	84	76	84	87	75	86	-0.0810181	12.6149	0.70621	0.936153	AT5G38430	Ribulose bisphosphate carboxylase (small chain) family protein
AT1G52410	8	9	54	46	20	19	40	66	-0.152118	11.0682	0.71131	0.939484	TSA1	TSK-associating protein 1
AT3G15980	3	6	36	35	15	11	30	35	-0.167084	10.4009	0.713284	0.941479	AT3G15980	Coatomer, beta' subunit
AT1G50300	0	3	0	0	8	9	0	0	0.459904	7.83434	0.714814	0.942887	TAF15	TBP-associated factor 15
AT5G41950	0	0	9	2	0	0	3	10	-0.399392	7.3286	0.717107	0.942889	AT5G41950	Tetratricopeptide repeat (TPR)-like superfamily protein
AT1G52040	0	0	5	0	0	0	0	8	-0.385126	6.46664	0.716964	0.942889	MBP1|ATMBP	myrosinase-binding protein 1
AT3G55760	0	0	5	0	0	0	0	8	-0.385126	6.46664	0.716964	0.942889	AT3G55760	unknown protein; LOCATED IN: chloroplast stroma, chloroplast; EXPRESSED IN: 16 plant structures; EXPRESSED DURING: 10 growth stages; BEST Arabidopsis thaliana protein match is: unknown protein (TAIR:AT1G42430.2); Has 176 Blast hits to 125 proteins in 40 species: Archae - 0; Bacteria - 3; Metazoa - 19; Fungi - 9; Plants - 81; Viruses - 0; Other Eukaryotes - 64 (source: NCBI BLink).
AT2G21130	0	0	5	2	5	0	2	4	0.332132	7.04908	0.717133	0.942889	AT2G21130	Cyclophilin-like peptidyl-prolyl cis-trans isomerase family protein
AT2G47960	0	0	11	8	0	2	6	11	-0.390981	8.01447	0.716387	0.942889	AT2G47960	unknown protein; CONTAINS InterPro DOMAIN/s: Protein of unknown function DUF974 (InterPro:IPR010378); Has 285 Blast hits to 284 proteins in 126 species: Archae - 0; Bacteria - 0; Metazoa - 150; Fungi - 68; Plants - 32; Viruses - 0; Other Eukaryotes - 35 (source: NCBI BLink).
AT5G38480	0	2	3	10	5	0	6	6	-0.331494	7.9658	0.717685	0.943004	GRF3|RCI1	general regulatory factor 3
AT3G04520	6	10	8	0	26	22	0	4	0.505269	9.84517	0.718164	0.943024	THA2	threonine aldolase 2
AT1G44910	0	0	6	0	0	0	0	9	-0.392635	6.67275	0.719549	0.943234	ATPRP40A|PRP40A	pre-mRNA-processing protein 40A
AT2G42590	0	2	3	5	8	4	2	3	0.266194	7.91417	0.719715	0.943234	GF14 MU|GRF9	general regulatory factor 9
AT1G79830	0	3	17	13	4	2	13	19	-0.276031	9.04624	0.71908	0.943234	GC5	golgin candidate 5
AT3G11270	0	0	3	3	0	0	5	3	-0.342222	6.51413	0.722672	0.944069	MEE34	Mov34/MPN/PAD-1 family protein
AT1G10590	0	2	0	0	2	2	0	2	0.363763	6.55541	0.722432	0.944069	AT1G10590	Nucleic acid-binding, OB-fold-like protein
AT2G37220	3	6	2	2	6	5	2	5	0.258051	8.59575	0.721468	0.944069	AT2G37220	RNA-binding (RRM/RBD/RNP motifs) family protein
AT2G47730	3	2	3	13	5	6	8	3	-0.21557	8.66465	0.721678	0.944069	GST6|GSTF8|ATGSTF8|ATGSTF5	glutathione S-transferase phi 8
AT1G20010	4	10	35	50	18	18	52	28	-0.145753	10.7662	0.721826	0.944069	TUB5	tubulin beta-5 chain
AT1G79850	0	2	3	2	3	3	2	3	0.256385	7.37433	0.725537	0.947203	RPS17|CS17|PRPS17	ribosomal protein S17
AT1G24706	0	0	0	2	0	0	6	2	0.332222	6.00779	0.728005	0.947992	AtTHO2|THO2	THO2
AT3G14790	0	0	6	23	3	2	15	10	0.32318	8.63515	0.726915	0.947992	RHM3|ATRHM3	rhamnose biosynthesis 3
AT5G20630	3	3	5	10	5	4	8	8	-0.172645	8.76378	0.727759	0.947992	GER3|GLP3A|ATGER3|GLP3|GLP3B	germin 3
AT3G63460	4	0	34	27	10	16	21	26	0.246089	10.0743	0.727776	0.947992	AT3G63460	transducin family protein / WD-40 repeat family protein
AT3G19770	0	0	10	7	0	3	6	6	-0.356008	7.79162	0.729561	0.948333	VPS9|ATVPS9A|VPS9A	Vacuolar sorting protein 9 (VPS9) domain
AT2G44530	0	0	9	10	2	0	9	7	-0.359748	7.94986	0.729666	0.948333	AT2G44530	Phosphoribosyltransferase family protein
AT1G02500	3	3	2	16	14	6	16	2	0.260131	9.14325	0.729234	0.948333	SAM-1|AtSAM1|SAM1|MAT1	S-adenosylmethionine synthetase 1
AT4G29010	0	0	5	2	2	0	3	6	0.316078	6.96379	0.73022	0.948446	AIM1	Enoyl-CoA hydratase/isomerase family
AT1G09210	0	0	3	2	2	0	0	5	-0.323284	6.41793	0.73506	0.949152	AtCRT1b|CRT1b	calreticulin 1b
AT3G10690	0	0	3	0	3	0	0	6	0.346528	6.47409	0.734627	0.949152	GYRA	DNA GYRASE A
AT2G35110	0	0	9	4	0	0	8	9	-0.385157	7.63099	0.735894	0.949152	GRL|NAP1|NAPP	transcription activators
AT5G06390	0	0	4	3	3	0	3	5	0.3071	6.98619	0.733601	0.949152	FLA17	FASCICLIN-like arabinogalactan protein 17 precursor
AT4G34830	0	0	2	0	0	0	6	0	-0.315895	5.68598	0.736363	0.949152	MRL1	Pentatricopeptide repeat (PPR) superfamily protein
AT5G58030	0	0	6	4	2	0	9	6	0.331585	7.50959	0.736102	0.949152	AT5G58030	Transport protein particle (TRAPP) component
AT2G05070	3	6	8	7	8	7	9	5	-0.155234	9.08283	0.735223	0.949152	LHCB2|LHCB2.2	photosystem II light harvesting complex gene 2.2
AT2G05100	3	6	8	7	8	7	9	5	-0.155234	9.08283	0.735223	0.949152	LHCB2|LHCB2.1	photosystem II light harvesting complex gene 2.1
AT3G27690	3	6	8	7	8	7	9	5	-0.155234	9.08283	0.735223	0.949152	LHCB2.4|LHCB2|LHCB2.3	photosystem II light harvesting complex gene 2.3
AT5G45930	2	16	20	17	21	19	19	16	0.13504	10.2846	0.732834	0.949152	CHLI2|CHL I2|CHLI-2	magnesium chelatase i2
AT3G23600	8	10	22	16	19	20	13	19	-0.115958	10.3115	0.735304	0.949152	AT3G23600	alpha/beta-Hydrolases superfamily protein
AT2G38040	6	6	30	33	15	15	28	33	-0.126086	10.4478	0.732682	0.949152	CAC3	acetyl Co-enzyme a carboxylase carboxyltransferase alpha subunit
AT5G22510	0	0	4	3	0	0	3	7	-0.334889	6.8182	0.740631	0.950823	At-A/N-InvE|INV-E	alkaline/neutral invertase
AT4G23460	0	0	0	6	0	0	9	3	0.35838	6.8518	0.739912	0.950823	AT4G23460	Adaptin family protein
AT2G25080	0	0	0	3	4	0	4	0	0.323264	6.34252	0.742709	0.950823	GPX1|ATGPX1	glutathione peroxidase 1
AT1G75930	0	0	2	0	0	0	0	5	-0.30997	5.57575	0.741499	0.950823	EXL6	extracellular lipase 6
AT1G72150	4	2	5	0	12	7	0	5	0.397941	8.65262	0.742456	0.950823	PATL1	PATELLIN 1
AT3G48500	0	0	11	14	3	0	12	9	-0.356684	8.35729	0.741008	0.950823	PTAC10|PDE312	Nucleic acid-binding, OB-fold-like protein
AT3G52750	0	2	2	9	4	4	7	2	0.244651	7.95294	0.742816	0.950823	FTSZ2-2	Tubulin/FtsZ family protein
AT4G23920	0	0	7	15	3	2	16	5	0.297058	8.34795	0.73892	0.950823	UGE2|ATUGE2	UDP-D-glucose/UDP-D-galactose 4-epimerase 2
AT3G12145	0	0	20	14	4	0	11	19	-0.377993	8.84517	0.740912	0.950823	FLOR1|FLR1	Leucine-rich repeat (LRR) family protein
AT1G03130	0	4	5	4	7	7	2	5	0.238253	8.3446	0.743269	0.950823	PSAD-2	photosystem I subunit D-2
AT1G53240	2	0	6	7	12	4	2	8	0.260307	8.48819	0.739095	0.950823	mMDH1	Lactate/malate dehydrogenase family protein
AT3G22110	5	10	15	13	11	9	20	14	-0.120415	9.88417	0.742857	0.950823	PAC1	20S proteasome alpha subunit C1
AT1G26230	0	0	7	10	2	0	9	5	-0.332877	7.78195	0.744715	0.952075	AT1G26230	TCP-1/cpn60 chaperonin family protein
AT1G08630	0	0	2	4	0	0	5	3	-0.309786	6.50764	0.748501	0.952746	THA1	threonine aldolase 1
AT3G28500	0	0	2	4	0	0	3	5	-0.310727	6.5237	0.748519	0.952746	AT3G28500	60S acidic ribosomal protein family
AT3G02360	2	0	0	2	4	3	0	0	-0.354489	7.08391	0.74683	0.952746	AT3G02360	6-phosphogluconate dehydrogenase family protein
AT5G04590	0	0	0	2	5	2	0	0	0.313907	6.30817	0.748035	0.952746	SIR	sulfite reductase
AT2G13370	0	0	14	0	0	0	0	17	-0.409491	7.71892	0.748188	0.952746	chr5	chromatin remodeling 5
AT4G03280	3	7	8	7	9	7	9	5	-0.149222	9.16029	0.747678	0.952746	PGR1|PETC	photosynthetic electron transfer C
AT2G36160	3	4	7	11	6	8	11	14	0.143803	9.19363	0.747976	0.952746	AT2G36160	Ribosomal protein S11 family protein
AT5G18820	0	0	4	4	0	0	5	6	-0.328248	6.96576	0.751011	0.954127	EMB3007	TCP-1/cpn60 chaperonin family protein
AT1G78570	0	0	13	31	5	4	20	15	0.284821	9.22939	0.750505	0.954127	RHM1|ATRHM1|ROL1	rhamnose biosynthesis 1
AT3G56340	2	3	9	13	6	6	12	9	-0.145373	9.00805	0.750747	0.954127	AT3G56340	Ribosomal protein S26e family protein
AT1G09080	0	0	2	3	0	0	4	3	-0.288684	6.29145	0.75763	0.956095	BIP3	Heat shock protein 70 (Hsp 70) family protein
AT4G31580	0	0	0	3	0	0	5	3	0.301801	6.15348	0.757731	0.956095	At-RSZ22	RNA-binding SR protein At-RSZ22 subfamily RSZ
AT5G47040	0	0	0	3	0	0	5	3	0.301801	6.15348	0.757731	0.956095	LON2	lon protease 2
AT5G57460	0	0	0	3	0	0	5	3	0.301801	6.15348	0.757731	0.956095	AT5G57460	unknown protein; FUNCTIONS IN: molecular_function unknown; INVOLVED IN: biological_process unknown; LOCATED IN: plasma membrane, chloroplast; EXPRESSED IN: 23 plant structures; EXPRESSED DURING: 13 growth stages; Has 166 Blast hits to 166 proteins in 41 species: Archae - 0; Bacteria - 0; Metazoa - 112; Fungi - 4; Plants - 36; Viruses - 0; Other Eukaryotes - 14 (source: NCBI BLink).
AT3G58510	0	0	7	4	4	2	0	4	-0.309719	7.29678	0.755864	0.956095	AT3G58510	DEA(D/H)-box RNA helicase family protein
AT4G38740	0	0	10	3	6	0	4	7	0.308401	7.74723	0.756947	0.956095	ROC1	rotamase CYP 1
AT1G07770	0	2	2	4	3	3	2	4	0.22524	7.48123	0.757046	0.956095	RPS15A	ribosomal protein S15A
AT5G59850	0	2	2	4	3	3	2	4	0.22524	7.48123	0.757046	0.956095	AT5G59850	Ribosomal protein S8 family protein
AT2G47240	0	0	8	13	3	0	8	8	-0.325356	8.07263	0.75445	0.956095	LACS1|CER8	AMP-dependent synthetase and ligase family protein
AT1G26910	0	2	3	4	3	3	4	3	0.213738	7.57926	0.756811	0.956095	RPL10B	Ribosomal protein L16p/L10e family protein
AT4G30190	4	5	11	2	10	3	5	13	0.210378	9.0889	0.753418	0.956095	HA2|PMA2|AHA2	H(+)-ATPase 2
AT3G46970	0	2	0	3	7	2	0	0	-0.336486	7.18377	0.759178	0.956141	ATPHS2|PHS2	alpha-glucan phosphorylase 2
AT3G52580	3	3	6	11	5	7	11	13	0.147418	9.05468	0.759063	0.956141	AT3G52580	Ribosomal protein S11 family protein
AT1G16030	12	10	18	12	14	14	19	15	-0.111175	10.267	0.758673	0.956141	Hsp70b	heat shock protein 70B
AT1G80500	0	0	2	3	2	0	3	3	0.261188	6.49839	0.761662	0.957407	AT1G80500	SNARE-like superfamily protein
AT3G54050	0	2	2	2	12	7	0	2	0.321312	8.04237	0.761306	0.957407	HCEF1	high cyclic electron flow 1
AT5G28840	0	2	6	8	7	4	7	4	0.194113	8.27482	0.762066	0.957407	GME	GDP-D-mannose 3',5'-epimerase
ATCG00120	25	27	16	24	39	41	25	21	0.130266	11.3404	0.761384	0.957407
AT1G20200	3	3	25	24	13	13	25	24	0.130222	10.0242	0.763039	0.958037	HAP15|EMB2719	PAM domain (PCI/PINT associated module) protein
AT2G43550	2	2	3	3	3	2	4	3	-0.191311	7.84549	0.76472	0.958965	AT2G43550	Scorpion toxin-like knottin superfamily protein
AT5G50920	2	3	10	15	23	7	8	11	0.151375	9.42922	0.76433	0.958965	DCA1|CLPC|ATHSP93-V|CLPC1|HSP93-V	CLPC homologue 1
AT5G61170	0	2	3	3	0	3	4	4	-0.266687	7.35874	0.766052	0.959459	AT5G61170	Ribosomal protein S19e family protein
AT3G60190	0	0	9	6	0	0	9	16	-0.357234	8.05049	0.76755	0.959459	ADLP2|DRP1E|EDR3|DL1E|ADL1E|ADL4	DYNAMIN-like 1E
AT1G43670	0	0	0	2	5	0	0	0	-0.277861	5.87513	0.767945	0.959459	AT1G43670	Inositol monophosphatase family protein
AT1G59610	0	0	17	8	0	0	22	23	-0.404324	8.85153	0.766468	0.959459	DL3|DRP2B|ADL3|CF1	dynamin-like 3
AT2G05920	4	5	35	19	16	19	20	30	0.117219	10.2817	0.767121	0.959459	AT2G05920	Subtilase family protein
AT3G20050	8	14	34	38	24	23	38	34	-0.0801184	10.9005	0.766691	0.959459	ATTCP-1|TCP-1	T-complex protein 1 alpha subunit
AT2G22795	0	0	6	3	0	0	6	6	-0.307963	7.11355	0.771333	0.95968	AT2G22795	unknown protein; BEST Arabidopsis thaliana protein match is: unknown protein (TAIR:AT4G37820.1); Has 799854 Blast hits to 188815 proteins in 4452 species: Archae - 4529; Bacteria - 144236; Metazoa - 287749; Fungi - 87083; Plants - 43826; Viruses - 3662; Other Eukaryotes - 228769 (source: NCBI BLink).
AT3G54930	0	0	5	4	0	0	8	5	-0.30775	7.16887	0.772975	0.95968	AT3G54930	Protein phosphatase 2A regulatory B subunit family protein
AT3G15690	0	0	2	2	0	0	3	3	-0.260595	6.03707	0.772644	0.95968	AT3G15690	Single hybrid motif superfamily protein
AT1G64790	0	0	10	2	0	0	6	7	-0.318615	7.37462	0.774186	0.95968	ILA	ILITYHIA
AT2G37600	0	0	2	2	2	0	2	3	0.242221	6.28071	0.774388	0.95968	AT2G37600	Ribosomal protein L36e family protein
AT3G13940	0	0	0	5	0	0	2	2	-0.265727	5.85786	0.774649	0.95968	AT3G13940	DNA binding;DNA-directed RNA polymerases
AT3G12490	0	0	4	8	2	0	4	4	-0.274018	7.21631	0.774177	0.95968	ATCYSB|ATCYS6|CYSB	cystatin B
AT4G29830	0	0	4	6	3	0	5	7	0.27891	7.42727	0.770424	0.95968	VIP3	Transducin/WD40 repeat-like superfamily protein
AT5G57655	0	0	3	21	2	0	14	3	-0.318857	8.13303	0.774727	0.95968	AT5G57655	xylose isomerase family protein
AT3G62530	0	0	4	13	3	3	8	2	0.246518	7.85812	0.771506	0.95968	AT3G62530	ARM repeat superfamily protein
AT1G01080	0	0	17	3	3	3	2	9	0.26058	8.05662	0.772151	0.95968	AT1G01080	RNA-binding (RRM/RBD/RNP motifs) family protein
AT3G56130	0	2	7	9	2	3	10	5	-0.204748	8.19141	0.774675	0.95968	AT3G56130	biotin/lipoyl attachment domain-containing protein
AT2G40510	2	3	7	8	6	4	8	7	-0.139607	8.6801	0.769534	0.95968	AT2G40510	Ribosomal protein S26e family protein
AT3G15730	2	4	63	82	17	15	64	43	-0.188021	11.0306	0.771649	0.95968	PLD|PLDALPHA1	phospholipase D alpha 1
AT5G44340	3	8	47	65	27	31	58	35	0.122627	11.0706	0.778172	0.96336	TUB4	tubulin beta chain 4
AT1G13060	3	5	21	16	12	11	13	19	-0.108294	9.75686	0.779909	0.964924	PBE1	20S proteasome beta subunit E1
AT2G34640	0	0	5	6	0	0	11	6	-0.311712	7.51093	0.780921	0.965589	PTAC12|HMR	plastid transcriptionally active 12
AT3G56090	0	3	13	14	5	6	14	17	0.180586	9.1059	0.782172	0.966548	FER3|ATFER3	ferritin 3
AT4G26630	0	0	10	0	0	0	3	12	0.321179	7.3967	0.783212	0.967245	AT4G26630	DEK domain-containing chromatin associated protein
AT2G33730	0	3	4	0	6	4	0	0	-0.319286	7.53451	0.784751	0.968521	AT2G33730	P-loop containing nucleoside triphosphate hydrolases superfamily protein
AT1G11910	0	0	3	0	2	0	0	7	0.277983	6.43521	0.785197	0.968521	ATAPA1|APA1	aspartic proteinase A1
AT5G20720	5	8	5	9	15	8	3	9	-0.158548	9.44202	0.785795	0.968671	ATCPN21|CPN20|CPN21|CHCPN10|CPN10	chaperonin 20
AT5G28740	0	0	7	4	0	0	7	9	-0.302409	7.47907	0.78631	0.968719	AT5G28740	Tetratricopeptide repeat (TPR)-like superfamily protein
AT3G11400	0	0	14	11	2	2	13	15	0.254493	8.59957	0.788159	0.970409	ATEIF3G1|EIF3G1	eukaryotic translation initiation factor 3G1
AT1G72640	0	2	0	0	4	5	0	0	0.295936	7.01795	0.794427	0.973956	AT1G72640	NAD(P)-binding Rossmann-fold superfamily protein
AT4G02530	0	2	0	0	4	5	0	0	0.295936	7.01795	0.794427	0.973956	AT4G02530	chloroplast thylakoid lumen protein
AT5G66680	0	0	2	0	0	0	0	6	-0.250835	5.76918	0.794871	0.973956	DGL1	dolichyl-diphosphooligosaccharide-protein glycosyltransferase 48kDa subunit family protein
AT5G03470	0	0	3	13	3	0	17	4	0.281971	8.05069	0.793395	0.973956	ATB' ALPHA	Protein phosphatase 2A regulatory B subunit family protein
AT5G21274	2	2	2	4	6	3	4	3	0.165703	8.06331	0.793476	0.973956	ACAM-6|CAM6	calmodulin 6
AT5G09660	0	6	3	5	7	5	5	2	0.189013	8.39766	0.793423	0.973956	PMDH2	peroxisomal NAD-malate dehydrogenase 2
AT4G32260	4	4	6	2	10	7	2	6	0.181867	8.85902	0.793784	0.973956	AT4G32260	ATPase, F0 complex, subunit B/B', bacterial/chloroplast
AT4G21280	33	32	29	16	34	37	21	26	-0.122552	11.4902	0.79163	0.973956	PSBQ-1|PSBQA|PSBQ	photosystem II subunit QA
AT1G23820	0	0	0	2	3	0	0	3	0.243308	5.9262	0.795515	0.974159	SPDS1	spermidine synthase 1
ATCG00800	3	4	9	9	9	9	10	9	0.105511	9.18911	0.796347	0.974591
AT5G06970	0	0	5	0	0	0	4	5	0.265756	6.54298	0.79833	0.976186	AT5G06970	Protein of unknown function (DUF810)
AT1G01960	0	0	8	2	0	0	7	5	-0.274839	7.18112	0.798611	0.976186	EDA10	SEC7-like guanine nucleotide exchange family protein
AT4G39260	9	7	8	7	9	11	6	10	-0.122502	9.634	0.800241	0.976419	CCR1|ATGRP8|GR-RBP8|GRP8	cold, circadian rhythm, and RNA binding 1
AT4G37910	3	3	21	21	14	9	24	20	0.109357	9.86078	0.799698	0.976419	mtHsc70-1	mitochondrial heat shock protein 70-1
AT3G60820	2	4	23	20	12	14	21	19	0.105498	9.87203	0.80002	0.976419	PBF1	N-terminal nucleophile aminohydrolases (Ntn hydrolases) superfamily protein
AT3G53740	0	0	2	3	2	0	2	4	0.218178	6.5065	0.801637	0.977065	AT3G53740	Ribosomal protein L36e family protein
AT2G43520	0	0	3	2	4	0	2	2	0.2176	6.58582	0.802612	0.977065	ATTI2|TI2	trypsin inhibitor protein 2
AT3G04290	0	0	0	2	0	0	0	6	-0.239549	5.74729	0.802692	0.977065	LTL1|ATLTL1	Li-tolerant lipase 1
AT4G37930	6	6	7	11	17	11	3	12	-0.143049	9.60313	0.802252	0.977065	STM|SHMT1|SHM1	serine transhydroxymethyltransferase 1
AT4G34620	0	2	4	5	2	3	5	6	0.17329	7.7942	0.804169	0.978135	SSR16	small subunit ribosomal protein 16
AT1G53500	0	0	8	25	3	2	18	12	0.236353	8.8342	0.804533	0.978135	MUM4|ATRHM2|RHM2|ATMUM4	NAD-dependent epimerase/dehydratase family protein
AT5G09650	2	8	17	9	9	8	7	23	-0.124093	9.56849	0.805745	0.978413	PPa6|AtPPa6	pyrophosphorylase 6
ATCG00900	8	8	11	9	14	15	11	11	0.0995264	9.88584	0.806205	0.978413
ATCG01240	8	8	11	9	14	15	11	11	0.0995264	9.88584	0.806205	0.978413
AT2G38230	2	5	10	7	8	8	6	8	-0.112407	9.02002	0.807534	0.978968	ATPDX1.1|PDX1.1	pyridoxine biosynthesis 1.1
AT5G35360	9	10	22	26	21	22	27	17	-0.0707577	10.5271	0.807625	0.978968	CAC2	acetyl Co-enzyme a carboxylase biotin carboxylase subunit
AT2G29550	4	10	59	77	31	31	70	53	0.103769	11.3513	0.808926	0.979961	TUB7	tubulin beta-7 chain
ATMG00510	0	2	2	2	2	2	3	2	0.177841	7.1209	0.810739	0.981573
AT2G06210	0	0	6	0	0	0	3	7	0.242891	6.74602	0.820286	0.982025	ELF8|VIP6	binding
AT3G28720	2	0	0	0	3	6	0	0	0.273716	7.17615	0.814644	0.982025	AT3G28720	unknown protein; FUNCTIONS IN: molecular_function unknown; INVOLVED IN: biological_process unknown; LOCATED IN: cellular_component unknown; EXPRESSED IN: 25 plant structures; EXPRESSED DURING: 13 growth stages; BEST Arabidopsis thaliana protein match is: unknown protein (TAIR:AT5G58100.1); Has 1610 Blast hits to 344 proteins in 85 species: Archae - 0; Bacteria - 567; Metazoa - 95; Fungi - 71; Pla…
AT3G49870	0	0	0	3	3	0	4	0	0.224687	6.16877	0.815923	0.982025	ARLA1C|ATARLA1C	ADP-ribosylation factor-like A1C
AT3G16780	0	0	0	3	0	0	3	4	0.220548	6.03032	0.818849	0.982025	AT3G16780	Ribosomal protein L19e family protein
AT4G23710	0	0	0	3	0	0	4	3	0.220037	6.01904	0.818919	0.982025	VHA-G2|VAG2|VATG2	vacuolar ATP synthase subunit G2
AT5G02450	0	0	0	2	2	0	0	4	0.213037	5.86899	0.820198	0.982025	AT5G02450	Ribosomal protein L36e family protein
AT3G27530	0	0	4	0	0	0	2	2	-0.217301	5.73634	0.813152	0.982025	MAG4|GC6	golgin candidate 6
AT5G48600	0	0	4	0	0	0	2	2	-0.217301	5.73634	0.813152	0.982025	ATSMC4|SMC3|ATCAP-C|ATSMC3	structural maintenance of chromosome 3
AT5G47930	0	0	3	4	2	0	4	4	0.207346	6.86608	0.817325	0.982025	AT5G47930	Zinc-binding ribosomal protein family protein
AT2G42170	0	2	0	4	3	3	4	0	0.232428	7.23358	0.816524	0.982025	AT2G42170	Actin family protein
AT5G39570	3	6	0	2	4	4	0	2	-0.26707	8.28318	0.815522	0.982025	AT5G39570	FUNCTIONS IN: molecular_function unknown; INVOLVED IN: biological_process unknown; LOCATED IN: cytosol, nucleus; EXPRESSED IN: 25 plant structures; EXPRESSED DURING: 14 growth stages; BEST Arabidopsis thaliana protein match is: glycine-rich protein (TAIR:AT3G29075.1); Has 30201 Blast hits to 17322 proteins in 780 species: Archae - 12; Bacteria - 1396; Metazoa - 17338; Fungi - 3422; Plants - 5037;…
AT3G27430	3	0	6	4	3	5	7	3	0.165759	8.19299	0.815187	0.982025	PBB1	N-terminal nucleophile aminohydrolases (Ntn hydrolases) superfamily protein
AT5G57350	3	3	6	2	4	3	2	8	-0.161977	8.38068	0.813387	0.982025	ATAHA3|HA3|AHA3	H(+)-ATPase 3
AT1G02080	0	0	32	18	4	5	20	21	0.211561	9.42655	0.820233	0.982025	AT1G02080	transcription regulators
AT3G11510	3	4	7	11	6	7	11	14	0.103922	9.16809	0.817465	0.982025	AT3G11510	Ribosomal protein S11 family protein
AT3G14940	3	3	24	16	7	9	19	22	-0.110747	9.70726	0.818808	0.982025	PPC3|ATPPC3	phosphoenolpyruvate carboxylase 3
AT4G31700	7	8	12	10	13	9	12	12	-0.0874458	9.77117	0.818154	0.982025	RPS6|RPS6A	ribosomal protein S6
AT4G38510	7	12	32	31	21	18	38	29	-0.0687058	10.7069	0.815824	0.982025	AT4G38510	ATPase, V1 complex, subunit B protein
ATCG00480	11	27	31	24	42	33	24	32	0.0776372	11.1805	0.81237	0.982025
AT5G13430	0	0	2	4	4	0	0	5	-0.223692	6.77922	0.823538	0.982708	AT5G13430	Ubiquinol-cytochrome C reductase iron-sulfur subunit
AT5G13440	0	0	2	4	4	0	0	5	-0.223692	6.77922	0.823538	0.982708	AT5G13440	Ubiquinol-cytochrome C reductase iron-sulfur subunit
AT2G05140	0	0	3	2	0	0	3	5	-0.204509	6.4278	0.830574	0.982708	AT2G05140	phosphoribosylaminoimidazole carboxylase family protein / AIR carboxylase family protein
AT1G56340	0	0	3	2	3	0	0	5	-0.207218	6.56547	0.831485	0.982708	AtCRT1a|CRT1|CRT1a	calreticulin 1a
AT3G11964	0	0	0	4	0	0	7	2	0.218375	6.38088	0.828697	0.982708	AT3G11964	RNA binding;RNA binding
AT1G20670	0	0	3	0	0	0	4	3	0.209256	6.04619	0.82905	0.982708	AT1G20670	DNA-binding bromodomain-containing protein
AT4G17090	4	3	0	0	7	8	0	0	-0.294698	8.31952	0.829021	0.982708	CT-BMY|BMY8|BAM3	chloroplast beta-amylase
AT1G02930	0	0	0	4	2	0	2	0	-0.197649	5.8175	0.828741	0.982708	ATGSTF3|ATGSTF6|GST1|ERD11|GSTF6|ATGST1	glutathione S-transferase 6
AT2G42520	0	0	6	4	3	4	0	3	-0.219495	7.27606	0.823489	0.982708	AT2G42520	P-loop containing nucleoside triphosphate hydrolases superfamily protein
AT1G63940	0	2	0	0	10	0	0	0	-0.256167	7.06047	0.823769	0.982708	MDAR6	monodehydroascorbate reductase 6
AT3G61140	0	0	5	4	0	2	7	5	0.210592	7.30477	0.828903	0.982708	FUS6|ATFUS6|EMB78|ATSK31|COP11|CSN1|SK31	26S proteasome, regulatory subunit Rpn7;Proteasome component (PCI) domain
AT4G01690	0	0	4	6	4	5	6	0	0.223307	7.57838	0.821729	0.982708	PPO1|PPOX|HEMG1	Flavin containing amine oxidoreductase family
AT1G17220	3	2	2	0	11	6	0	2	0.256537	8.29706	0.826351	0.982708	FUG1	Translation initiation factor 2, small GTP-binding protein
AT2G13560	0	3	3	4	4	3	2	2	-0.161832	7.65565	0.826806	0.982708	NAD-ME1	NAD-dependent malic enzyme 1
AT4G08520	0	2	6	4	2	3	3	5	-0.153195	7.71153	0.830051	0.982708	AT4G08520	SNARE-like superfamily protein
AT1G78300	0	2	7	6	4	2	5	5	-0.149563	7.96468	0.825751	0.982708	GRF2|14-3-3OMEGA|GF14 OMEGA	general regulatory factor 2
AT5G54750	0	2	7	8	4	3	9	7	0.140546	8.2843	0.830396	0.982708	AT5G54750	Transport protein particle (TRAPP) component
AT4G03020	0	2	20	6	8	10	5	8	0.15154	8.89774	0.82407	0.982708	AT4G03020	transducin family protein / WD-40 repeat family protein
AT5G01410	0	3	12	10	8	8	6	10	0.131953	8.87203	0.827811	0.982708	PDX1|ATPDX1.3|ATPDX1|PDX1.3|RSR4	Aldolase-type TIM barrel family protein
AT5G36880	0	3	19	9	6	9	9	13	0.137758	9.07889	0.826192	0.982708	ACS	acetyl-CoA synthetase
AT4G34110	7	6	20	6	12	7	9	17	-0.105635	9.7253	0.829445	0.982708	ATPAB2|PAB2|PABP2	poly(A) binding protein 2
AT5G20000	2	4	28	27	11	13	29	30	0.103064	10.1313	0.831309	0.982708	AT5G20000	AAA-type ATPase family protein
AT2G19480	0	0	5	4	2	0	6	5	0.199797	7.22537	0.832088	0.982849	NFA2|NFA02|NAP1;2	nucleosome assembly protein 1;2
AT4G34870	0	0	2	2	2	2	0	3	0.186201	6.41998	0.833058	0.983424	ROC5|ATCYP1	rotamase cyclophilin 5
AT3G50590	0	0	0	13	0	0	9	4	0.231574	7.38063	0.843268	0.984285	AT3G50590	Transducin/WD40 repeat-like superfamily protein
AT1G22530	0	2	0	0	5	3	0	0	0.218444	6.88585	0.844896	0.984285	PATL2	PATELLIN 2
AT1G54780	0	2	0	0	5	3	0	0	0.218444	6.88585	0.844896	0.984285	TLP18.3	thylakoid lumen 18.3 kDa protein
AT3G06730	0	0	2	0	0	0	2	4	0.181976	5.74198	0.844793	0.984285	TRX z|TRX P	Thioredoxin z
AT4G01037	0	0	2	0	0	0	2	4	0.181976	5.74198	0.844793	0.984285	WTF1|AtWTF1	Ubiquitin carboxyl-terminal hydrolase family protein
AT5G11490	0	0	2	0	0	0	2	4	0.181976	5.74198	0.844793	0.984285	AT5G11490	adaptin family protein
AT2G47940	0	0	4	4	3	0	3	5	0.178561	7.05646	0.84498	0.984285	DEGP2	DEGP protease 2
AT4G33650	0	0	8	5	0	0	15	8	-0.238822	7.8784	0.840058	0.984285	DRP3A|ADL2	dynamin-related protein 3A
AT1G13020	5	4	2	0	3	2	0	5	-0.229331	8.30866	0.843972	0.984285	EIF4B2	eukaryotic initiation factor 4B2
AT1G74850	0	0	8	8	2	0	8	7	-0.202286	7.79133	0.84272	0.984285	PTAC2	plastid transcriptionally active 2
AT5G05780	0	0	9	10	2	2	9	7	0.170541	8.06503	0.842481	0.984285	ATHMOV34|RPN8A|AE3	RP non-ATPase subunit 8A
AT2G40590	2	3	7	8	6	4	8	8	-0.0938305	8.70397	0.843836	0.984285	AT2G40590	Ribosomal protein S26e family protein
AT4G05420	3	0	25	13	3	8	12	18	-0.150435	9.32817	0.845319	0.984285	DDB1A	damaged DNA binding protein 1A
AT1G54270	2	3	8	27	9	8	19	8	-0.104025	9.41444	0.840355	0.984285	EIF4A-2	eif4a-2
AT3G14210	4	8	13	14	15	14	12	15	0.0704021	9.83468	0.843606	0.984285	ESM1	Epithiospecifier modifier 1
AT4G05180	11	14	11	9	19	16	12	7	-0.0965058	10.2151	0.84336	0.984285	PSBQ-2|PSBQ|PSII-Q	photosystem II subunit Q-2
AT5G58290	5	8	26	28	15	18	28	24	-0.0667013	10.3675	0.838331	0.984285	RPT3	regulatory particle triple-A ATPase 3
AT1G30230	2	5	41	41	19	16	45	30	0.098886	10.5739	0.838613	0.984285	AT1G30230	Glutathione S-transferase, C-terminal-like;Translation elongation factor EF1B/ribosomal protein S6
AT3G13860	7	12	28	28	19	18	33	28	-0.0576551	10.6152	0.84265	0.984285	HSP60-3A	heat shock protein 60-3A
AT4G18480	8	19	26	26	31	30	27	23	0.0603741	10.8739	0.835515	0.984285	CHL11|CHLI1|CH42|CHLI-1|CH-42	P-loop containing nucleoside triphosphate hydrolases superfamily protein
AT1G04820	4	12	28	63	22	19	56	45	0.0884611	10.9708	0.836213	0.984285	TUA4|TOR2	tubulin alpha-4 chain
AT1G50010	4	12	28	63	22	19	56	45	0.0884611	10.9708	0.836213	0.984285	TUA2	tubulin alpha-2 chain
AT5G09810	11	13	19	58	32	28	50	23	0.0693539	11.0533	0.845401	0.984285	ACT7	actin 7
AT3G09840	15	26	110	123	71	67	108	109	0.0559698	12.3568	0.837726	0.984285	ATCDC48|CDC48|CDC48A	cell division cycle 48
AT3G61860	0	0	4	4	0	0	8	5	-0.202496	7.09968	0.847718	0.98449	At-RS31	RNA-binding SR protein At-RS31 subfamily RS
AT1G60830	0	0	2	0	0	0	4	2	0.176726	5.71425	0.848375	0.98449	AT1G60830	RNA-binding (RRM/RBD/RNP motifs) family protein
AT5G62410	0	0	6	0	0	0	2	3	-0.188045	6.20225	0.848261	0.98449	ATSMC4|SMC2|ATCAP-E1|TTN3	structural maintenance of chromosomes 2
AT2G33340	0	0	10	13	6	0	13	16	0.214965	8.63203	0.848806	0.98449	MAC3B	MOS4-associated complex 3B
AT5G52840	2	3	4	5	5	5	4	4	-0.104709	8.34951	0.848965	0.98449	AT5G52840	NADH-ubiquinone oxidoreductase-related
AT3G25860	2	3	7	14	9	7	7	9	-0.0892743	9.00546	0.847443	0.98449	LTA2|PLE2	2-oxoacid dehydrogenases acyltransferase family protein
AT5G14740	9	11	16	12	16	19	19	13	0.068838	10.2437	0.848642	0.98449	BETA CA2|CA2|CA18	carbonic anhydrase 2
ATCG00270	3	5	5	3	6	6	3	8	0.112759	8.74773	0.850308	0.984967
AT4G31490	6	8	44	36	22	24	40	39	0.0638639	10.834	0.85068	0.984967	AT4G31490	Coatomer, beta subunit
AT5G12250	4	12	37	52	24	21	48	32	-0.06921	10.8897	0.850829	0.984967	TUB6	beta-6 tubulin
AT1G14810	0	0	0	2	2	3	0	0	0.175357	5.95169	0.851577	0.985271	AT1G14810	semialdehyde dehydrogenase family protein
AT2G43160	0	0	4	3	2	3	2	0	-0.161403	6.7528	0.859466	0.986543	AT2G43160	ENTH/VHS family protein
AT3G57410	0	0	0	3	5	0	2	0	0.176138	6.27965	0.855876	0.986543	VLN3|ATVLN3	villin 3
AT3G22960	0	0	5	4	2	0	5	2	-0.167148	6.93991	0.856732	0.986543	PKP1|PKP-ALPHA	Pyruvate kinase family protein
AT5G10010	0	3	0	0	3	2	0	0	-0.198957	6.78498	0.856722	0.986543	AT5G10010	unknown protein; FUNCTIONS IN: molecular_function unknown; INVOLVED IN: biological_process unknown; LOCATED IN: nucleolus; EXPRESSED IN: 25 plant structures; EXPRESSED DURING: 15 growth stages; BEST Arabidopsis thaliana protein match is: unknown protein (TAIR:AT5G64910.1); Has 33260 Blast hits to 16857 proteins in 1270 species: Archae - 88; Bacteria - 3040; Metazoa - 11915; Fungi - 3137; Plants -…
AT2G07360	0	0	3	9	0	0	13	6	-0.210502	7.64797	0.854737	0.986543	AT2G07360	SH3 domain-containing protein
AT1G69740	0	0	4	13	6	0	11	4	0.184353	8.03074	0.859267	0.986543	HEMB1	Aldolase superfamily protein
AT5G54770	0	3	6	7	5	2	6	5	-0.118038	8.15806	0.85905	0.986543	THI1|TZ|THI4	thiazole biosynthetic enzyme, chloroplast (ARA6) (THI1) (THI4)
AT5G15200	3	6	14	13	8	12	15	12	-0.0705248	9.56593	0.855242	0.986543	AT5G15200	Ribosomal protein S4
AT2G07698	7	8	10	13	14	16	12	8	-0.0716643	9.86583	0.859249	0.986543	AT2G07698	ATPase, F1 complex, alpha subunit protein
ATMG01190	7	8	10	13	14	16	12	8	-0.0716643	9.86583	0.859249	0.986543
AT5G08670	8	9	14	14	18	14	12	21	0.0649178	10.1293	0.857303	0.986543	AT5G08670	ATP synthase alpha/beta family protein
AT5G08680	8	9	14	14	18	14	12	21	0.0649178	10.1293	0.857303	0.986543	AT5G08680	ATP synthase alpha/beta family protein
AT5G08690	8	9	14	14	18	14	12	21	0.0649178	10.1293	0.857303	0.986543	AT5G08690	ATP synthase alpha/beta family protein
AT5G40450	18	21	20	37	56	62	40	5	-0.115485	11.421	0.858239	0.986543	AT5G40450	unknown protein; FUNCTIONS IN: molecular_function unknown; INVOLVED IN: biological_process unknown; LOCATED IN: chloroplast, plasma membrane; EXPRESSED IN: 24 plant structures; EXPRESSED DURING: 13 growth stages; Has 30201 Blast hits to 17322 proteins in 780 species: Archae - 12; Bacteria - 1396; Metazoa - 17338; Fungi - 3422; Plants - 5037; Viruses - 0; Other Eukaryotes - 2996 (source: NCBI BLin…
AT4G10840	0	3	6	5	9	3	5	3	0.120298	8.22915	0.860015	0.986617	AT4G10840	Tetratricopeptide repeat (TPR)-like superfamily protein
AT5G19550	0	0	6	28	4	0	28	5	-0.207918	8.86424	0.861218	0.98744	AAT2|ASP2	aspartate aminotransferase 2
AT5G46800	2	2	3	3	9	8	4	0	-0.159759	8.3503	0.861831	0.987586	BOU	Mitochondrial substrate carrier family protein
AT5G16050	0	0	5	8	4	0	6	7	0.16936	7.69388	0.863209	0.988404	GRF5|GF14 UPSILON	general regulatory factor 5
AT1G09780	15	51	82	81	77	79	61	75	-0.042616	12.2751	0.863517	0.988404	AT1G09780	Phosphoglycerate mutase, 2,3-bisphosphoglycerate-independent
AT5G11170	0	0	0	13	0	0	6	2	-0.188702	7.06562	0.865503	0.988452	AT5G11170	DEAD/DEAH box RNA helicase family protein
AT5G11200	0	0	0	13	0	0	6	2	-0.188702	7.06562	0.865503	0.988452	AT5G11200	DEAD/DEAH box RNA helicase family protein
AT1G34430	0	0	7	6	3	2	2	6	0.141281	7.54719	0.864378	0.988452	EMB3003	2-oxoacid dehydrogenases acyltransferase family protein
AT1G36180	0	0	28	19	3	4	21	24	0.168413	9.39852	0.864655	0.988452	ACC2	acetyl-CoA carboxylase 2
AT5G35790	0	0	3	3	0	0	6	4	-0.165604	6.70844	0.867512	0.988573	G6PD1	glucose-6-phosphate dehydrogenase 1
AT4G02510	0	0	34	15	5	0	20	34	-0.215542	9.51063	0.86646	0.988573	TOC86|ATTOC159|TOC160|PPI2|TOC159	translocon at the outer envelope membrane of chloroplasts 159
AT1G11860	4	6	10	9	15	11	6	8	-0.0762102	9.45768	0.867553	0.988573	AT1G11860	Glycine cleavage T-protein family
AT3G51260	4	5	22	21	15	14	21	15	-0.058884	9.98439	0.866818	0.988573	PAD1	20S proteasome alpha subunit PAD1
AT5G51660	0	0	12	0	0	0	5	6	0.186713	7.263	0.871293	0.989973	ATCPSF160|CPSF160	cleavage and polyadenylation specificity factor 160
AT5G22640	0	0	11	0	0	0	2	5	-0.179559	6.91901	0.869299	0.989973	emb1211	MORN (Membrane Occupation and Recognition Nexus) repeat-containing protein
AT3G04470	0	0	3	0	0	0	2	2	-0.145159	5.54137	0.871628	0.989973	AT3G04470	Ankyrin repeat family protein
AT5G08560	0	0	3	0	0	0	2	2	-0.145159	5.54137	0.871628	0.989973	AT5G08560	transducin family protein / WD-40 repeat family protein
AT1G44575	3	2	0	0	6	3	0	4	0.192591	7.8941	0.869846	0.989973	NPQ4|PSBS	Chlorophyll A-B binding family protein
AT1G79990	2	3	24	20	12	7	24	25	0.0811802	9.83173	0.871702	0.989973	AT1G79990	structural molecules
AT5G43010	2	5	18	23	10	10	24	16	-0.0690449	9.78469	0.872823	0.990693	RPT4A	regulatory particle triple-A ATPase 4A
AT5G47910	0	0	2	0	0	2	0	3	0.148587	5.76964	0.87369	0.991124	ATRBOHD|RBOHD	respiratory burst oxidase homologue D
AT4G15900	0	0	5	0	0	0	3	5	0.161983	6.4415	0.874485	0.991473	PRL1	pleiotropic regulatory locus 1
AT5G41670	0	0	0	3	4	2	0	0	0.148315	6.25477	0.879338	0.991618	AT5G41670	6-phosphogluconate dehydrogenase family protein
AT3G13180	0	0	0	3	0	0	2	2	-0.134377	5.50268	0.879976	0.991618	AT3G13180	NOL1/NOP2/sun family protein / antitermination NusB domain-containing protein
AT5G16290	0	0	0	3	0	0	2	2	-0.134377	5.50268	0.879976	0.991618	VAT1	VALINE-TOLERANT 1
AT4G39820	0	0	5	3	0	2	5	4	0.146118	7.04733	0.876573	0.991618	AT4G39820	Tetratricopeptide repeat (TPR)-like superfamily protein
AT4G39980	0	0	5	7	0	2	9	3	-0.154821	7.46004	0.877741	0.991618	DHS1	3-deoxy-D-arabino-heptulosonate 7-phosphate synthase 1
AT2G20260	3	4	3	0	6	5	0	5	0.176768	8.35268	0.877784	0.991618	PSAE-2	photosystem I subunit E-2
AT5G49460	0	0	9	7	3	0	7	15	0.16199	8.127	0.87864	0.991618	ACLB-2	ATP citrate lyase subunit B 2
AT1G14320	2	3	2	7	4	4	7	4	0.0928343	8.34374	0.877613	0.991618	RPL10A|SAC52|RPL10	Ribosomal protein L16p/L10e family protein
AT4G01850	3	3	2	14	10	5	14	2	0.108782	8.94551	0.879253	0.991618	AtSAM2|SAM-2|MAT2|SAM2	S-adenosylmethionine synthetase 2
AT1G53310	3	5	41	30	12	12	33	40	-0.0766003	10.4191	0.878117	0.991618	PPC1|ATPEPC1|PEPC1|ATPPC1	phosphoenolpyruvate carboxylase 1
AT5G35630	8	15	30	34	28	24	32	29	-0.0396425	10.8571	0.87709	0.991618	GLN2|GS2|ATGSL1	glutamine synthetase 2
AT1G69830	5	7	44	28	19	22	31	37	0.0550304	10.6506	0.880504	0.991664	ATAMY3|AMY3	alpha-amylase-like 3
AT3G13920	2	3	9	28	11	9	19	8	-0.0739432	9.50012	0.883158	0.994103	TIF4A1|EIF4A1|RH4	eukaryotic translation initiation factor 4A1
AT2G30970	0	0	4	0	3	0	0	4	0.146229	6.35669	0.884601	0.994185	ASP1	aspartate aminotransferase 1
AT4G24550	0	0	4	0	3	0	0	4	0.146229	6.35669	0.884601	0.994185	AT4G24550	Clathrin adaptor complexes medium subunit family protein
AT3G55410	0	0	5	4	3	0	3	6	0.135272	7.19664	0.884698	0.994185	AT3G55410	2-oxoglutarate dehydrogenase, E1 component
AT5G47210	4	5	10	3	8	9	2	10	-0.0958675	9.09757	0.885842	0.994922	AT5G47210	Hyaluronan / mRNA binding family
AT5G23880	0	0	4	0	0	0	3	4	0.137624	6.19634	0.8895	0.995417	EMB1265|ATCPSF100|CPSF100|ESP5	cleavage and polyadenylation specificity factor 100
AT1G63970	0	0	0	3	2	0	2	0	-0.124598	5.64579	0.889115	0.995417	ISPF|MECPS	isoprenoid F
AT2G42210	0	2	0	0	2	2	0	0	-0.143523	6.32853	0.888935	0.995417	OEP16-3|ATOEP16-3	Mitochondrial import inner membrane translocase subunit Tim17/Tim22/Tim23 family protein
AT5G15970	0	2	0	0	2	2	0	0	-0.143523	6.32853	0.888935	0.995417	KIN2|COR6.6	stress-responsive protein (KIN2) / stress-induced protein (KIN2) / cold-responsive protein (COR6.6) / cold-regulated protein (COR6.6)
AT4G09010	2	0	0	5	8	3	2	0	0.149561	7.67347	0.890198	0.995417	APX4|TL29	ascorbate peroxidase 4
AT5G42970	0	0	11	12	3	3	8	7	0.116189	8.26249	0.886893	0.995417	FUS4|FUS8|CSN4|ATS4|COP14|COP8|EMB134	Proteasome component (PCI) domain protein
AT5G66420	2	2	23	21	6	7	28	21	-0.0819311	9.70195	0.889273	0.995417	AT5G66420	CONTAINS InterPro DOMAIN/s: Uncharacterised conserved protein UCP033271 (InterPro:IPR008322), TIM-barrel signal transduction protein, predicted (InterPro:IPR009215); Has 30201 Blast hits to 17322 proteins in 780 species: Archae - 12; Bacteria - 1396; Metazoa - 17338; Fungi - 3422; Plants - 5037; Viruses - 0; Other Eukaryotes - 2996 (source: NCBI BLink).
AT1G52360	4	7	34	38	16	15	35	38	-0.0566862	10.5588	0.889712	0.995417	AT1G52360	Coatomer, beta' subunit
AT4G34350	0	0	0	3	3	0	3	0	0.129245	6.03581	0.891323	0.995814	ISPH|CLB6|HDR	4-hydroxy-3-methylbut-2-enyl diphosphate reductase
AT5G16280	0	0	18	8	2	2	11	11	0.125313	8.47507	0.891533	0.995814	AT5G16280	Tetratricopeptide repeat (TPR)-like superfamily protein
AT5G26830	0	0	0	15	4	0	4	0	-0.15131	7.29543	0.894659	0.996305	AT5G26830	Threonyl-tRNA synthetase
AT1G13270	0	0	3	2	5	4	0	0	-0.106741	6.90695	0.916152	0.996305	MAP1B|MAP1C	methionine aminopeptidase 1B
AT1G02840	0	0	0	6	0	0	5	3	0.120898	6.49455	0.906416	0.996305	At-SR34	RNA-binding SR protein At-SR34 subfamily SR
AT2G37080	0	0	6	0	0	0	5	3	0.117709	6.53345	0.909725	0.996305	RIP3	ROP interactive partner 3
AT5G18410	0	0	6	0	0	0	5	3	0.117709	6.53345	0.909725	0.996305	PIR121|ATSRA1|KLK|SRA1|PIR|PIRP	transcription activators
AT5G46420	0	0	3	4	0	0	7	5	-0.133005	6.95517	0.897375	0.996305	AT5G46420	16S rRNA processing protein RimM family
AT5G46020	0	0	3	2	0	0	3	7	-0.078386	6.64065	0.936584	0.996305	AT5G46020	CONTAINS InterPro DOMAIN/s: Casein kinase substrate, phosphoprotein PP28 (InterPro:IPR019380); Has 30201 Blast hits to 17322 proteins in 780 species: Archae - 12; Bacteria - 1396; Metazoa - 17338; Fungi - 3422; Plants - 5037; Viruses - 0; Other Eukaryotes - 2996 (source: NCBI BLink).
AT5G18570	0	0	0	15	0	0	9	2	-0.0828053	7.37168	0.943647	0.996305	CPSAR1|EMB269|ATOBGC	GTP1/OBG family protein
AT3G49430	0	0	2	6	0	0	9	4	-0.132605	7.08561	0.900211	0.996305	At-SR34a	RNA-binding SR protein At-SR34a subfamily SR
AT1G70070	0	0	2	3	0	0	4	9	0.127614	6.89951	0.900331	0.996305	ISE2|EMB25|PDE317	DEAD/DEAH box helicase, putative
AT5G66470	0	0	0	8	2	0	8	0	0.0831988	6.90342	0.93879	0.996305	AT5G66470	RNA binding;GTP binding
AT2G30110	0	0	5	0	3	0	0	4	0.0902757	6.4707	0.929799	0.996305	MOS5|ATUBA1|UBA1	ubiquitin-activating enzyme 1
AT5G61790	0	0	3	2	3	2	2	0	0.0979073	6.55014	0.911586	0.996305	CNX1|ATCNX1	calnexin 1
AT1G15690	0	0	4	0	2	0	0	5	0.0991609	6.31446	0.921452	0.996305	AtVHP1;1|AVP1|AVP-3|ATAVP3	Inorganic H pyrophosphatase family protein
AT4G19210	0	0	0	4	0	0	5	2	0.0921706	6.143	0.92484	0.996305	ATRLI2|RLI2	RNAse l inhibitor protein 2
AT2G33430	0	0	3	0	3	0	3	0	0.118463	6.06266	0.901182	0.996305	DAL|DAL1	differentiation and greening-like 1
AT3G16630	0	0	4	0	0	0	2	5	0.0863216	6.20633	0.930661	0.996305	ATKINESIN-13A|KINESIN-13A	P-loop containing nucleoside triphosphate hydrolases superfamily protein
ATCG01120	0	0	3	0	4	0	0	2	0.104028	6.14431	0.914389	0.996305
ATCG00670	0	3	0	0	3	3	0	0	-0.0839938	6.91349	0.940629	0.996305
AT1G21500	2	2	0	0	3	3	0	2	-0.135302	7.39997	0.904013	0.996305	AT1G21500	unknown protein; Has 29 Blast hits to 29 proteins in 12 species: Archae - 0; Bacteria - 0; Metazoa - 0; Fungi - 2; Plants - 27; Viruses - 0; Other Eukaryotes - 0 (source: NCBI BLink).
AT5G14780	2	0	0	0	3	3	0	0	0.0779277	6.83038	0.944201	0.996305	FDH	formate dehydrogenase
AT2G25170	0	0	4	0	0	0	2	3	-0.0868775	5.91058	0.926994	0.996305	SSL2|chr6|CHD3|GYM|PKL	chromatin remodeling factor CHD3 (PICKLE)
AT1G01100	0	0	0	4	0	0	3	2	-0.0807861	5.85801	0.931214	0.996305	AT1G01100	60S acidic ribosomal protein family
AT1G74040	0	0	0	4	0	0	3	2	-0.0807861	5.85801	0.931214	0.996305	IPMS2|IMS1|MAML-3	2-isopropylmalate synthase 1
AT5G66120	0	0	0	4	0	0	3	2	-0.0807861	5.85801	0.931214	0.996305	AT5G66120	3-dehydroquinate synthase, putative
AT2G24200	0	0	4	4	9	0	0	7	-0.117484	7.516	0.915737	0.996305	AT2G24200	Cytosol aminopeptidase family protein
AT5G55070	0	0	2	0	2	0	0	3	0.109012	5.71212	0.905622	0.996305	AT5G55070	Dihydrolipoamide succinyltransferase
AT3G06050	0	0	0	2	3	0	2	0	0.103457	5.72646	0.908712	0.996305	PRXIIF|ATPRXIIF	peroxiredoxin IIF
AT5G49360	0	0	0	2	3	0	2	0	0.103457	5.72646	0.908712	0.996305	ATBXL1|BXL1	beta-xylosidase 1
AT2G19760	0	0	0	2	2	0	3	0	0.098429	5.64596	0.912728	0.996305	PFN1|PRF1	profilin 1
AT2G24270	0	0	2	4	5	2	0	2	0.10401	6.89556	0.91145	0.996305	ALDH11A3	aldehyde dehydrogenase 11A3
AT2G02740	0	0	0	2	0	0	2	3	0.0962461	5.51898	0.914618	0.996305	PTAC11|ATWHY3|WHY3	ssDNA-binding transcriptional regulator
AT3G06980	0	0	0	2	0	0	3	2	0.0924648	5.50286	0.917668	0.996305	AT3G06980	DEA(D/H)-box RNA helicase family protein
AT4G15020	0	0	0	2	0	0	3	2	0.0924648	5.50286	0.917668	0.996305	AT4G15020	hAT transposon superfamily
AT2G24020	0	0	0	3	3	2	0	0	0.0668836	6.0694	0.944065	0.996305	AT2G24020	Uncharacterised BCR, YbaB family COG0718
AT1G71230	0	0	2	0	0	0	2	3	0.0849605	5.5446	0.925168	0.996305	CSN5B|CSN5|AJH2	COP9-signalosome 5B
AT5G46630	0	0	2	0	0	0	2	3	0.0849605	5.5446	0.925168	0.996305	AT5G46630	Clathrin adaptor complexes medium subunit family protein
AT1G05850	0	0	2	0	0	0	3	2	0.0811791	5.52877	0.928238	0.996305	CTL1|HOT2|ERH2|ATCTL1|ELP|ELP1|POM1	Chitinase family protein
AT3G21650	0	0	2	0	0	0	3	2	0.0811791	5.52877	0.928238	0.996305	AT3G21650	Protein phosphatase 2A regulatory B subunit family protein
AT3G47610	0	0	2	0	0	0	3	2	0.0811791	5.52877	0.928238	0.996305	AT3G47610	transcription regulators;zinc ion binding
AT4G15415	0	0	2	0	0	0	3	2	0.0811791	5.52877	0.928238	0.996305	ATB' GAMMA	Protein phosphatase 2A regulatory B subunit family protein
AT3G01800	0	2	0	0	2	0	0	3	-0.0838213	6.32821	0.935605	0.996305	AT3G01800	Ribosome recycling factor
AT2G46520	0	2	0	6	0	0	12	6	0.124147	7.61795	0.916474	0.996305	AT2G46520	cellular apoptosis susceptibility protein, putative / importin-alpha re-exporter, putative
AT3G10090	0	0	4	5	0	2	4	4	-0.0710883	7.04278	0.939919	0.996305	AT3G10090	Nucleic acid-binding, OB-fold-like protein
AT5G03850	0	0	4	5	0	2	4	4	-0.0710883	7.04278	0.939919	0.996305	AT5G03850	Nucleic acid-binding, OB-fold-like protein
AT3G16530	2	4	0	0	10	9	0	0	-0.112648	8.33407	0.933609	0.996305	AT3G16530	Legume lectin family protein
AT3G26740	0	0	4	5	3	0	5	3	0.083031	7.11289	0.928226	0.996305	CCL	CCR-like
AT1G03230	0	0	5	4	3	0	4	4	0.099184	7.12245	0.91417	0.996305	AT1G03230	Eukaryotic aspartyl protease family protein
AT5G14540	0	0	11	2	0	3	2	7	-0.0715157	7.47716	0.944383	0.996305	AT5G14540	Protein of unknown function (DUF1421)
AT2G33410	0	0	4	6	3	0	7	3	0.116265	7.29842	0.902299	0.996305	AT2G33410	RNA-binding (RRM/RBD/RNP motifs) family protein
AT1G04510	0	0	4	6	2	0	7	4	0.0865261	7.27659	0.927693	0.996305	MAC3A	MOS4-associated complex 3A
AT1G75230	6	6	0	0	5	4	0	3	0.137634	8.63645	0.916253	0.996305	AT1G75230	DNA glycosylase superfamily protein
AT5G14660	4	0	3	0	4	5	0	3	0.0929799	7.90486	0.93495	0.996305	ATDEF2|DEF2|PDF1B	peptide deformylase 1B
ATCG00540	2	2	0	2	6	3	0	4	0.093117	7.79998	0.930978	0.996305
AT1G44835	0	0	5	6	2	0	8	5	0.103158	7.45093	0.915705	0.996305	AT1G44835	YbaK/aminoacyl-tRNA synthetase-associated domain
AT4G32208	2	0	2	3	2	2	3	3	0.0997754	7.37777	0.895336	0.996305	AT4G32208	heat shock protein 70 (Hsp 70) family protein
AT1G63680	0	0	3	13	2	0	12	5	0.089095	7.85251	0.932455	0.996305	PDE316|ATMURE|MURE	acid-amino acid ligases;ligases;ATP binding;ATP binding;ligases
AT5G11040	0	0	6	11	0	3	14	4	-0.142845	8.00513	0.894492	0.996305	TRS120|AtTRS120	TRS120
AT5G35430	0	0	5	9	0	3	10	6	0.0851596	7.81934	0.934914	0.996305	AT5G35430	Tetratricopeptide repeat (TPR)-like superfamily protein
AT4G02930	0	2	3	8	3	2	8	2	-0.0954978	7.81233	0.899063	0.996305	AT4G02930	GTP binding Elongation factor Tu family protein
AT2G38210	0	2	5	5	4	4	3	3	-0.0539635	7.80862	0.937244	0.996305	PDX1L4	putative PDX1-like protein 4
AT3G16950	2	0	5	6	2	3	4	6	-0.0956245	7.92276	0.895118	0.996305	ptlpd1|LPD1	lipoamide dehydrogenase 1
AT1G26110	2	3	12	0	6	6	0	10	0.113795	8.58365	0.926034	0.996305	DCP5	decapping 5
AT3G01120	3	9	5	0	9	8	0	4	0.131153	8.95269	0.91486	0.996305	ATCYS1|CGS|CGS1|MTO1	Pyridoxal phosphate (PLP)-dependent transferases superfamily protein
AT4G21100	0	0	16	9	2	2	6	11	-0.109245	8.30842	0.903047	0.996305	DDB1B	damaged DNA binding protein 1B
AT5G40580	3	0	7	5	3	5	6	3	-0.0571703	8.22581	0.935331	0.996305	PBB2	20S proteasome beta subunit PBB2
AT3G55330	2	3	5	2	6	5	2	3	-0.0754029	8.24616	0.911458	0.996305	PPL1	PsbP-like protein 1
AT5G22060	0	2	7	8	3	3	9	5	-0.0622891	8.17426	0.926598	0.996305	ATJ2|J2	DNAJ homologue 2
AT5G01600	0	0	16	14	3	2	10	11	-0.0652056	8.58196	0.941421	0.996305	FER1|ATFER1	ferretin 1
AT1G22300	0	2	6	10	5	3	8	6	0.0708297	8.29328	0.913158	0.996305	14-3-3EPSILON|GRF10|GF14 EPSILON	general regulatory factor 10
AT2G37690	0	0	20	16	4	2	13	17	0.0651694	8.94276	0.943933	0.996305	AT2G37690	phosphoribosylaminoimidazole carboxylase, putative / AIR carboxylase, putative
AT2G29320	0	4	8	9	6	4	8	8	0.0552386	8.62728	0.927315	0.996305	AT2G29320	NAD(P)-binding Rossmann-fold superfamily protein
AT4G09000	0	4	7	11	6	5	10	6	0.0653191	8.6816	0.914223	0.996305	GRF1|GF14 CHI	general regulatory factor 1
AT4G21710	0	0	29	22	2	4	18	26	-0.0890753	9.42226	0.931185	0.996305	EMB1989|NRPB2|RPB2	DNA-directed RNA polymerase family protein
AT2G28290	0	0	22	27	4	2	26	24	0.0826605	9.46233	0.936743	0.996305	chr3|SYD	P-loop containing nucleoside triphosphate hydrolases superfamily protein
AT5G60790	0	2	9	19	7	6	11	6	-0.0544388	8.84272	0.932344	0.996305	GCN1|ATGCN1	ABC transporter family protein
AT5G65950	2	2	10	9	6	4	13	8	-0.0585996	8.82824	0.906918	0.996305	AT5G65950	FUNCTIONS IN: molecular_function unknown; INVOLVED IN: biological_process unknown; LOCATED IN: cellular_component unknown; EXPRESSED IN: 25 plant structures; EXPRESSED DURING: 15 growth stages; CONTAINS InterPro DOMAIN/s: Protein of unknown function DUF1683, C-terminal (InterPro:IPR012880), Foie gras liver health family 1 (InterPro:IPR021773); Has 30201 Blast hits to 17322 proteins in 780 species…
AT3G08580	5	5	5	5	9	9	4	6	0.0548598	9.10058	0.919745	0.996305	AAC1	ADP/ATP carrier 1
AT2G46280	0	2	28	28	8	4	29	21	-0.0920497	9.73035	0.906356	0.996305	TIF3I1|TRIP-1	TGF-beta receptor interacting protein 1
AT1G07890	2	4	10	15	13	6	14	10	0.0313445	9.3195	0.94253	0.996305	MEE6|ATAPX01|ATAPX1|CS1|APX1	ascorbate peroxidase 1
AT1G71500	5	5	8	10	10	8	12	7	-0.0396379	9.36035	0.923567	0.996305	AT1G71500	Rieske (2Fe-2S) domain-containing protein
AT2G18110	0	4	25	27	8	7	23	21	-0.079285	9.74333	0.906483	0.996305	AT2G18110	Translation elongation factor EF1B/ribosomal protein S6 family protein
AT3G16470	4	5	16	7	10	10	6	16	-0.0625311	9.46894	0.896477	0.996305	JR1	Mannose-binding lectin superfamily protein
AT5G53620	4	5	23	7	10	6	11	21	-0.0646834	9.60848	0.896898	0.996305	AT5G53620	unknown protein; INVOLVED IN: biological_process unknown; EXPRESSED IN: 23 plant structures; EXPRESSED DURING: 13 growth stages; Has 28929 Blast hits to 19542 proteins in 1425 species: Archae - 211; Bacteria - 3079; Metazoa - 14558; Fungi - 2157; Plants - 966; Viruses - 80; Other Eukaryotes - 7878 (source: NCBI BLink).
AT2G34160	3	12	10	13	12	16	17	6	-0.03342	9.82133	0.942049	0.996305	AT2G34160	Alba DNA/RNA-binding protein
AT4G33680	3	2	20	26	8	7	32	19	-0.0687821	9.81704	0.901092	0.996305	AGD2	Pyridoxal phosphate (PLP)-dependent transferases superfamily protein
AT2G31610	3	5	24	18	11	12	20	20	-0.0476608	9.89224	0.903179	0.996305	AT2G31610	Ribosomal protein S3 family protein
AT1G29250	4	13	11	16	14	18	18	8	-0.0404872	10.0193	0.922817	0.996305	AT1G29250	Alba DNA/RNA-binding protein
AT2G05120	0	6	42	48	9	14	40	33	-0.0574498	10.4685	0.93818	0.996305	AT2G05120	Nucleoporin, Nup133/Nup155-like
AT5G56010	2	3	25	41	13	10	30	26	-0.0539497	10.1495	0.917885	0.996305	AtHsp90-3|AtHsp90.3|Hsp81.3|HSP81-3	heat shock protein 81-3
AT5G19990	2	4	29	28	10	12	31	31	0.049746	10.148	0.922086	0.996305	RPT6A|ATSUG1	regulatory particle triple-A ATPase 6A
AT3G16830	5	4	27	20	10	12	27	24	-0.0424792	10.0773	0.919599	0.996305	TPR2	TOPLESS-related 2
AT4G24190	2	7	31	25	13	14	22	38	0.032608	10.2648	0.943112	0.996305	SHD|HSP90.7|AtHsp90-7|AtHsp90.7	Chaperone protein htpG family protein
AT2G17360	7	10	27	27	19	18	36	26	0.0284487	10.5693	0.924054	0.996305	AT2G17360	Ribosomal protein S4 (RPS4A) family protein
AT5G07090	7	10	27	27	19	18	36	26	0.0284487	10.5693	0.924054	0.996305	AT5G07090	Ribosomal protein S4 (RPS4A) family protein
AT1G71220	3	6	52	66	18	19	65	41	-0.0615181	10.9862	0.907803	0.996305	EBS1|UGGT|PSL2	UDP-glucose:glycoprotein glucosyltransferases;transferases, transferring hexosyl groups;transferases, transferring glycosyl groups
AT4G14960	4	12	29	62	22	19	55	42	0.0478835	10.9516	0.909076	0.996305	TUA6	Tubulin/FtsZ family protein
AT1G36160	3	4	87	68	16	16	72	78	-0.0506766	11.2784	0.941159	0.996305	GK|PAS3|ACC1|EMB22|AT-ACC1	acetyl-CoA carboxylase 1
AT4G37800	19	31	25	16	47	44	16	20	0.0397066	11.3222	0.935585	0.996305	XTH7	xyloglucan endotransglucosylase/hydrolase 7
AT1G07920	10	13	35	58	35	33	51	33	0.0218369	11.2039	0.936697	0.996305	AT1G07920	GTP binding Elongation factor Tu family protein
AT1G07930	10	13	35	58	35	33	51	33	0.0218369	11.2039	0.936697	0.996305	AT1G07930	GTP binding Elongation factor Tu family protein
AT1G07940	10	13	35	58	35	33	51	33	0.0218369	11.2039	0.936697	0.996305	AT1G07940	GTP binding Elongation factor Tu family protein
AT5G60390	10	13	35	58	35	33	51	33	0.0218369	11.2039	0.936697	0.996305	AT5G60390	GTP binding Elongation factor Tu family protein
AT1G78900	9	15	48	51	26	31	50	55	-0.0246697	11.2626	0.933986	0.996305	VHA-A	vacuolar ATP synthase subunit A
AT3G53230	11	17	56	49	33	30	56	55	-0.0298946	11.3918	0.911303	0.996305	AT3G53230	ATPase, AAA-type, CDC48 protein
AT2G39730	22	36	32	46	49	53	47	29	-0.0391129	11.7111	0.898219	0.996305	RCA	rubisco activase
AT4G25500	0	3	620	630	45	17	479	418	0.130438	13.8445	0.931182	0.996305	At-RS40	RNA-binding SR protein At-RS40 subfamily RS
AT5G39320	0	0	2	3	2	2	0	3	0.060852	6.52285	0.94591	0.996694	AT5G39320	UDP-glucose 6-dehydrogenase family protein
AT2G46290	0	0	4	4	2	0	5	2	-0.0618942	6.85847	0.945931	0.996694	AT2G46290	Transducin/WD40 repeat-like superfamily protein
AT4G37510	0	0	9	5	0	2	6	9	-0.0700343	7.73086	0.946222	0.996694	AT4G37510	Ribonuclease III family protein
AT3G19760	0	0	0	7	0	0	5	2	-0.0584757	6.48629	0.95446	0.997489	EIF4A-III	eukaryotic initiation factor 4A-III
AT4G23600	0	0	0	6	3	0	3	0	-0.0516586	6.40247	0.958715	0.997489	CORI3|JR2	Tyrosine transaminase family protein
AT5G67560	0	0	0	4	3	0	3	0	0.0561934	6.16866	0.953564	0.997489	ATARLA1D|ARLA1D	ADP-ribosylation factor-like A1D
AT1G23800	0	0	4	0	2	0	0	3	-0.0628262	6.04222	0.947948	0.997489	ALDH2B7|ALDH2B	aldehyde dehydrogenase 2B7
AT5G22580	0	0	0	3	0	3	2	0	0.0511059	5.96517	0.956815	0.997489	AT5G22580	Stress responsive A/B Barrel Domain
AT3G25220	0	0	2	0	2	2	0	0	0.0493096	5.7126	0.956823	0.997489	FKBP15-1	FK506-binding protein 15 kD-1
AT1G09230	0	0	2	0	0	0	2	2	-0.0454632	5.31587	0.958539	0.997489	AT1G09230	RNA-binding (RRM/RBD/RNP motifs) family protein
AT1G75460	0	0	2	0	0	0	2	2	-0.0454632	5.31587	0.958539	0.997489	AT1G75460	ATP-dependent protease La (LON) domain protein
AT3G49100	0	0	2	0	0	0	2	2	-0.0454632	5.31587	0.958539	0.997489	AT3G49100	Signal recognition particle, SRP9/SRP14 subunit
AT3G12390	2	0	4	0	2	4	0	4	0.050465	7.40256	0.962555	0.997489	AT3G12390	Nascent polypeptide-associated complex (NAC), alpha subunit family protein
AT5G03690	4	3	2	0	3	0	3	4	-0.0494855	8.02403	0.963651	0.997489	AT5G03690	Aldolase superfamily protein
AT2G29310	0	2	2	2	2	2	2	2	0.0453264	7.05371	0.951992	0.997489	AT2G29310	NAD(P)-binding Rossmann-fold superfamily protein
AT5G25070	0	0	4	6	0	2	5	6	0.0523361	7.30562	0.957214	0.997489	AT5G25070	unknown protein; FUNCTIONS IN: molecular_function unknown; INVOLVED IN: biological_process unknown; LOCATED IN: cellular_component unknown; EXPRESSED IN: 23 plant structures; EXPRESSED DURING: 13 growth stages; Has 1807 Blast hits to 1807 proteins in 277 species: Archae - 0; Bacteria - 0; Metazoa - 736; Fungi - 347; Plants - 385; Viruses - 0; Other Eukaryotes - 339 (source: NCBI BLink).
AT3G54540	0	6	7	0	7	4	0	3	0.0584593	8.21656	0.960546	0.997489	ATGCN4|GCN4	general control non-repressible 4
AT1G68890	0	0	5	6	0	4	4	6	0.0536035	7.48505	0.956541	0.997489	AT1G68890	magnesium ion binding;thiamin pyrophosphate binding;hydro-lyases;catalytics;2-succinyl-5-enolpyruvyl-6-hydroxy-3-cyclohexene-1-carboxylic-acid synthases
AT3G60080	2	3	6	0	4	4	0	6	-0.0579501	8.11313	0.959283	0.997489	AT3G60080	RING/U-box superfamily protein
AT3G17900	0	0	9	8	5	0	14	4	0.0554493	8.09466	0.957665	0.997489	AT3G17900	unknown protein; FUNCTIONS IN: molecular_function unknown; INVOLVED IN: biological_process unknown; LOCATED IN: cellular_component unknown; EXPRESSED IN: 23 plant structures; EXPRESSED DURING: 13 growth stages; Has 45 Blast hits to 44 proteins in 14 species: Archae - 0; Bacteria - 0; Metazoa - 2; Fungi - 2; Plants - 39; Viruses - 0; Other Eukaryotes - 2 (source: NCBI BLink).
AT3G04790	2	3	4	4	8	6	2	5	0.0376836	8.4591	0.952229	0.997489	AT3G04790	Ribose 5-phosphate isomerase, type A protein
AT1G23490	0	3	8	10	7	5	7	5	-0.0297541	8.54564	0.961202	0.997489	ATARFA1A|ATARF|ARF1|ATARF1	ADP-ribosylation factor 1
AT1G70490	0	3	8	10	7	5	7	5	-0.0297541	8.54564	0.961202	0.997489	ARFA1D|ATARFA1D	Ras-related small GTP-binding family protein
AT3G62290	0	3	8	10	7	5	7	5	-0.0297541	8.54564	0.961202	0.997489	ARFA1E|ATARFA1E	ADP-ribosylation factor A1E
AT5G14670	0	3	8	10	7	5	7	5	-0.0297541	8.54564	0.961202	0.997489	ATARFA1B|ARFA1B	ADP-ribosylation factor A1B
AT4G38630	3	2	8	8	7	6	8	7	-0.0228645	8.82543	0.960314	0.997489	MBP1|RPN10|ATMCB1|MCB1	regulatory particle non-ATPase 10
AT5G20990	7	0	14	17	7	10	14	8	-0.0304503	9.46412	0.963075	0.997489	CNX1|B73|SIR4|CNX|CHL6	molybdopterin biosynthesis CNX1 protein / molybdenum cofactor biosynthesis enzyme CNX1 (CNX1)
AT5G27030	2	3	14	11	5	4	18	19	-0.0276624	9.25877	0.960585	0.997489	TPR3	TOPLESS-related 3
AT5G46290	4	6	7	9	11	12	7	6	-0.0280786	9.34212	0.951726	0.997489	KAS1|KAS I	3-ketoacyl-acyl carrier protein synthase I
AT3G04840	4	4	18	22	14	13	20	16	0.0172354	9.89585	0.962165	0.997489	AT3G04840	Ribosomal protein S3Ae
AT5G66190	5	14	19	21	21	17	22	19	0.0145226	10.3734	0.962677	0.997489	ATLFNR1|FNR1	ferredoxin-NADP(+)-oxidoreductase 1
AT5G19770	4	10	20	45	19	13	41	27	-0.0186078	10.5413	0.963251	0.997489	TUA3	tubulin alpha-3
AT5G19780	4	10	20	45	19	13	41	27	-0.0186078	10.5413	0.963251	0.997489	TUA5	tubulin alpha-5
AT5G58420	7	10	27	27	19	18	36	25	0.0143824	10.5628	0.961542	0.997489	AT5G58420	Ribosomal protein S4 (RPS4A) family protein
AT5G11710	4	8	53	44	20	24	45	41	-0.019124	10.898	0.962645	0.997489	AT5G11710	ENTH/VHS family protein
AT5G26360	4	11	43	51	25	26	50	35	0.0200382	10.969	0.956211	0.997489	AT5G26360	TCP-1/cpn60 chaperonin family protein
AT4G34450	9	10	70	68	32	33	62	64	-0.0165323	11.4628	0.963366	0.997489	AT4G34450	coatomer gamma-2 subunit, putative / gamma-2 coat protein, putative / gamma-2 COP, putative
AT5G17020	0	0	0	13	0	0	6	3	-0.0494255	7.1375	0.965085	0.997614	ATCRM1|ATXPO1|XPO1|HIT2|XPO1A	exportin 1A
AT2G29960	0	0	2	0	0	2	0	2	0.0395298	5.57628	0.965243	0.997614	ATCYP5|CYP5|CYP19-4	cyclophilin 5
AT5G13850	0	0	2	0	0	2	0	2	0.0395298	5.57628	0.965243	0.997614	NACA3	nascent polypeptide-associated complex subunit alpha-like protein 3
AT5G01530	4	3	2	3	3	4	4	3	-0.0282579	8.32134	0.965925	0.997811	LHCB4.1	light harvesting complex photosystem II
AT3G24430	0	0	0	14	2	0	10	0	-0.014208	7.41234	0.990347	0.998041	HCF101	ATP binding
AT2G04842	0	0	0	12	2	0	10	0	0.0428941	7.30096	0.970327	0.998041	EMB2761	threonyl-tRNA synthetase, putative / threonine--tRNA ligase, putative
AT4G17330	0	0	12	0	0	0	2	9	0.00843577	7.27728	0.994179	0.998041	G2484-1|ATG2484-1	G2484-1 protein
AT5G13650	0	0	0	15	3	0	8	0	0.0112182	7.43643	0.992385	0.998041	AT5G13650	elongation factor family protein
AT3G48110	0	0	0	11	0	0	4	4	-0.0381915	6.9345	0.972158	0.998041	EDD1|EDD	glycine-tRNA ligases
AT4G16500	0	0	2	3	0	2	2	2	-0.0177759	6.31042	0.983629	0.998041	AT4G16500	Cystatin/monellin superfamily protein
AT4G35260	0	0	0	10	2	0	7	0	-0.0355388	6.97767	0.974108	0.998041	IDH-I|IDH1	isocitrate dehydrogenase 1
AT1G79530	0	0	0	6	0	0	3	4	0.039645	6.39821	0.968812	0.998041	GAPCP-1	glyceraldehyde-3-phosphate dehydrogenase of plastid 1
AT2G34840	0	0	3	3	0	2	3	2	-0.0244932	6.5304	0.977928	0.998041	AT2G34840	Coatomer epsilon subunit
AT1G62640	0	0	0	4	2	0	4	0	0.0201614	6.10984	0.983267	0.998041	KAS III	3-ketoacyl-acyl carrier protein synthase III
AT2G20930	0	0	4	0	0	0	4	2	0.00488784	6.04391	0.995967	0.998041	AT2G20930	SNARE-like superfamily protein
AT4G12770	0	0	4	0	0	0	4	2	0.00488784	6.04391	0.995967	0.998041	AT4G12770	Chaperone DnaJ-domain superfamily protein
AT5G12370	0	0	4	0	0	0	4	2	0.00488784	6.04391	0.995967	0.998041	SEC10	exocyst complex component sec10
AT3G51800	0	6	0	0	7	6	0	0	0.0249967	7.96756	0.98479	0.998041	ATG2|EBP1|ATEBP1	metallopeptidase M24 family protein
AT5G22650	0	0	4	3	0	0	5	10	0.00608978	7.19025	0.995428	0.998041	HD2|HDT02|HDA4|HD2B|ATHD2B|HDT2|ATHD2	histone deacetylase 2B
AT1G49975	0	2	0	0	4	2	0	0	0.044396	6.62617	0.967118	0.998041	AT1G49975	INVOLVED IN: photosynthesis; LOCATED IN: photosystem I, chloroplast, thylakoid membrane; EXPRESSED IN: 20 plant structures; EXPRESSED DURING: 13 growth stages; CONTAINS InterPro DOMAIN/s: Photosystem I reaction centre subunit N (InterPro:IPR008796); Has 34 Blast hits to 34 proteins in 14 species: Archae - 0; Bacteria - 0; Metazoa - 0; Fungi - 0; Plants - 34; Viruses - 0; Other Eukaryotes - 0 (sou…
AT5G58410	0	0	3	0	0	0	3	2	-0.0185168	5.72534	0.984021	0.998041	AT5G58410	HEAT/U-box domain-containing protein
AT1G48410	0	0	3	0	0	0	2	3	-0.0147355	5.73916	0.987326	0.998041	AGO1	Stabilizer of iron transporter SufD / Polynucleotidyl transferase
AT2G03150	0	0	3	0	0	0	2	3	-0.0147355	5.73916	0.987326	0.998041	emb1579	ATP/GTP-binding protein family
AT3G08030	0	0	3	0	0	0	2	3	-0.0147355	5.73916	0.987326	0.998041	AT3G08030	Protein of unknown function, DUF642
AT3G49601	0	0	3	0	0	0	2	3	-0.0147355	5.73916	0.987326	0.998041	AT3G49601	FUNCTIONS IN: molecular_function unknown; INVOLVED IN: biological_process unknown; LOCATED IN: cellular_component unknown; CONTAINS InterPro DOMAIN/s: mRNA splicing factor, Cwf21 (InterPro:IPR013170); Has 30201 Blast hits to 17322 proteins in 780 species: Archae - 12; Bacteria - 1396; Metazoa - 17338; Fungi - 3422; Plants - 5037; Viruses - 0; Other Eukaryotes - 2996 (source: NCBI BLink).
AT1G16300	0	0	0	3	0	0	2	3	-0.00395367	5.70549	0.996569	0.998041	GAPCP-2	glyceraldehyde-3-phosphate dehydrogenase of plastid 2
AT3G59600	0	0	0	3	0	0	2	3	-0.00395367	5.70549	0.996569	0.998041	NRPD8B|NRPE8B|NRPB8B	RNA polymerase Rpb8
AT4G29380	0	0	0	3	0	0	2	3	-0.00395367	5.70549	0.996569	0.998041	AT4G29380	protein kinase family protein / WD-40 repeat family protein
AT1G09310	0	0	2	6	5	0	2	2	0.0182884	6.95231	0.98419	0.998041	AT1G09310	Protein of unknown function, DUF538
AT3G53420	0	4	0	2	5	2	0	2	-0.0106277	7.45727	0.992053	0.998041	PIP2;1|PIP2A|PIP2	plasma membrane intrinsic protein 2A
AT5G05560	0	0	0	2	0	0	2	2	-0.0341776	5.2858	0.968573	0.998041	EMB2771	E3 ubiquitin ligase, putative
AT1G63000	0	0	0	2	0	2	2	0	0.0292504	5.51953	0.973744	0.998041	NRS/ER|UER1	nucleotide-rhamnose synthase/epimerase-reductase
AT1G30680	0	0	5	4	2	3	6	0	-0.0389077	7.19226	0.967748	0.998041	AT1G30680	toprim domain-containing protein
[truncated: 36 more rows]

## Sheet: Fig. 2a SAINT
Table Identified ASF1A-interacting proteins by immunoprecipitation in combination with mass spectrometry (IP-MS) in ASF1A-3xFlag . Values indicate spectral counts for each protein. SAINT algorithm was used to identified interacting proteins.
Bait	Prey	PreyGene	Symbol	Description	Spec	SpecSum	AvgSpec	NumReplicates	ctrlCounts	AvgP	MaxP	TopoAvgP	TopoMaxP	SaintScore	FoldChange	BFDR
ASF1A	AT3G44530.1	AT3G44530.1	HIRA	homolog of histone chaperone HIRA	62|64|153|126	405	101.25	4	0|0|0|0	1	1	1	1	1	1012.5	0
ASF1A	AT4G32820.2	AT4G32820.2	CABIN1	Tetratricopeptide repeat (TPR)-like superfamily protein	33|41|127|116	317	79.25	4	0|0|0|0	1	1	1	1	1	792.5	0
ASF1A	AT4G37210.1	AT4G37210.1	NASP	Tetratricopeptide repeat (TPR)-like superfamily protein	71|60|33|63	227	56.75	4	0|0|0|0	1	1	1	1	1	567.5	0
ASF1A	AT5G20930.1	AT5G20930.1	TOUSLED	Protein kinase superfamily protein	18|14|47|71	150	37.5	4	0|0|0|0	1	1	1	1	1	375	0
ASF1A	AT1G21610.3	AT1G21610.3	UBN1	wound-responsive family protein	7|10|20|30	67	16.75	4	0|0|0|0	1	1	1	1	1	167.5	0
ASF1A	AT1G66740.1	AT1G66740.1	ASF1A	ASF1 like histone chaperone	84|97|92|84	357	89.25	4	0|0|4|0	1	1	1	1	1	89.25	0
ASF1A	AT4G14940.1	AT4G14940.1	ATAO1|AO1	amine oxidase 1	6|6|6|8	26	6.5	4	0|0|0|0	1	1	1	1	1	65	0
ASF1A	AT3G52150.1	AT3G52150.1	AT3G52150	RNA-binding (RRM/RBD/RNP motifs) family protein	6|4|3|3	16	4	4	0|0|0|0	0.99	1	0.99	1	0.99	40	0
ASF1A	AT5G13450.1	AT5G13450.1	ATP5	delta subunit of Mt ATP synthase	5|2|3|2	12	3	4	0|0|0|0	0.95	1	0.95	1	0.95	30	0
ASF1A	AT4G17560.1	AT4G17560.1	AT4G17560	Ribosomal protein L19 family protein	3|3|3|2	11	2.75	4	0|0|0|0	0.97	0.98	0.97	0.98	0.97	27.5	0
ASF1A	AT1G07660.1	AT1G07660.1	AT1G07660	Histone superfamily protein	26|25|19|25	95	23.75	4	0|0|7|8	0.92	0.95	0.92	0.95	0.92	6.33	0.01
ASF1A	AT1G07820.1	AT1G07820.1	AT1G07820	Histone superfamily protein	26|25|19|25	95	23.75	4	0|0|7|8	0.92	0.95	0.92	0.95	0.92	6.33	0.01
ASF1A	AT2G28740.1	AT2G28740.1	HIS4	histone H4	26|25|19|25	95	23.75	4	0|0|7|8	0.92	0.95	0.92	0.95	0.92	6.33	0.01
ASF1A	AT3G45930.1	AT3G45930.1	AT3G45930	Histone superfamily protein	26|25|19|25	95	23.75	4	0|0|7|8	0.92	0.95	0.92	0.95	0.92	6.33	0.01
ASF1A	AT3G46320.1	AT3G46320.1	AT3G46320	Histone superfamily protein	26|25|19|25	95	23.75	4	0|0|7|8	0.92	0.95	0.92	0.95	0.92	6.33	0.01
ASF1A	AT3G53730.1	AT3G53730.1	AT3G53730	Histone superfamily protein	26|25|19|25	95	23.75	4	0|0|7|8	0.92	0.95	0.92	0.95	0.92	6.33	0.01
ASF1A	AT5G59690.1	AT5G59690.1	AT5G59690	Histone superfamily protein	26|25|19|25	95	23.75	4	0|0|7|8	0.92	0.95	0.92	0.95	0.92	6.33	0.01
ASF1A	AT5G59970.1	AT5G59970.1	AT5G59970	Histone superfamily protein	26|25|19|25	95	23.75	4	0|0|7|8	0.92	0.95	0.92	0.95	0.92	6.33	0.01
ASF1A	AT5G40950.1	AT5G40950.1	RPL27	ribosomal protein large subunit 27	2|2|2|2	8	2	4	0|0|0|0	0.91	0.91	0.91	0.91	0.91	20	0.04
ASF1A	AT1G78630.1	AT1G78630.1	emb1473	Ribosomal protein L13 family protein	12|17|11|15	55	13.75	4	0|0|0|6	0.89	0.95	0.89	0.95	0.89	9.17	0.04
ASF1A	AT1G35680.1	AT1G35680.1	AT1G35680	Ribosomal protein L21	9|7|8|5	29	7.25	4	0|0|0|4	0.76	0.87	0.76	0.87	0.76	7.25	0.05
ASF1A	AT2G19940.1	AT2G19940.1	AT2G19940	oxidoreductases, acting on the aldehyde or oxo group of donors, NAD or NADP as acceptor;copper ion binding	9|5|4|0	18	4.5	4	0|0|0|0	0.75	1	0.75	1	0.75	45	0.06
ASF1A	AT5G23060.1	AT5G23060.1	CaS	calcium sensing receptor	8|9|0|3	20	5	4	0|0|0|0	0.75	1	0.75	1	0.75	50	0.07
ASF1A	AT1G50480.1	AT1G50480.1	THFS	10-formyltetrahydrofolate synthetase	6|6|0|3	15	3.75	4	0|0|0|0	0.75	1	0.75	1	0.75	37.5	0.07
ASF1A	AT5G03350.1	AT5G03350.1	AT5G03350	Legume lectin family protein	4|6|0|3	13	3.25	4	0|0|0|0	0.75	1	0.75	1	0.75	32.5	0.08
ASF1A	AT4G40030.2	AT4G40030.2	AT4G40030	Histone superfamily protein	4|5|0|3	12	3	4	0|0|0|0	0.75	1	0.75	1	0.75	30	0.09
ASF1A	AT4G40040.1	AT4G40040.1	AT4G40040	Histone superfamily protein	4|5|0|3	12	3	4	0|0|0|0	0.75	1	0.75	1	0.75	30	0.09
ASF1A	AT5G10980.1	AT5G10980.1	AT5G10980	Histone superfamily protein	4|5|0|3	12	3	4	0|0|0|0	0.75	1	0.75	1	0.75	30	0.09
ASF1A	AT2G40100.1	AT2G40100.1	LHCB4.3	light harvesting complex photosystem II	4|0|3|4	11	2.75	4	0|0|0|0	0.74	1	0.74	1	0.74	27.5	0.11
ASF1A	AT1G09200.1	AT1G09200.1	AT1G09200	Histone superfamily protein	3|4|0|4	11	2.75	4	0|0|0|0	0.74	1	0.74	1	0.74	27.5	0.11
ASF1A	AT1G13370.1	AT1G13370.1	AT1G13370	Histone superfamily protein	3|4|0|4	11	2.75	4	0|0|0|0	0.74	1	0.74	1	0.74	27.5	0.11
ASF1A	AT3G27360.1	AT3G27360.1	AT3G27360	Histone superfamily protein	3|4|0|4	11	2.75	4	0|0|0|0	0.74	1	0.74	1	0.74	27.5	0.11
ASF1A	AT5G10390.1	AT5G10390.1	AT5G10390	Histone superfamily protein	3|4|0|4	11	2.75	4	0|0|0|0	0.74	1	0.74	1	0.74	27.5	0.11
ASF1A	AT5G10400.1	AT5G10400.1	AT5G10400	Histone superfamily protein	3|4|0|4	11	2.75	4	0|0|0|0	0.74	1	0.74	1	0.74	27.5	0.11
ASF1A	AT5G65350.1	AT5G65350.1	HTR11	histone 3 11	3|4|0|4	11	2.75	4	0|0|0|0	0.74	1	0.74	1	0.74	27.5	0.11
ASF1A	AT5G65360.1	AT5G65360.1	AT5G65360	Histone superfamily protein	3|4|0|4	11	2.75	4	0|0|0|0	0.74	1	0.74	1	0.74	27.5	0.11
ASF1A	AT5G02050.1	AT5G02050.1	AT5G02050	Mitochondrial glycoprotein family protein	2|0|6|16	24	6	4	0|0|0|0	0.73	1	0.73	1	0.73	60	0.14
ASF1A	AT1G48030.1	AT1G48030.1	mtLPD1	mitochondrial lipoamide dehydrogenase 1	10|5|0|2	17	4.25	4	0|0|0|0	0.73	1	0.73	1	0.73	42.5	0.14
ASF1A	AT3G63410.1	AT3G63410.1	E37|VTE3|IEP37|APG1	S-adenosyl-L-methionine-dependent methyltransferases superfamily protein	5|6|0|2	13	3.25	4	0|0|0|0	0.73	1	0.73	1	0.73	32.5	0.15
ASF1A	AT1G49750.1	AT1G49750.1	AT1G49750	Leucine-rich repeat (LRR) family protein	5|5|2|0	12	3	4	0|0|0|0	0.73	1	0.73	1	0.73	30	0.15
ASF1A	AT3G10920.1	AT3G10920.1	ATMSD1|MEE33|MSD1	manganese superoxide dismutase 1	4|0|2|5	11	2.75	4	0|0|0|0	0.73	1	0.73	1	0.73	27.5	0.15
ASF1A	AT5G60600.1	AT5G60600.1	ISPG|CSB3|HDS|GCPE|CLB4	4-hydroxy-3-methylbut-2-enyl diphosphate synthase	5|3|2|0	10	2.5	4	0|0|0|0	0.72	1	0.72	1	0.72	25	0.16
ASF1A	AT5G25460.1	AT5G25460.1	AT5G25460	Protein of unknown function, DUF642	2|3|0|5	10	2.5	4	0|0|0|0	0.72	1	0.72	1	0.72	25	0.16
ASF1A	AT1G20340.1	AT1G20340.1	PETE2|DRT112	Cupredoxin superfamily protein	3|2|0|3	8	2	4	0|0|0|0	0.72	0.98	0.72	0.98	0.72	20	0.16
ASF1A	AT1G41830.1	AT1G41830.1	SKS6	SKU5-similar 6	3|0|3|2	8	2	4	0|0|0|0	0.72	0.98	0.72	0.98	0.72	20	0.16
ASF1A	AT3G20390.1	AT3G20390.1	AT3G20390	endoribonuclease L-PSP family protein	3|2|0|3	8	2	4	0|0|0|0	0.72	0.98	0.72	0.98	0.72	20	0.16
ASF1A	AT5G19760.1	AT5G19760.1	AT5G19760	Mitochondrial substrate carrier family protein	3|2|0|3	8	2	4	0|0|0|0	0.72	0.98	0.72	0.98	0.72	20	0.16
ASF1A	AT3G17240.1	AT3G17240.1	mtLPD2	lipoamide dehydrogenase 2	5|2|0|2	9	2.25	4	0|0|0|0	0.7	1	0.7	1	0.7	22.5	0.17
ASF1A	AT1G03220.1	AT1G03220.1	AT1G03220	Eukaryotic aspartyl protease family protein	4|0|2|2	8	2	4	0|0|0|0	0.7	1	0.7	1	0.7	20	0.17
ASF1A	AT5G11420.1	AT5G11420.1	AT5G11420	Protein of unknown function, DUF642	2|2|0|4	8	2	4	0|0|0|0	0.7	1	0.7	1	0.7	20	0.17
ASF1A	AT1G24180.1	AT1G24180.1	IAR4	Thiamin diphosphate-binding fold (THDP-binding) superfamily protein	3|2|0|2	7	1.75	4	0|0|0|0	0.7	0.98	0.7	0.98	0.7	17.5	0.18
ASF1A	AT3G54110.1	AT3G54110.1	UCP1|ATUCP1|ATPUMP1|PUMP1|UCP	plant uncoupling mitochondrial protein 1	3|2|0|2	7	1.75	4	0|0|0|0	0.7	0.98	0.7	0.98	0.7	17.5	0.18
ASF1A	AT4G28390.1	AT4G28390.1	AAC3|ATAAC3	ADP/ATP carrier 3	3|2|2|0	7	1.75	4	0|0|0|0	0.7	0.98	0.7	0.98	0.7	17.5	0.18
ASF1A	AT5G60360.3	AT5G60360.3	AALP|SAG2|ALP	aleurain-like protease	3|2|0|2	7	1.75	4	0|0|0|0	0.7	0.98	0.7	0.98	0.7	17.5	0.18
ASF1A	AT4G30010.1	AT4G30010.1	AT4G30010	unknown protein; FUNCTIONS IN: molecular_function unknown; INVOLVED IN: biological_process unknown; LOCATED IN: mitochondrion, plastid; EXPRESSED IN: 26 plant structures; EXPRESSED DURING: 15 growth stages; Has 39 Blast hits to 39 proteins in 18 species: Archae - 0; Bacteria - 0; Metazoa - 0; Fungi - 0; Plants - 39; Viruses - 0; Other Eukaryotes - 0 (source: NCBI BLink).	2|3|2|0	7	1.75	4	0|0|0|0	0.7	0.98	0.7	0.98	0.7	17.5	0.18
ASF1A	AT5G51970.1	AT5G51970.1	AT5G51970	GroES-like zinc-binding alcohol dehydrogenase family protein	2|2|3|0	7	1.75	4	0|0|0|0	0.7	0.98	0.7	0.98	0.7	17.5	0.18
ASF1A	ATCG00340.1	ATCG00340.1			6|6|0|6	18	4.5	4	0|0|2|0	0.7	0.93	0.7	0.93	0.7	9	0.18
ASF1A	AT1G72610.1	AT1G72610.1	GER1|GLP1|ATGER1	germin-like protein 1	5|6|2|3	16	4	4	0|0|2|0	0.69	0.93	0.69	0.93	0.69	8	0.19
ASF1A	AT3G45310.1	AT3G45310.1	AT3G45310	Cysteine proteinases superfamily protein	2|2|0|2	6	1.5	4	0|0|0|0	0.68	0.91	0.68	0.91	0.68	15	0.2
ASF1A	AT5G08050.1	AT5G08050.1	AT5G08050	Protein of unknown function (DUF1118)	2|2|2|0	6	1.5	4	0|0|0|0	0.68	0.91	0.68	0.91	0.68	15	0.2
ASF1A	AT5G43780.1	AT5G43780.1	APS4	Pseudouridine synthase/archaeosine transglycosylase-like family protein	2|2|2|0	6	1.5	4	0|0|0|0	0.68	0.91	0.68	0.91	0.68	15	0.2
ASF1A	ATCG00350.1	ATCG00350.1			9|3|0|6	18	4.5	4	0|2|0|0	0.63	0.99	0.63	0.99	0.63	9	0.2
ASF1A	AT5G23900.1	AT5G23900.1	AT5G23900	Ribosomal protein L13e family protein	3|2|4|5	14	3.5	4	0|0|0|2	0.64	0.87	0.64	0.87	0.64	7	0.2
ASF1A	AT5G35970.1	AT5G35970.1	AT5G35970	P-loop containing nucleoside triphosphate hydrolases superfamily protein	13|14|2|7	36	9	4	0|0|6|0	0.61	0.9	0.61	0.9	0.61	6	0.21
ASF1A	AT3G14600.1	AT3G14600.1	AT3G14600	Ribosomal protein L18ae/LX family protein	5|2|5|6	18	4.5	4	0|0|0|3	0.62	0.8	0.62	0.8	0.62	6	0.21
ASF1A	AT1G29965.1	AT1G29965.1	AT1G29965	Ribosomal protein L18ae/LX family protein	7|5|6|6	24	6	4	0|0|0|5	0.6	0.69	0.6	0.69	0.6	4.8	0.21
ASF1A	AT1G29970.2	AT1G29970.2	RPL18AA	60S ribosomal protein L18A-1	7|5|6|6	24	6	4	0|0|0|5	0.6	0.69	0.6	0.69	0.6	4.8	0.21
ASF1A	AT4G14880.1	AT4G14880.1	OASA1|OLD3|CYTACS1|ATCYS-3A	O-acetylserine (thiol) lyase (OAS-TL) isoform A1	6|2|4|5	17	4.25	4	0|0|0|3	0.59	0.8	0.59	0.8	0.59	5.67	0.22
ASF1A	AT1G61580.1	AT1G61580.1	RPL3B|ARP2	R-protein L3 B	4|3|6|4	17	4.25	4	0|0|0|3	0.6	0.8	0.6	0.8	0.6	5.67	0.22
ASF1A	ATCG00650.1	ATCG00650.1			8|7|4|7	26	6.5	4	3|0|0|3	0.6	0.81	0.6	0.81	0.6	4.33	0.22
ASF1A	AT1G52300.1	AT1G52300.1	AT1G52300	Zinc-binding ribosomal protein family protein	5|2|4|2	13	3.25	4	0|0|0|2	0.59	0.87	0.59	0.87	0.59	6.5	0.23
ASF1A	AT3G16080.1	AT3G16080.1	AT3G16080	Zinc-binding ribosomal protein family protein	5|2|4|2	13	3.25	4	0|0|0|2	0.59	0.87	0.59	0.87	0.59	6.5	0.23
ASF1A	AT5G67030.1	AT5G67030.1	LOS6|NPQ2|ZEP|ABA1|ATABA1|ATZEP|IBS3	zeaxanthin epoxidase (ZEP) (ABA1)	14|10|8|3	35	8.75	4	0|0|0|7	0.58	0.87	0.58	0.87	0.58	5	0.23
ASF1A	ATCG00020.1	ATCG00020.1			9|5|0|7	21	5.25	4	2|2|2|0	0.58	0.99	0.58	0.99	0.58	3.5	0.23
ASF1A	AT1G08360.1	AT1G08360.1	AT1G08360	Ribosomal protein L1p/L10e family	3|2|2|8	15	3.75	4	0|0|2|0	0.57	0.98	0.57	0.98	0.57	7.5	0.24
ASF1A	AT3G09500.1	AT3G09500.1	AT3G09500	Ribosomal L29 family protein	7|3|2|2	14	3.5	4	0|0|0|2	0.56	0.97	0.56	0.97	0.56	7	0.24
ASF1A	AT3G06810.1	AT3G06810.1	IBR3	acyl-CoA dehydrogenase-related	6|4|0|3	13	3.25	4	2|0|0|0	0.57	0.93	0.57	0.93	0.57	6.5	0.24
ASF1A	AT2G36620.1	AT2G36620.1	RPL24A	ribosomal protein L24	2|3|3|4	12	3	4	0|0|2|0	0.57	0.76	0.57	0.76	0.57	6	0.24
ASF1A	AT2G35840.1	AT2G35840.1	AT2G35840	Sucrose-6F-phosphate phosphohydrolase family protein	8|5|2|0	15	3.75	4	0|0|0|2	0.55	0.98	0.55	0.98	0.55	7.5	0.25
ASF1A	AT3G11710.1	AT3G11710.1	ATKRS-1	lysyl-tRNA synthetase 1	6|7|2|5	20	5	4	0|0|4|0	0.54	0.76	0.54	0.76	0.54	5	0.25
ASF1A	AT5G46430.1	AT5G46430.1	AT5G46430	Ribosomal protein L32e	6|5|5|5	21	5.25	4	0|0|3|2	0.56	0.69	0.56	0.69	0.56	4.2	0.25
ASF1A	AT2G43030.1	AT2G43030.1	AT2G43030	Ribosomal protein L3 family protein	22|15|9|11	57	14.25	4	4|3|4|6	0.54	1	0.54	1	0.54	3.35	0.25
ASF1A	AT2G39390.1	AT2G39390.1	AT2G39390	Ribosomal L29 family protein	5|3|2|2	12	3	4	0|0|0|2	0.54	0.87	0.54	0.87	0.54	6	0.26
ASF1A	AT4G29410.1	AT4G29410.1	AT4G29410	Ribosomal L28e protein family	3|2|2|5	12	3	4	0|0|2|0	0.54	0.87	0.54	0.87	0.54	6	0.26
ASF1A	ATCG00660.1	ATCG00660.1			3|4|5|3	15	3.75	4	0|0|0|3	0.54	0.71	0.54	0.71	0.54	5	0.26
ASF1A	AT3G48730.1	AT3G48730.1	GSA2	glutamate-1-semialdehyde 2,1-aminomutase 2	6|3|4|4	17	4.25	4	0|0|2|2	0.54	0.89	0.54	0.89	0.54	4.25	0.26
ASF1A	AT2G46820.1	AT2G46820.1	PTAC8|PSI-P|PSAP|TMP14	photosystem I P subunit	6|3|3|0	12	3	4	0|0|0|2	0.52	0.93	0.52	0.93	0.52	6	0.27
ASF1A	AT4G14680.1	AT4G14680.1	APS3	Pseudouridine synthase/archaeosine transglycosylase-like family protein	4|3|4|0	11	2.75	4	0|0|0|2	0.52	0.76	0.52	0.76	0.52	5.5	0.27
ASF1A	AT3G08940.2	AT3G08940.2	LHCB4.2	light harvesting complex photosystem II	6|5|3|3	17	4.25	4	2|0|2|0	0.53	0.89	0.53	0.89	0.53	4.25	0.27
ASF1A	AT4G25630.1	AT4G25630.1	ATFIB2|FIB2	fibrillarin 2	4|2|4|7	17	4.25	4	0|0|2|2	0.51	0.96	0.51	0.96	0.51	4.25	0.27
ASF1A	AT5G52470.1	AT5G52470.1	ATFIB1|FBR1|FIB1|SKIP7|ATFBR1	fibrillarin 1	4|2|4|7	17	4.25	4	0|0|2|2	0.51	0.96	0.51	0.96	0.51	4.25	0.27
ASF1A	AT1G79550.1	AT1G79550.1	PGK	phosphoglycerate kinase	8|2|2|6	18	4.5	4	2|0|0|2	0.51	0.99	0.51	0.99	0.51	4.5	0.28
ASF1A	AT3G08530.1	AT3G08530.1	AT3G08530	Clathrin, heavy chain	6|0|9|10	25	6.25	4	0|0|4|3	0.51	0.85	0.51	0.85	0.51	3.57	0.28
ASF1A	ATCG00830.1	ATCG00830.1			19|21|10|9	59	14.75	4	4|3|4|7	0.51	1	0.51	1	0.51	3.28	0.28
ASF1A	ATCG01310.1	ATCG01310.1			19|21|10|9	59	14.75	4	4|3|4|7	0.51	1	0.51	1	0.51	3.28	0.28
ASF1A	AT1G77310.1	AT1G77310.1	UBN2	BEST Arabidopsis thaliana protein match is: wound-responsive family protein (TAIR:AT1G21610.1); Has 493 Blast hits to 482 proteins in 163 species: Archae - 0; Bacteria - 100; Metazoa - 172; Fungi - 66; Plants - 65; Viruses - 7; Other Eukaryotes - 83 (source: NCBI BLink).	0|0|9|23	32	8	4	0|0|0|0	0.5	1	0.5	1	0.5	80	0.29
ASF1A	AT5G65620.1	AT5G65620.1	AT5G65620	Zincin-like metalloproteases family protein	5|8|0|0	13	3.25	4	0|0|0|0	0.5	1	0.5	1	0.5	32.5	0.29
ASF1A	AT5G62350.1	AT5G62350.1	AT5G62350	Plant invertase/pectin methylesterase inhibitor superfamily protein	7|9|0|5	21	5.25	4	0|0|5|0	0.5	0.8	0.5	0.8	0.5	4.2	0.29
ASF1A	AT5G42270.1	AT5G42270.1	FTSH5|VAR1	FtsH extracellular protease family	13|12|6|6	37	9.25	4	5|2|2|3	0.5	0.99	0.5	0.99	0.5	3.08	0.29
ASF1A	AT1G29670.1	AT1G29670.1	AT1G29670	GDSL-like Lipase/Acylhydrolase superfamily protein	10|0|0|4	14	3.5	4	0|0|0|0	0.5	1	0.5	1	0.5	35	0.3
ASF1A	AT2G15620.1	AT2G15620.1	NIR|ATHNIR|NIR1	nitrite reductase 1	10|4|0|0	14	3.5	4	0|0|0|0	0.5	1	0.5	1	0.5	35	0.3
ASF1A	AT3G61440.1	AT3G61440.1	ATCYSC1|ARATH;BSAS3;1|CYSC1	cysteine synthase C1	8|4|0|0	12	3	4	0|0|0|0	0.5	1	0.5	1	0.5	30	0.3
ASF1A	AT1G56500.1	AT1G56500.1	AT1G56500	haloacid dehalogenase-like hydrolase family protein	6|5|0|0	11	2.75	4	0|0|0|0	0.5	1	0.5	1	0.5	27.5	0.3
ASF1A	AT3G59040.2	AT3G59040.2	AT3G59040	Tetratricopeptide repeat (TPR)-like superfamily protein	0|0|5|5	10	2.5	4	0|0|0|0	0.5	1	0.5	1	0.5	25	0.3
ASF1A	AT3G23400.1	AT3G23400.1	FIB4	Plastid-lipid associated protein PAP / fibrillin family protein	4|5|0|0	9	2.25	4	0|0|0|0	0.5	1	0.5	1	0.5	22.5	0.31
ASF1A	AT1G32470.1	AT1G32470.1	AT1G32470	Single hybrid motif superfamily protein	4|0|4|0	8	2	4	0|0|0|0	0.5	1	0.5	1	0.5	20	0.31
ASF1A	AT1G59900.1	AT1G59900.1	AT-E1 ALPHA|E1 ALPHA	pyruvate dehydrogenase complex E1 alpha subunit	4|4|0|0	8	2	4	0|0|0|0	0.5	1	0.5	1	0.5	20	0.31
ASF1A	AT3G01280.1	AT3G01280.1	VDAC1|ATVDAC1	voltage dependent anion channel 1	4|0|0|4	8	2	4	0|0|0|0	0.5	1	0.5	1	0.5	20	0.31
ASF1A	AT5G21430.1	AT5G21430.1	AT5G21430	Chaperone DnaJ-domain superfamily protein	4|4|0|0	8	2	4	0|0|0|0	0.5	1	0.5	1	0.5	20	0.31
ASF1A	ATCG00680.1	ATCG00680.1			11|8|0|8	27	6.75	4	2|0|5|2	0.5	0.9	0.5	0.9	0.5	3	0.31
ASF1A	AT2G21170.1	AT2G21170.1	TIM|PDTPI	triosephosphate isomerase	10|0|0|3	13	3.25	4	0|0|0|0	0.5	1	0.5	1	0.5	32.5	0.32
ASF1A	AT3G57150.1	AT3G57150.1	NAP57|AtCBF5|CBF5|AtNAP57	homologue of NAP57	0|0|3|10	13	3.25	4	0|0|0|0	0.5	1	0.5	1	0.5	32.5	0.32
ASF1A	AT3G03250.1	AT3G03250.1	AtUGP1|UGP|UGP1	UDP-GLUCOSE PYROPHOSPHORYLASE 1	8|0|0|3	11	2.75	4	0|0|0|0	0.5	1	0.5	1	0.5	27.5	0.32
ASF1A	AT1G78370.1	AT1G78370.1	ATGSTU20|GSTU20	glutathione S-transferase TAU 20	6|3|0|0	9	2.25	4	0|0|0|0	0.5	1	0.5	1	0.5	22.5	0.32
ASF1A	AT3G49470.1	AT3G49470.1	NACA2	nascent polypeptide-associated complex subunit alpha-like protein 2	6|0|0|3	9	2.25	4	0|0|0|0	0.5	1	0.5	1	0.5	22.5	0.32
ASF1A	AT5G39740.1	AT5G39740.1	RPL5B|OLI7	ribosomal protein L5 B	2|0|5|4	11	2.75	4	0|0|0|2	0.5	0.87	0.5	0.87	0.5	5.5	0.32
ASF1A	AT1G16880.1	AT1G16880.1	AT1G16880	uridylyltransferase-related	5|3|0|0	8	2	4	0|0|0|0	0.5	1	0.5	1	0.5	20	0.33
ASF1A	AT1G78850.1	AT1G78850.1	AT1G78850	D-mannose binding lectin protein with Apple-like carbohydrate-binding domain	5|3|0|0	8	2	4	0|0|0|0	0.5	1	0.5	1	0.5	20	0.33
ASF1A	AT1G78860.1	AT1G78860.1	AT1G78860	D-mannose binding lectin protein with Apple-like carbohydrate-binding domain	5|3|0|0	8	2	4	0|0|0|0	0.5	1	0.5	1	0.5	20	0.33
ASF1A	AT1G15250.1	AT1G15250.1	AT1G15250	Zinc-binding ribosomal protein family protein	4|0|3|0	7	1.75	4	0|0|0|0	0.5	1	0.5	1	0.5	17.5	0.33
ASF1A	AT1G48600.2	AT1G48600.2	PMEAMT|AtPMEAMT	S-adenosyl-L-methionine-dependent methyltransferases superfamily protein	4|3|0|0	7	1.75	4	0|0|0|0	0.5	1	0.5	1	0.5	17.5	0.33
ASF1A	AT1G51420.1	AT1G51420.1	SPP1|ATSPP1	sucrose-phosphatase 1	4|3|0|0	7	1.75	4	0|0|0|0	0.5	1	0.5	1	0.5	17.5	0.33
ASF1A	AT2G24060.1	AT2G24060.1	AT2G24060	Translation initiation factor 3 protein	4|3|0|0	7	1.75	4	0|0|0|0	0.5	1	0.5	1	0.5	17.5	0.33
ASF1A	AT4G30920.1	AT4G30920.1	AT4G30920	Cytosol aminopeptidase family protein	4|0|0|3	7	1.75	4	0|0|0|0	0.5	1	0.5	1	0.5	17.5	0.33
ASF1A	AT5G17310.2	AT5G17310.2	AtUGP2|UGP2	UDP-glucose pyrophosphorylase 2	4|0|0|3	7	1.75	4	0|0|0|0	0.5	1	0.5	1	0.5	17.5	0.33
ASF1A	AT5G42650.1	AT5G42650.1	CYP74A|AOS|DDE2	allene oxide synthase	4|3|0|0	7	1.75	4	0|0|0|0	0.5	1	0.5	1	0.5	17.5	0.33
ASF1A	ATCG00420.1	ATCG00420.1			4|3|0|0	7	1.75	4	0|0|0|0	0.5	1	0.5	1	0.5	17.5	0.33
ASF1A	AT1G17100.1	AT1G17100.1	AT1G17100	SOUL heme-binding family protein	3|0|4|0	7	1.75	4	0|0|0|0	0.5	1	0.5	1	0.5	17.5	0.33
ASF1A	AT1G18170.1	AT1G18170.1	AT1G18170	FKBP-like peptidyl-prolyl cis-trans isomerase family protein	3|4|0|0	7	1.75	4	0|0|0|0	0.5	1	0.5	1	0.5	17.5	0.33
ASF1A	AT3G27160.1	AT3G27160.1	GHS1	Ribosomal protein S21 family protein	3|4|0|0	7	1.75	4	0|0|0|0	0.5	1	0.5	1	0.5	17.5	0.33
ASF1A	AT1G79730.1	AT1G79730.1	ELF7	hydroxyproline-rich glycoprotein family protein	0|0|3|4	7	1.75	4	0|0|0|0	0.5	1	0.5	1	0.5	17.5	0.33
ASF1A	AT1G08450.1	AT1G08450.1	CRT3|AtCRT3|EBS2|PSL1	calreticulin 3	3|3|0|0	6	1.5	4	0|0|0|0	0.49	0.98	0.49	0.98	0.49	15	0.35
ASF1A	AT1G59870.1	AT1G59870.1	ABCG36|ATABCG36|PEN3|PDR8|ATPDR8	ABC-2 and Plant PDR ABC-type transporter family protein	3|3|0|0	6	1.5	4	0|0|0|0	0.49	0.98	0.49	0.98	0.49	15	0.35
ASF1A	AT1G74880.1	AT1G74880.1	NDH-O	NAD(P)H:plastoquinone dehydrogenase complex subunit O	3|3|0|0	6	1.5	4	0|0|0|0	0.49	0.98	0.49	0.98	0.49	15	0.35
ASF1A	AT1G75600.1	AT1G75600.1	AT1G75600	Histone superfamily protein	3|3|0|0	6	1.5	4	0|0|0|0	0.49	0.98	0.49	0.98	0.49	15	0.35
ASF1A	AT2G44490.1	AT2G44490.1	PEN2|BGLU26	Glycosyl hydrolase superfamily protein	3|3|0|0	6	1.5	4	0|0|0|0	0.49	0.98	0.49	0.98	0.49	15	0.35
ASF1A	AT3G09980.1	AT3G09980.1	AT3G09980	Family of unknown function (DUF662)	3|3|0|0	6	1.5	4	0|0|0|0	0.49	0.98	0.49	0.98	0.49	15	0.35
ASF1A	AT4G23850.1	AT4G23850.1	LACS4	AMP-dependent synthetase and ligase family protein	3|3|0|0	6	1.5	4	0|0|0|0	0.49	0.98	0.49	0.98	0.49	15	0.35
ASF1A	AT5G08530.1	AT5G08530.1	CI51	51 kDa subunit of complex I	3|3|0|0	6	1.5	4	0|0|0|0	0.49	0.98	0.49	0.98	0.49	15	0.35
ASF1A	AT5G09880.1	AT5G09880.1	AT5G09880	Splicing factor, CC1-like	3|3|0|0	6	1.5	4	0|0|0|0	0.49	0.98	0.49	0.98	0.49	15	0.35
ASF1A	AT3G19820.1	AT3G19820.1	DWF1|DIM|DIM1|CBB1|EVE1	cell elongation protein / DWARF1 / DIMINUTO (DIM)	6|4|0|4	14	3.5	4	3|0|0|0	0.49	0.8	0.49	0.8	0.49	4.67	0.35
ASF1A	AT5G04140.2	AT5G04140.2	GLUS|FD-GOGAT|GLS1|GLU1	glutamate synthase 1	38|32|5|10	85	21.25	4	15|6|11|8	0.49	1	0.49	1	0.49	2.12	0.35
ASF1A	AT3G26560.1	AT3G26560.1	AT3G26560	ATP-dependent RNA helicase, putative	6|8|0|0	14	3.5	4	2|0|0|0	0.48	0.98	0.48	0.98	0.48	7	0.36
ASF1A	AT1G70730.3	AT1G70730.3	AT1G70730	Phosphoglucomutase/phosphomannomutase family protein	7|6|2|0	15	3.75	4	2|0|0|2	0.48	0.96	0.48	0.96	0.48	3.75	0.36
ASF1A	AT2G34480.1	AT2G34480.1	AT2G34480	Ribosomal protein L18ae/LX family protein	11|9|9|11	40	10	4	0|0|2|9	0.48	0.59	0.48	0.59	0.48	3.64	0.36
ASF1A	AT1G06950.1	AT1G06950.1	ATTIC110|TIC110	translocon at the inner envelope membrane of chloroplasts 110	26|26|0|3	55	13.75	4	9|5|2|0	0.49	0.97	0.49	0.97	0.49	3.44	0.36
ASF1A	AT3G14415.2	AT3G14415.2	AT3G14415	Aldolase-type TIM barrel family protein	13|11|4|2	30	7.5	4	2|2|4|3	0.49	0.99	0.49	0.99	0.49	2.73	0.36
ASF1A	AT1G10050.1	AT1G10050.1	AT1G10050	glycosyl hydrolase family 10 protein / carbohydrate-binding domain-containing protein	29|37|0|7	73	18.25	4	10|10|8|0	0.48	0.99	0.48	0.99	0.48	2.61	0.36
ASF1A	AT5G23120.1	AT5G23120.1	HCF136	photosystem II stability/assembly factor, chloroplast (HCF136)	12|2|0|0	14	3.5	4	0|0|0|0	0.48	1	0.48	1	0.48	35	0.37
ASF1A	AT3G55800.1	AT3G55800.1	SBPASE	sedoheptulose-bisphosphatase	11|2|0|0	13	3.25	4	0|0|0|0	0.48	1	0.48	1	0.48	32.5	0.37
ASF1A	AT5G36700.1	AT5G36700.1	ATPGLP1|PGLP1	2-phosphoglycolate phosphatase 1	11|2|0|0	13	3.25	4	0|0|0|0	0.48	1	0.48	1	0.48	32.5	0.37
ASF1A	AT5G36790.1	AT5G36790.1	AT5G36790	Haloacid dehalogenase-like hydrolase (HAD) superfamily protein	11|2|0|0	13	3.25	4	0|0|0|0	0.48	1	0.48	1	0.48	32.5	0.37
ASF1A	AT4G12800.1	AT4G12800.1	PSAL	photosystem I subunit l	7|2|0|0	9	2.25	4	0|0|0|0	0.48	1	0.48	1	0.48	22.5	0.37
ASF1A	AT1G80600.1	AT1G80600.1	WIN1	HOPW1-1-interacting 1	6|0|0|2	8	2	4	0|0|0|0	0.48	1	0.48	1	0.48	20	0.37
ASF1A	AT5G60640.1	AT5G60640.1	PDI2|ATPDIL1-4|ATPDI2|PDIL1-4	PDI-like 1-4	6|0|0|2	8	2	4	0|0|0|0	0.48	1	0.48	1	0.48	20	0.37
ASF1A	AT5G40490.1	AT5G40490.1	AT5G40490	RNA-binding (RRM/RBD/RNP motifs) family protein	0|0|6|2	8	2	4	0|0|0|0	0.48	1	0.48	1	0.48	20	0.37
ASF1A	AT1G12840.1	AT1G12840.1	DET3|ATVHA-C	vacuolar ATP synthase subunit C (VATC) / V-ATPase C subunit / vacuolar proton pump C subunit (DET3)	5|0|0|2	7	1.75	4	0|0|0|0	0.48	1	0.48	1	0.48	17.5	0.37
ASF1A	AT4G24770.1	AT4G24770.1	ATRBP33|RBP31|ATRBP31|CP31	31-kDa RNA binding protein	5|0|0|2	7	1.75	4	0|0|0|0	0.48	1	0.48	1	0.48	17.5	0.37
ASF1A	AT5G22440.1	AT5G22440.1	AT5G22440	Ribosomal protein L1p/L10e family	2|0|0|5	7	1.75	4	0|0|0|0	0.48	1	0.48	1	0.48	17.5	0.37
ASF1A	AT1G65220.1	AT1G65220.1	AT1G65220	ARM repeat superfamily protein	0|0|5|2	7	1.75	4	0|0|0|0	0.48	1	0.48	1	0.48	17.5	0.37
ASF1A	AT2G05990.1	AT2G05990.1	MOD1|ENR1	NAD(P)-binding Rossmann-fold superfamily protein	4|0|0|2	6	1.5	4	0|0|0|0	0.48	1	0.48	1	0.48	15	0.38
ASF1A	AT3G52300.1	AT3G52300.1	ATPQ	ATP synthase D chain, mitochondrial	4|0|0|2	6	1.5	4	0|0|0|0	0.48	1	0.48	1	0.48	15	0.38
ASF1A	AT1G30580.1	AT1G30580.1	AT1G30580	GTP binding	2|0|0|4	6	1.5	4	0|0|0|0	0.48	1	0.48	1	0.48	15	0.38
ASF1A	AT3G02860.2	AT3G02860.2	AT3G02860	zinc ion binding	2|4|0|0	6	1.5	4	0|0|0|0	0.48	1	0.48	1	0.48	15	0.38
ASF1A	AT5G10540.1	AT5G10540.1	AT5G10540	Zincin-like metalloproteases family protein	2|4|0|0	6	1.5	4	0|0|0|0	0.48	1	0.48	1	0.48	15	0.38
ASF1A	ATCG01090.1	ATCG01090.1			2|4|0|0	6	1.5	4	0|0|0|0	0.48	1	0.48	1	0.48	15	0.38
ASF1A	AT4G22745.1	AT4G22745.1	MBD1	methyl-CPG-binding domain 1	0|0|2|4	6	1.5	4	0|0|0|0	0.48	1	0.48	1	0.48	15	0.38
ASF1A	AT5G07440.1	AT5G07440.1	GDH2	glutamate dehydrogenase 2	0|0|4|2	6	1.5	4	0|0|0|0	0.48	1	0.48	1	0.48	15	0.38
ASF1A	AT4G38460.1	AT4G38460.1	GGR	geranylgeranyl reductase	6|7|0|0	13	3.25	4	2|0|0|0	0.48	0.97	0.48	0.97	0.48	6.5	0.38
ASF1A	AT3G54050.1	AT3G54050.1	HCEF1	high cyclic electron flow 1	12|7|0|2	21	5.25	4	2|0|2|2	0.48	1	0.48	1	0.48	3.5	0.38
ASF1A	AT1G78820.1	AT1G78820.1	AT1G78820	D-mannose binding lectin protein with Apple-like carbohydrate-binding domain	3|0|0|2	5	1.25	4	0|0|0|0	0.47	0.98	0.47	0.98	0.47	12.5	0.39
ASF1A	AT2G35370.1	AT2G35370.1	GDCH	glycine decarboxylase complex H	3|0|0|2	5	1.25	4	0|0|0|0	0.47	0.98	0.47	0.98	0.47	12.5	0.39
ASF1A	AT3G08510.1	AT3G08510.1	ATPLC2|PLC2	phospholipase C 2	3|0|0|2	5	1.25	4	0|0|0|0	0.47	0.98	0.47	0.98	0.47	12.5	0.39
ASF1A	AT3G62030.2	AT3G62030.2	ROC4	rotamase CYP 4	3|0|0|2	5	1.25	4	0|0|0|0	0.47	0.98	0.47	0.98	0.47	12.5	0.39
ASF1A	AT4G01150.1	AT4G01150.1	AT4G01150	unknown protein; FUNCTIONS IN: molecular_function unknown; INVOLVED IN: biological_process unknown; LOCATED IN: thylakoid, chloroplast thylakoid membrane, chloroplast, plastoglobule, chloroplast envelope; EXPRESSED IN: 23 plant structures; EXPRESSED DURING: 14 growth stages; BEST Arabidopsis thaliana protein match is: unknown protein (TAIR:AT4G38100.1); Has 323 Blast hits to 323 proteins in 59 sp…	3|2|0|0	5	1.25	4	0|0|0|0	0.47	0.98	0.47	0.98	0.47	12.5	0.39
ASF1A	AT4G30690.1	AT4G30690.1	AT4G30690	Translation initiation factor 3 protein	3|2|0|0	5	1.25	4	0|0|0|0	0.47	0.98	0.47	0.98	0.47	12.5	0.39
ASF1A	AT5G27390.1	AT5G27390.1	AT5G27390	Mog1/PsbP/DUF1795-like photosystem II reaction center PsbP family protein	3|2|0|0	5	1.25	4	0|0|0|0	0.47	0.98	0.47	0.98	0.47	12.5	0.39
ASF1A	AT5G58260.1	AT5G58260.1	AT5G58260	oxidoreductases, acting on NADH or NADPH, quinone or similar compound as acceptor	3|2|0|0	5	1.25	4	0|0|0|0	0.47	0.98	0.47	0.98	0.47	12.5	0.39
ASF1A	AT1G14670.1	AT1G14670.1	AT1G14670	Endomembrane protein 70 protein family	2|0|0|3	5	1.25	4	0|0|0|0	0.47	0.98	0.47	0.98	0.47	12.5	0.39
ASF1A	AT2G01970.1	AT2G01970.1	AT2G01970	Endomembrane protein 70 protein family	2|0|0|3	5	1.25	4	0|0|0|0	0.47	0.98	0.47	0.98	0.47	12.5	0.39
ASF1A	AT2G41790.1	AT2G41790.1	AT2G41790	Insulinase (Peptidase family M16) family protein	2|3|0|0	5	1.25	4	0|0|0|0	0.47	0.98	0.47	0.98	0.47	12.5	0.39
ASF1A	AT4G33760.1	AT4G33760.1	AT4G33760	tRNA synthetase class II (D, K and N) family protein	2|0|3|0	5	1.25	4	0|0|0|0	0.47	0.98	0.47	0.98	0.47	12.5	0.39
ASF1A	AT5G27990.1	AT5G27990.1	AT5G27990	Pre-rRNA-processing protein TSR2, conserved region	2|3|0|0	5	1.25	4	0|0|0|0	0.47	0.98	0.47	0.98	0.47	12.5	0.39
ASF1A	AT3G27380.1	AT3G27380.1	SDH2-1	succinate dehydrogenase 2-1	0|0|2|3	5	1.25	4	0|0|0|0	0.47	0.98	0.47	0.98	0.47	12.5	0.39
ASF1A	AT3G55010.1	AT3G55010.1	PUR5|ATPURM	phosphoribosylformylglycinamidine cyclo-ligase, chloroplast / phosphoribosyl-aminoimidazole synthetase / AIR synthase (PUR5)	0|0|2|3	5	1.25	4	0|0|0|0	0.47	0.98	0.47	0.98	0.47	12.5	0.39
ASF1A	AT4G02620.1	AT4G02620.1	AT4G02620	vacuolar ATPase subunit F family protein	0|0|2|3	5	1.25	4	0|0|0|0	0.47	0.98	0.47	0.98	0.47	12.5	0.39
ASF1A	AT4G27800.1	AT4G27800.1	PPH1|TAP38	thylakoid-associated phosphatase 38	0|0|3|2	5	1.25	4	0|0|0|0	0.47	0.98	0.47	0.98	0.47	12.5	0.39
ASF1A	AT5G25270.1	AT5G25270.1	AT5G25270	Ubiquitin-like superfamily protein	0|0|3|2	5	1.25	4	0|0|0|0	0.47	0.98	0.47	0.98	0.47	12.5	0.39
ASF1A	AT5G27120.1	AT5G27120.1	AT5G27120	NOP56-like pre RNA processing ribonucleoprotein	0|0|2|3	5	1.25	4	0|0|0|0	0.47	0.98	0.47	0.98	0.47	12.5	0.39
ASF1A	AT1G04690.1	AT1G04690.1	KV-BETA1|KAB1	potassium channel beta subunit 1	2|2|0|0	4	1	4	0|0|0|0	0.45	0.91	0.45	0.91	0.45	10	0.4
ASF1A	AT1G47420.1	AT1G47420.1	SDH5	succinate dehydrogenase 5	2|0|0|2	4	1	4	0|0|0|0	0.45	0.91	0.45	0.91	0.45	10	0.4
ASF1A	AT1G64510.1	AT1G64510.1	AT1G64510	Translation elongation factor EF1B/ribosomal protein S6 family protein	2|2|0|0	4	1	4	0|0|0|0	0.45	0.91	0.45	0.91	0.45	10	0.4
ASF1A	AT2G30620.1	AT2G30620.1	AT2G30620	winged-helix DNA-binding transcription factor family protein	2|2|0|0	4	1	4	0|0|0|0	0.45	0.91	0.45	0.91	0.45	10	0.4
ASF1A	AT2G33450.1	AT2G33450.1	AT2G33450	Ribosomal L28 family	2|2|0|0	4	1	4	0|0|0|0	0.45	0.91	0.45	0.91	0.45	10	0.4
ASF1A	AT2G36390.1	AT2G36390.1	BE3|SBE2.1	starch branching enzyme 2.1	2|2|0|0	4	1	4	0|0|0|0	0.45	0.91	0.45	0.91	0.45	10	0.4
ASF1A	AT2G39010.1	AT2G39010.1	PIP2E|PIP2;6	plasma membrane intrinsic protein 2E	2|2|0|0	4	1	4	0|0|0|0	0.45	0.91	0.45	0.91	0.45	10	0.4
ASF1A	AT2G40010.1	AT2G40010.1	AT2G40010	Ribosomal protein L10 family protein	2|0|0|2	4	1	4	0|0|0|0	0.45	0.91	0.45	0.91	0.45	10	0.4
ASF1A	AT2G45960.3	AT2G45960.3	TMP-A|ATHH2|PIP1;2|PIP1B	plasma membrane intrinsic protein 1B	2|0|0|2	4	1	4	0|0|0|0	0.45	0.91	0.45	0.91	0.45	10	0.4
ASF1A	AT3G02020.1	AT3G02020.1	AK3	aspartate kinase 3	2|2|0|0	4	1	4	0|0|0|0	0.45	0.91	0.45	0.91	0.45	10	0.4
ASF1A	AT3G06510.2	AT3G06510.2	SFR2|ATSFR2	Glycosyl hydrolase superfamily protein	2|2|0|0	4	1	4	0|0|0|0	0.45	0.91	0.45	0.91	0.45	10	0.4
ASF1A	AT3G61430.1	AT3G61430.1	ATPIP1|PIP1A|PIP1|PIP1;1	plasma membrane intrinsic protein 1A	2|0|0|2	4	1	4	0|0|0|0	0.45	0.91	0.45	0.91	0.45	10	0.4
ASF1A	AT4G26910.1	AT4G26910.1	AT4G26910	Dihydrolipoamide succinyltransferase	2|0|0|2	4	1	4	0|0|0|0	0.45	0.91	0.45	0.91	0.45	10	0.4
ASF1A	AT4G30910.1	AT4G30910.1	AT4G30910	Cytosol aminopeptidase family protein	2|0|0|2	4	1	4	0|0|0|0	0.45	0.91	0.45	0.91	0.45	10	0.4
ASF1A	AT4G39080.1	AT4G39080.1	VHA-A3	vacuolar proton ATPase A3	2|0|0|2	4	1	4	0|0|0|0	0.45	0.91	0.45	0.91	0.45	10	0.4
ASF1A	AT5G14060.1	AT5G14060.1	CARAB-AK-LYS	Aspartate kinase family protein	2|2|0|0	4	1	4	0|0|0|0	0.45	0.91	0.45	0.91	0.45	10	0.4
ASF1A	AT5G15090.1	AT5G15090.1	VDAC3|ATVDAC3	voltage dependent anion channel 3	2|0|0|2	4	1	4	0|0|0|0	0.45	0.91	0.45	0.91	0.45	10	0.4
ASF1A	AT5G53460.1	AT5G53460.1	GLT1	NADH-dependent glutamate synthase 1	2|2|0|0	4	1	4	0|0|0|0	0.45	0.91	0.45	0.91	0.45	10	0.4
ASF1A	AT5G66760.1	AT5G66760.1	SDH1-1	succinate dehydrogenase 1-1	2|2|0|0	4	1	4	0|0|0|0	0.45	0.91	0.45	0.91	0.45	10	0.4
ASF1A	AT1G05960.2	AT1G05960.2	AT1G05960	ARM repeat superfamily protein	0|0|2|2	4	1	4	0|0|0|0	0.45	0.91	0.45	0.91	0.45	10	0.4
ASF1A	AT1G15270.1	AT1G15270.1	AT1G15270	Translation machinery associated TMA7	0|2|2|0	4	1	4	0|0|0|0	0.45	0.91	0.45	0.91	0.45	10	0.4
ASF1A	AT2G19750.1	AT2G19750.1	AT2G19750	Ribosomal protein S30 family protein	0|0|2|2	4	1	4	0|0|0|0	0.45	0.91	0.45	0.91	0.45	10	0.4
ASF1A	AT2G27880.1	AT2G27880.1	AGO5	Argonaute family protein	0|0|2|2	4	1	4	0|0|0|0	0.45	0.91	0.45	0.91	0.45	10	0.4
ASF1A	AT3G10950.1	AT3G10950.1	AT3G10950	Zinc-binding ribosomal protein family protein	0|0|2|2	4	1	4	0|0|0|0	0.45	0.91	0.45	0.91	0.45	10	0.4
ASF1A	AT3G13990.1	AT3G13990.1	AT3G13990	Kinase-related protein of unknown function (DUF1296)	0|0|2|2	4	1	4	0|0|0|0	0.45	0.91	0.45	0.91	0.45	10	0.4
ASF1A	AT3G23900.1	AT3G23900.1	AT3G23900	RNA recognition motif (RRM)-containing protein	0|0|2|2	4	1	4	0|0|0|0	0.45	0.91	0.45	0.91	0.45	10	0.4
ASF1A	AT3G60245.1	AT3G60245.1	AT3G60245	Zinc-binding ribosomal protein family protein	0|0|2|2	4	1	4	0|0|0|0	0.45	0.91	0.45	0.91	0.45	10	0.4
ASF1A	AT4G29390.1	AT4G29390.1	AT4G29390	Ribosomal protein S30 family protein	0|0|2|2	4	1	4	0|0|0|0	0.45	0.91	0.45	0.91	0.45	10	0.4
ASF1A	AT4G32590.3	AT4G32590.3	AT4G32590	2Fe-2S ferredoxin-like superfamily protein	0|0|2|2	4	1	4	0|0|0|0	0.45	0.91	0.45	0.91	0.45	10	0.4
ASF1A	AT4G34980.1	AT4G34980.1	SLP2	subtilisin-like serine protease 2	0|0|2|2	4	1	4	0|0|0|0	0.45	0.91	0.45	0.91	0.45	10	0.4
ASF1A	AT5G22880.1	AT5G22880.1	HTB2|H2B	histone B2	0|0|2|2	4	1	4	0|0|0|0	0.45	0.91	0.45	0.91	0.45	10	0.4
ASF1A	AT5G49810.1	AT5G49810.1	MMT	methionine S-methyltransferase	0|0|2|2	4	1	4	0|0|0|0	0.45	0.91	0.45	0.91	0.45	10	0.4
ASF1A	AT5G51060.1	AT5G51060.1	RHD2|RBOHC|ATRBOHC	NADPH/respiratory burst oxidase protein D	0|2|0|2	4	1	4	0|0|0|0	0.45	0.91	0.45	0.91	0.45	10	0.4
ASF1A	AT5G56670.1	AT5G56670.1	AT5G56670	Ribosomal protein S30 family protein	0|0|2|2	4	1	4	0|0|0|0	0.45	0.91	0.45	0.91	0.45	10	0.4
ASF1A	AT5G65220.1	AT5G65220.1	AT5G65220	Ribosomal L29 family protein	0|0|2|2	4	1	4	0|0|0|0	0.45	0.91	0.45	0.91	0.45	10	0.4
ASF1A	AT1G62480.1	AT1G62480.1	AT1G62480	Vacuolar calcium-binding protein-related	9|0|0|5	14	3.5	4	0|2|0|0	0.47	0.99	0.47	0.99	0.47	7	0.4
ASF1A	AT1G50300.1	AT1G50300.1	TAF15	TBP-associated factor 15	8|9|0|0	17	4.25	4	3|0|0|0	0.46	0.94	0.46	0.94	0.46	5.67	0.4
ASF1A	AT2G07640.1	AT2G07640.1	AT2G07640	NAD(P)-binding Rossmann-fold superfamily protein	2|2|3|3	10	2.5	4	0|0|0|2	0.47	0.58	0.47	0.58	0.47	5	0.4
ASF1A	AT3G25520.1	AT3G25520.1	RPL5A|ATL5|PGY3|OLI5	ribosomal protein L5	6|3|6|7	22	5.5	4	0|0|0|6	0.46	0.62	0.46	0.62	0.46	3.67	0.4
ASF1A	AT2G01250.1	AT2G01250.1	AT2G01250	Ribosomal protein L30/L7 family protein	8|6|7|8	29	7.25	4	0|0|2|6	0.45	0.55	0.45	0.55	0.45	3.62	0.4
ASF1A	AT3G15950.1	AT3G15950.1	NAI2	DNA topoisomerase-related	9|4|0|0	13	3.25	4	2|0|0|0	0.44	0.99	0.44	0.99	0.44	6.5	0.43
ASF1A	AT3G52880.2	AT3G52880.2	ATMDAR1|MDAR1	monodehydroascorbate reductase 1	10|0|0|6	16	4	4	0|0|3|0	0.44	0.96	0.44	0.96	0.44	5.33	0.43
ASF1A	AT1G79920.1	AT1G79920.1	AT1G79920	Heat shock protein 70 (Hsp 70) family protein	8|0|3|3	14	3.5	4	0|0|0|3	0.44	0.91	0.44	0.91	0.44	4.67	0.43
ASF1A	AT1G79930.1	AT1G79930.1	HSP91	heat shock protein 91	8|0|3|3	14	3.5	4	0|0|0|3	0.44	0.91	0.44	0.91	0.44	4.67	0.43
ASF1A	AT2G19730.1	AT2G19730.1	AT2G19730	Ribosomal L28e protein family	2|0|4|8	14	3.5	4	0|0|0|3	0.44	0.91	0.44	0.91	0.44	4.67	0.43
ASF1A	AT1G65930.1	AT1G65930.1	cICDH	cytosolic NADP+-dependent isocitrate dehydrogenase	9|2|0|7	18	4.5	4	0|0|0|4	0.44	0.87	0.44	0.87	0.44	4.5	0.43
ASF1A	AT2G21960.1	AT2G21960.1	AT2G21960	unknown protein; LOCATED IN: chloroplast; EXPRESSED IN: 22 plant structures; EXPRESSED DURING: 13 growth stages; BEST Arabidopsis thaliana protein match is: unknown protein (TAIR:AT1G56180.1); Has 224 Blast hits to 222 proteins in 59 species: Archae - 0; Bacteria - 65; Metazoa - 0; Fungi - 0; Plants - 134; Viruses - 0; Other Eukaryotes - 25 (source: NCBI BLink).	4|3|2|0	9	2.25	4	0|0|0|2	0.42	0.76	0.42	0.76	0.42	4.5	0.43
ASF1A	AT5G02160.1	AT5G02160.1	AT5G02160	unknown protein; FUNCTIONS IN: molecular_function unknown; INVOLVED IN: biological_process unknown; LOCATED IN: chloroplast thylakoid membrane; EXPRESSED IN: 23 plant structures; EXPRESSED DURING: 13 growth stages; Has 121 Blast hits to 121 proteins in 17 species: Archae - 0; Bacteria - 0; Metazoa - 0; Fungi - 0; Plants - 121; Viruses - 0; Other Eukaryotes - 0 (source: NCBI BLink).	2|4|3|0	9	2.25	4	0|0|0|2	0.42	0.76	0.42	0.76	0.42	4.5	0.43
ASF1A	AT1G28290.1	AT1G28290.1	AGP31	arabinogalactan protein 31	5|3|0|4	12	3	4	0|0|3|0	0.43	0.71	0.43	0.71	0.43	4	0.43
ASF1A	AT1G04270.1	AT1G04270.1	RPS15	cytosolic ribosomal protein S15	3|3|3|3	12	3	4	0|0|0|3	0.43	0.43	0.43	0.43	0.43	4	0.43
ASF1A	ATCG01110.1	ATCG01110.1			9|6|10|4	29	7.25	4	2|0|0|6	0.43	0.71	0.43	0.71	0.43	3.62	0.43
ASF1A	AT1G62750.1	AT1G62750.1	ATSCO1/CPEF-G|ATSCO1|SCO1	Translation elongation factor EFG/EF2 protein	14|13|3|6	36	9	4	0|0|4|6	0.44	0.85	0.44	0.85	0.44	3.6	0.43
ASF1A	AT3G63140.1	AT3G63140.1	CSP41A	chloroplast stem-loop binding protein of 41 kDa	9|6|3|0	18	4.5	4	3|2|0|0	0.44	0.95	0.44	0.95	0.44	3.6	0.43
ASF1A	ATCG00810.1	ATCG00810.1			5|5|4|4	18	4.5	4	0|0|0|5	0.44	0.51	0.44	0.51	0.44	3.6	0.43
ASF1A	AT5G24490.1	AT5G24490.1	AT5G24490	30S ribosomal protein, putative	7|7|6|5	25	6.25	4	2|0|5|0	0.43	0.54	0.43	0.54	0.43	3.57	0.43
ASF1A	AT4G22890.1	AT4G22890.1	PGR5-LIKE A	PGR5-LIKE A	8|7|7|6	28	7	4	0|0|3|5	0.43	0.57	0.43	0.57	0.43	3.5	0.43
ASF1A	AT3G16530.1	AT3G16530.1	AT3G16530	Legume lectin family protein	10|9|0|0	19	4.75	4	4|2|0|0	0.43	0.89	0.43	0.89	0.43	3.17	0.43
ASF1A	AT3G14310.1	AT3G14310.1	PME3|ATPME3	pectin methylesterase 3	13|11|5|5	34	8.5	4	4|2|5|0	0.45	0.95	0.45	0.95	0.45	3.09	0.43
ASF1A	AT3G14420.1	AT3G14420.1	AT3G14420	Aldolase-type TIM barrel family protein	14|13|6|3	36	9	4	4|2|5|5	0.45	0.95	0.45	0.95	0.45	2.25	0.43
ASF1A	AT1G55480.1	AT1G55480.1	ZKT	protein containing PDZ domain, a K-box domain, and a TPR region	7|3|0|0	10	2.5	4	0|0|0|2	0.39	0.97	0.39	0.97	0.39	5	0.44
ASF1A	AT1G72640.1	AT1G72640.1	AT1G72640	NAD(P)-binding Rossmann-fold superfamily protein	4|5|0|0	9	2.25	4	2|0|0|0	0.41	0.87	0.41	0.87	0.41	4.5	0.44
ASF1A	AT4G02530.1	AT4G02530.1	AT4G02530	chloroplast thylakoid lumen protein	4|5|0|0	9	2.25	4	2|0|0|0	0.41	0.87	0.41	0.87	0.41	4.5	0.44
ASF1A	AT1G02560.1	AT1G02560.1	NCLPP1|NCLPP5|CLPP5	nuclear encoded CLP protease 5	3|2|2|2	9	2.25	4	0|0|0|2	0.41	0.58	0.41	0.58	0.41	4.5	0.44
ASF1A	AT4G25740.1	AT4G25740.1	AT4G25740	RNA binding Plectin/S10 domain-containing protein	0|0|4|4	8	2	4	0|0|0|2	0.38	0.76	0.38	0.76	0.38	4	0.44
ASF1A	AT5G52650.1	AT5G52650.1	AT5G52650	RNA binding Plectin/S10 domain-containing protein	0|0|4|4	8	2	4	0|0|0|2	0.38	0.76	0.38	0.76	0.38	4	0.44
ASF1A	AT1G56110.1	AT1G56110.1	NOP56	homolog of nucleolar protein NOP56	3|2|4|6	15	3.75	4	0|0|0|4	0.41	0.68	0.41	0.68	0.41	3.75	0.44
ASF1A	AT1G64190.1	AT1G64190.1	AT1G64190	6-phosphogluconate dehydrogenase family protein	5|4|2|0	11	2.75	4	0|0|0|3	0.39	0.71	0.39	0.71	0.39	3.67	0.44
ASF1A	AT1G70410.2	AT1G70410.2	BCA4|ATBCA4|CA4	beta carbonic anhydrase 4	5|4|3|2	14	3.5	4	0|0|0|4	0.38	0.59	0.38	0.59	0.38	3.5	0.44
ASF1A	AT1G75350.1	AT1G75350.1	emb2184	Ribosomal protein L31	5|4|6|6	21	5.25	4	0|0|2|4	0.4	0.53	0.4	0.53	0.4	3.5	0.44
ASF1A	AT2G38140.1	AT2G38140.1	PSRP4	plastid-specific ribosomal protein 4	2|0|6|6	14	3.5	4	0|0|4|0	0.38	0.68	0.38	0.68	0.38	3.5	0.44
ASF1A	AT1G16720.1	AT1G16720.1	HCF173	high chlorophyll fluorescence phenotype 173	4|5|3|5	17	4.25	4	0|0|5|0	0.4	0.51	0.4	0.51	0.4	3.4	0.44
ASF1A	AT3G11130.1	AT3G11130.1	AT3G11130	Clathrin, heavy chain	7|2|8|11	28	7	4	0|0|5|4	0.38	0.77	0.38	0.77	0.38	3.11	0.44
ASF1A	AT1G17220.1	AT1G17220.1	FUG1	Translation initiation factor 2, small GTP-binding protein	11|6|0|2	19	4.75	4	2|3|2|0	0.39	1	0.39	1	0.39	2.71	0.44
ASF1A	AT3G04520.1	AT3G04520.1	THA2	threonine aldolase 2	26|22|0|4	52	13	4	10|6|8|0	0.42	0.94	0.42	0.94	0.42	2.17	0.44
ASF1A	AT3G28720.1	AT3G28720.1	AT3G28720	unknown protein; FUNCTIONS IN: molecular_function unknown; INVOLVED IN: biological_process unknown; LOCATED IN: cellular_component unknown; EXPRESSED IN: 25 plant structures; EXPRESSED DURING: 13 growth stages; BEST Arabidopsis thaliana protein match is: unknown protein (TAIR:AT5G58100.1); Has 1610 Blast hits to 344 proteins in 85 species: Archae - 0; Bacteria - 567; Metazoa - 95; Fungi - 71; Pla…	3|6|0|0	9	2.25	4	0|2|0|0	0.38	0.93	0.38	0.93	0.38	4.5	0.45
ASF1A	AT1G22530.1	AT1G22530.1	PATL2	PATELLIN 2	5|3|0|0	8	2	4	2|0|0|0	0.36	0.87	0.36	0.87	0.36	4	0.45
ASF1A	AT1G54780.1	AT1G54780.1	TLP18.3	thylakoid lumen 18.3 kDa protein	5|3|0|0	8	2	4	2|0|0|0	0.36	0.87	0.36	0.87	0.36	4	0.45
ASF1A	AT3G52380.1	AT3G52380.1	PDE322|CP33	chloroplast RNA-binding protein 33	4|2|0|2	8	2	4	0|0|2|0	0.37	0.76	0.37	0.76	0.37	4	0.45
ASF1A	AT3G55170.1	AT3G55170.1	AT3G55170	Ribosomal L29 family protein	4|2|0|2	8	2	4	0|0|0|2	0.37	0.76	0.37	0.76	0.37	4	0.45
ASF1A	AT5G28500.1	AT5G28500.1	AT5G28500	unknown protein; FUNCTIONS IN: molecular_function unknown; INVOLVED IN: biological_process unknown; LOCATED IN: chloroplast stroma, chloroplast; EXPRESSED IN: 23 plant structures; EXPRESSED DURING: 13 growth stages; BEST Arabidopsis thaliana protein match is: unknown protein (TAIR:AT3G04550.1); Has 109 Blast hits to 109 proteins in 49 species: Archae - 0; Bacteria - 67; Metazoa - 0; Fungi - 0; Pl…	3|3|0|2	8	2	4	0|0|2|0	0.38	0.58	0.38	0.58	0.38	4	0.45
ASF1A	AT5G54600.1	AT5G54600.1	AT5G54600	Translation protein SH3-like family protein	3|0|3|2	8	2	4	0|0|0|2	0.38	0.58	0.38	0.58	0.38	4	0.45
ASF1A	AT2G20020.1	AT2G20020.1	ATCAF1|CAF1	RNA-binding CRS1 / YhbY (CRM) domain-containing protein	0|0|5|3	8	2	4	0|0|2|0	0.36	0.87	0.36	0.87	0.36	4	0.45
ASF1A	AT3G28710.1	AT3G28710.1	AT3G28710	ATPase, V0/A0 complex, subunit C/D	0|0|3|5	8	2	4	0|0|2|0	0.36	0.87	0.36	0.87	0.36	4	0.45
ASF1A	AT1G17880.1	AT1G17880.1	ATBTF3|BTF3	basic transcription factor 3	4|3|0|3	10	2.5	4	0|0|3|0	0.36	0.58	0.36	0.58	0.36	3.33	0.45
ASF1A	AT5G47190.1	AT5G47190.1	AT5G47190	Ribosomal protein L19 family protein	4|3|3|3	13	3.25	4	0|0|0|4	0.36	0.48	0.36	0.48	0.36	3.25	0.45
ASF1A	AT1G36240.1	AT1G36240.1	AT1G36240	Ribosomal protein L7Ae/L30e/S12e/Gadd45 family protein	3|3|4|3	13	3.25	4	0|0|0|4	0.36	0.48	0.36	0.48	0.36	3.25	0.45
ASF1A	AT4G25130.1	AT4G25130.1	PMSR4	peptide met sulfoxide reductase 4	5|4|4|3	16	4	4	0|0|0|5	0.37	0.51	0.37	0.51	0.37	3.2	0.45
ASF1A	AT2G46610.1	AT2G46610.1	At-RS31a	RNA-binding SR protein At-RS31a subfamily RS	2|0|9|5	16	4	4	0|0|2|3	0.38	0.95	0.38	0.95	0.38	3.2	0.45
ASF1A	AT5G38660.1	AT5G38660.1	APE1	acclimation of photosynthesis to environment	9|8|7|3	27	6.75	4	0|0|0|9	0.37	0.59	0.37	0.59	0.37	3	0.45
ASF1A	AT3G22890.1	AT3G22890.1	APS1	ATP sulfurylase 1	10|9|10|0	29	7.25	4	0|0|0|11	0.36	0.52	0.36	0.52	0.36	2.64	0.45
ASF1A	AT1G69620.1	AT1G69620.1	RPL34	ribosomal protein L34	2|2|2|2	8	2	4	0|0|0|2	0.36	0.36	0.36	0.36	0.36	4	0.46
ASF1A	AT5G17440.1	AT5G17440.1	AT5G17440	LUC7 related protein	2|2|2|2	8	2	4	0|0|0|2	0.36	0.36	0.36	0.36	0.36	4	0.46
ASF1A	AT5G55280.1	AT5G55280.1	CPFTSZ|ATFTSZ1-1|FTSZ1-1	homolog of bacterial cytokinesis Z-ring protein FTSZ 1-1	5|3|2|0	10	2.5	4	0|0|0|3	0.35	0.71	0.35	0.71	0.35	3.33	0.46
ASF1A	AT1G32500.1	AT1G32500.1	ATNAP6|NAP6	non-intrinsic ABC protein 6	4|2|4|0	10	2.5	4	0|0|0|3	0.35	0.58	0.35	0.58	0.35	3.33	0.46
ASF1A	AT5G37720.1	AT5G37720.1	ALY4	ALWAYS EARLY 4	3|3|2|2	10	2.5	4	0|0|3|0	0.34	0.43	0.34	0.43	0.34	3.33	0.46
ASF1A	AT5G09510.1	AT5G09510.1	AT5G09510	Ribosomal protein S19 family protein	2|3|3|2	10	2.5	4	0|0|0|3	0.34	0.43	0.34	0.43	0.34	3.33	0.46
ASF1A	AT5G20980.1	AT5G20980.1	MS3|ATMS3	methionine synthase 3	6|5|3|5	19	4.75	4	0|0|3|3	0.34	0.55	0.34	0.55	0.34	3.17	0.46
ASF1A	AT3G61820.1	AT3G61820.1	AT3G61820	Eukaryotic aspartyl protease family protein	7|3|6|9	25	6.25	4	0|0|3|5	0.35	0.68	0.35	0.68	0.35	3.12	0.46
ASF1A	AT2G27720.2	AT2G27720.2	AT2G27720	60S acidic ribosomal protein family	5|4|3|6	18	4.5	4	0|0|0|6	0.33	0.54	0.33	0.54	0.33	3	0.46
ASF1A	AT4G09320.1	AT4G09320.1	NDPK1	Nucleoside diphosphate kinase family protein	5|3|0|4	12	3	4	0|0|0|4	0.35	0.59	0.35	0.59	0.35	3	0.46
ASF1A	AT4G37925.1	AT4G37925.1	NDH-M	subunit NDH-M of NAD(P)H:plastoquinone dehydrogenase complex	5|6|3|0	14	3.5	4	0|0|2|3	0.34	0.69	0.34	0.69	0.34	2.8	0.46
ASF1A	ATCG00790.1	ATCG00790.1			7|8|6|3	24	6	4	2|0|3|4	0.34	0.72	0.34	0.72	0.34	2.67	0.46
ASF1A	AT2G33800.1	AT2G33800.1	AT2G33800	Ribosomal protein S5 family protein	13|10|5|7	35	8.75	4	4|3|3|4	0.35	0.96	0.35	0.96	0.35	2.5	0.46
ASF1A	AT5G46800.1	AT5G46800.1	BOU	Mitochondrial substrate carrier family protein	9|8|4|0	21	5.25	4	2|2|3|3	0.35	0.82	0.35	0.82	0.35	2.1	0.46
ASF1A	AT1G24706.2	AT1G24706.2	AtTHO2|THO2	THO2	0|0|6|2	8	2	4	0|0|0|2	0.32	0.93	0.32	0.93	0.32	4	0.47
ASF1A	AT3G04550.1	AT3G04550.1	AT3G04550	unknown protein; INVOLVED IN: biological_process unknown; LOCATED IN: chloroplast stroma, chloroplast; EXPRESSED IN: 22 plant structures; EXPRESSED DURING: 13 growth stages; BEST Arabidopsis thaliana protein match is: unknown protein (TAIR:AT5G28500.1); Has 110 Blast hits to 110 proteins in 51 species: Archae - 0; Bacteria - 67; Metazoa - 1; Fungi - 0; Plants - 41; Viruses - 0; Other Eukaryotes -…	3|0|2|2	7	1.75	4	0|0|2|0	0.32	0.58	0.32	0.58	0.32	3.5	0.47
ASF1A	AT3G26520.1	AT3G26520.1	GAMMA-TIP2|SITIP|TIP2|TIP1;2	tonoplast intrinsic protein 2	3|2|0|2	7	1.75	4	0|0|2|0	0.32	0.58	0.32	0.58	0.32	3.5	0.47
ASF1A	AT3G60370.1	AT3G60370.1	AT3G60370	FKBP-like peptidyl-prolyl cis-trans isomerase family protein	3|0|2|2	7	1.75	4	0|0|2|0	0.32	0.58	0.32	0.58	0.32	3.5	0.47
ASF1A	AT5G02610.2	AT5G02610.2	AT5G02610	Ribosomal L29 family protein	3|2|0|2	7	1.75	4	0|0|0|2	0.32	0.58	0.32	0.58	0.32	3.5	0.47
ASF1A	AT5G14910.1	AT5G14910.1	AT5G14910	Heavy metal transport/detoxification superfamily protein	2|2|3|0	7	1.75	4	0|0|0|2	0.32	0.58	0.32	0.58	0.32	3.5	0.47
ASF1A	AT5G51550.1	AT5G51550.1	EXL3	EXORDIUM like 3	2|0|2|3	7	1.75	4	0|0|0|2	0.32	0.58	0.32	0.58	0.32	3.5	0.47
ASF1A	AT4G02230.1	AT4G02230.1	AT4G02230	Ribosomal protein L19e family protein	0|2|2|3	7	1.75	4	0|0|2|0	0.32	0.58	0.32	0.58	0.32	3.5	0.47
ASF1A	AT4G02060.1	AT4G02060.1	MCM7|PRL	Minichromosome maintenance (MCM2/3/5) family protein	0|0|3|7	10	2.5	4	0|0|3|0	0.32	0.87	0.32	0.87	0.32	3.33	0.47
ASF1A	AT1G80410.2	AT1G80410.2	EMB2753	tetratricopeptide repeat (TPR)-containing protein	6|3|2|2	13	3.25	4	0|0|0|4	0.32	0.68	0.32	0.68	0.32	3.25	0.47
ASF1A	AT2G39460.1	AT2G39460.1	RPL23AA|RPL23A|ATRPL23A	ribosomal protein L23AA	3|2|6|7	18	4.5	4	0|0|2|4	0.32	0.66	0.32	0.66	0.32	3	0.47
ASF1A	AT3G55280.1	AT3G55280.1	RPL23AB	ribosomal protein L23AB	3|2|6|7	18	4.5	4	0|0|2|4	0.32	0.66	0.32	0.66	0.32	3	0.47
ASF1A	AT1G32900.1	AT1G32900.1	AT1G32900	UDP-Glycosyltransferase superfamily protein	0|4|5|0	9	2.25	4	0|0|0|3	0.32	0.71	0.32	0.71	0.32	3	0.47
ASF1A	AT1G50250.1	AT1G50250.1	FTSH1	FTSH protease 1	10|7|5|5	27	6.75	4	3|2|2|3	0.32	0.93	0.32	0.93	0.32	2.7	0.47
ASF1A	AT3G05060.1	AT3G05060.1	AT3G05060	NOP56-like pre RNA processing ribonucleoprotein	0|0|6|10	16	4	4	0|0|0|6	0.33	0.79	0.33	0.79	0.33	2.67	0.47
ASF1A	AT1G68010.2	AT1G68010.2	HPR|ATHPR1	hydroxypyruvate reductase	14|4|2|2	22	5.5	4	0|0|2|4	0.31	0.98	0.31	0.98	0.31	3.67	0.48
ASF1A	AT5G04590.1	AT5G04590.1	SIR	sulfite reductase	5|2|0|0	7	1.75	4	0|0|0|2	0.31	0.87	0.31	0.87	0.31	3.5	0.48
ASF1A	AT5G08280.1	AT5G08280.1	HEMC	hydroxymethylbilane synthase	7|2|0|3	12	3	4	0|0|0|4	0.31	0.76	0.31	0.76	0.31	3	0.48
ASF1A	AT3G10690.1	AT3G10690.1	GYRA	DNA GYRASE A	3|0|0|6	9	2.25	4	0|0|3|0	0.31	0.8	0.31	0.8	0.31	3	0.48
ASF1A	AT4G27500.1	AT4G27500.1	PPI1	proton pump interactor 1	10|3|0|21	34	8.5	4	2|0|10|0	0.32	0.89	0.32	0.89	0.32	2.83	0.48
ASF1A	AT3G52960.1	AT3G52960.1	AT3G52960	Thioredoxin superfamily protein	7|0|4|0	11	2.75	4	0|0|0|4	0.31	0.76	0.31	0.76	0.31	2.75	0.48
ASF1A	AT1G52510.1	AT1G52510.1	AT1G52510	alpha/beta-Hydrolases superfamily protein	5|3|3|0	11	2.75	4	0|0|0|4	0.31	0.59	0.31	0.59	0.31	2.75	0.48
ASF1A	AT1G78380.1	AT1G78380.1	GSTU19|GST8|ATGSTU19	glutathione S-transferase TAU 19	5|0|3|3	11	2.75	4	0|0|0|4	0.31	0.59	0.31	0.59	0.31	2.75	0.48
ASF1A	AT1G73230.1	AT1G73230.1	AT1G73230	Nascent polypeptide-associated complex NAC	3|3|0|5	11	2.75	4	0|0|4|0	0.31	0.59	0.31	0.59	0.31	2.75	0.48
ASF1A	AT2G24940.1	AT2G24940.1	MAPR2|AtMAPR2	membrane-associated progesterone binding protein 2	3|5|3|0	11	2.75	4	0|0|2|2	0.31	0.73	0.31	0.73	0.31	2.75	0.48
ASF1A	ATCG00130.1	ATCG00130.1			10|8|4|5	27	6.75	4	2|0|5|3	0.31	0.79	0.31	0.79	0.31	2.7	0.48
ASF1A	AT1G70070.1	AT1G70070.1	ISE2|EMB25|PDE317	DEAD/DEAH box helicase, putative	0|0|4|9	13	3.25	4	0|0|2|3	0.32	0.95	0.32	0.95	0.32	2.6	0.48
ASF1A	AT2G35410.1	AT2G35410.1	AT2G35410	RNA-binding (RRM/RBD/RNP motifs) family protein	5|5|0|8	18	4.5	4	0|0|7|0	0.31	0.64	0.31	0.64	0.31	2.57	0.48
ASF1A	AT4G17090.1	AT4G17090.1	CT-BMY|BMY8|BAM3	chloroplast beta-amylase	7|8|0|0	15	3.75	4	3|4|0|0	0.31	0.69	0.31	0.69	0.31	2.14	0.48
ASF1A	AT2G37660.1	AT2G37660.1	AT2G37660	NAD(P)-binding Rossmann-fold superfamily protein	11|5|3|5	24	6	4	0|0|0|8	0.29	0.74	0.29	0.74	0.29	3	0.49
ASF1A	AT3G63490.1	AT3G63490.1	AT3G63490	Ribosomal protein L1p/L10e family	6|6|5|4	21	5.25	4	3|0|0|4	0.29	0.4	0.29	0.4	0.29	3	0.49
ASF1A	AT3G22230.1	AT3G22230.1	AT3G22230	Ribosomal L27e protein family	4|5|6|3	18	4.5	4	0|0|2|4	0.29	0.53	0.29	0.53	0.29	3	0.49
ASF1A	AT1G23820.1	AT1G23820.1	SPDS1	spermidine synthase 1	3|0|0|3	6	1.5	4	0|0|0|2	0.29	0.58	0.29	0.58	0.29	3	0.49
ASF1A	AT5G14780.1	AT5G14780.1	FDH	formate dehydrogenase	3|3|0|0	6	1.5	4	0|2|0|0	0.29	0.58	0.29	0.58	0.29	3	0.49
ASF1A	AT5G13510.1	AT5G13510.1	AT5G13510	Ribosomal protein L10 family protein	2|0|5|2	9	2.25	4	0|0|0|3	0.3	0.71	0.3	0.71	0.3	3	0.49
ASF1A	AT3G63540.1	AT3G63540.1	AT3G63540	Mog1/PsbP/DUF1795-like photosystem II reaction center PsbP family protein	8|3|0|3	14	3.5	4	3|0|2|0	0.29	0.9	0.29	0.9	0.29	2.8	0.49
ASF1A	AT2G42740.1	AT2G42740.1	RPL16A	ribosomal protein large subunit 16A	4|3|4|3	14	3.5	4	0|0|0|5	0.29	0.38	0.29	0.38	0.29	2.8	0.49
ASF1A	AT3G58700.1	AT3G58700.1	AT3G58700	Ribosomal L5P family protein	4|3|4|3	14	3.5	4	0|0|0|5	0.29	0.38	0.29	0.38	0.29	2.8	0.49
ASF1A	AT4G18730.1	AT4G18730.1	RPL16B	ribosomal protein L16B	4|3|4|3	14	3.5	4	0|0|0|5	0.29	0.38	0.29	0.38	0.29	2.8	0.49
ASF1A	AT5G45775.2	AT5G45775.2	AT5G45775	Ribosomal L5P family protein	4|3|4|3	14	3.5	4	0|0|0|5	0.29	0.38	0.29	0.38	0.29	2.8	0.49
ASF1A	AT1G49630.1	AT1G49630.1	PREP2|ATPREP2	presequence protease 2	2|0|6|3	11	2.75	4	0|0|0|4	0.29	0.68	0.29	0.68	0.29	2.75	0.49
ASF1A	AT2G25080.1	AT2G25080.1	GPX1|ATGPX1	glutathione peroxidase 1	4|0|4|0	8	2	4	0|0|0|3	0.29	0.58	0.29	0.58	0.29	2.67	0.49
ASF1A	AT4G16830.1	AT4G16830.1	AT4G16830	Hyaluronan / mRNA binding family	3|5|0|7	15	3.75	4	0|0|6|0	0.29	0.62	0.29	0.62	0.29	2.5	0.49
ASF1A	AT3G51800.2	AT3G51800.2	ATG2|EBP1|ATEBP1	metallopeptidase M24 family protein	7|6|0|0	13	3.25	4	6|0|0|0	0.29	0.62	0.29	0.62	0.29	2.17	0.49
ASF1A	AT1G49975.1	AT1G49975.1	AT1G49975	INVOLVED IN: photosynthesis; LOCATED IN: photosystem I, chloroplast, thylakoid membrane; EXPRESSED IN: 20 plant structures; EXPRESSED DURING: 13 growth stages; CONTAINS InterPro DOMAIN/s: Photosystem I reaction centre subunit N (InterPro:IPR008796); Has 34 Blast hits to 34 proteins in 14 species: Archae - 0; Bacteria - 0; Metazoa - 0; Fungi - 0; Plants - 34; Viruses - 0; Other Eukaryotes - 0 (sou…	4|2|0|0	6	1.5	4	2|0|0|0	0.28	0.76	0.28	0.76	0.28	3	0.5
ASF1A	AT3G53020.1	AT3G53020.1	RPL24B|RPL24|STV1	Ribosomal protein L24e family protein	3|3|4|5	15	3.75	4	0|0|3|2	0.28	0.52	0.28	0.52	0.28	3	0.5
ASF1A	AT1G11910.1	AT1G11910.1	ATAPA1|APA1	aspartic proteinase A1	2|0|0|7	9	2.25	4	0|0|3|0	0.28	0.87	0.28	0.87	0.28	3	0.5
ASF1A	AT5G02450.1	AT5G02450.1	AT5G02450	Ribosomal protein L36e family protein	2|0|0|4	6	1.5	4	0|0|0|2	0.28	0.76	0.28	0.76	0.28	3	0.5
ASF1A	AT1G60830.1	AT1G60830.1	AT1G60830	RNA-binding (RRM/RBD/RNP motifs) family protein	0|0|4|2	6	1.5	4	0|0|2|0	0.28	0.76	0.28	0.76	0.28	3	0.5
ASF1A	AT3G06730.1	AT3G06730.1	TRX z|TRX P	Thioredoxin z	0|0|2|4	6	1.5	4	0|0|2|0	0.28	0.76	0.28	0.76	0.28	3	0.5
ASF1A	AT4G01037.1	AT4G01037.1	WTF1|AtWTF1	Ubiquitin carboxyl-terminal hydrolase family protein	0|0|2|4	6	1.5	4	0|0|2|0	0.28	0.76	0.28	0.76	0.28	3	0.5
ASF1A	AT5G11490.2	AT5G11490.2	AT5G11490	adaptin family protein	0|0|2|4	6	1.5	4	0|0|2|0	0.28	0.76	0.28	0.76	0.28	3	0.5
ASF1A	AT5G19820.1	AT5G19820.1	emb2734	ARM repeat superfamily protein	2|2|6|4	14	3.5	4	0|0|0|5	0.28	0.61	0.28	0.61	0.28	2.8	0.5
ASF1A	AT4G31580.1	AT4G31580.1	At-RSZ22	RNA-binding SR protein At-RSZ22 subfamily RSZ	0|0|5|3	8	2	4	0|0|0|3	0.29	0.71	0.29	0.71	0.29	2.67	0.5
ASF1A	AT5G47040.1	AT5G47040.1	LON2	lon protease 2	0|0|5|3	8	2	4	0|0|0|3	0.29	0.71	0.29	0.71	0.29	2.67	0.5
ASF1A	AT5G57460.1	AT5G57460.1	AT5G57460	unknown protein; FUNCTIONS IN: molecular_function unknown; INVOLVED IN: biological_process unknown; LOCATED IN: plasma membrane, chloroplast; EXPRESSED IN: 23 plant structures; EXPRESSED DURING: 13 growth stages; Has 166 Blast hits to 166 proteins in 41 species: Archae - 0; Bacteria - 0; Metazoa - 112; Fungi - 4; Plants - 36; Viruses - 0; Other Eukaryotes - 14 (source: NCBI BLink).	0|0|5|3	8	2	4	0|0|0|3	0.29	0.71	0.29	0.71	0.29	2.67	0.5
ASF1A	AT1G44575.1	AT1G44575.1	NPQ4|PSBS	Chlorophyll A-B binding family protein	6|3|0|4	13	3.25	4	2|3|0|0	0.28	0.69	0.28	0.69	0.28	2.6	0.5
ASF1A	AT5G52520.1	AT5G52520.1	OVA6|PRORS1	Class II aaRS and biotin synthetases superfamily protein	5|3|4|0	12	3	4	0|0|0|5	0.27	0.51	0.27	0.51	0.27	2.4	0.5
ASF1A	AT2G46520.1	AT2G46520.1	AT2G46520	cellular apoptosis susceptibility protein, putative / importin-alpha re-exporter, putative	0|0|12|6	18	4.5	4	2|0|0|6	0.28	0.82	0.28	0.82	0.28	2.25	0.5
ASF1A	AT2G24200.1	AT2G24200.1	AT2G24200	Cytosol aminopeptidase family protein	9|0|0|7	16	4	4	0|0|4|4	0.28	0.7	0.28	0.7	0.28	2	0.5
ASF1A	AT1G80380.2	AT1G80380.2	AT1G80380	P-loop containing nucleoside triphosphate hydrolases superfamily protein	7|0|0|0	7	1.75	4	0|0|0|0	0.25	1	0.25	1	0.25	17.5	0.51
ASF1A	AT3G01480.1	AT3G01480.1	CYP38|ATCYP38	cyclophilin 38	7|0|0|0	7	1.75	4	0|0|0|0	0.25	1	0.25	1	0.25	17.5	0.51
ASF1A	AT1G71695.1	AT1G71695.1	AT1G71695	Peroxidase superfamily protein	0|0|0|7	7	1.75	4	0|0|0|0	0.25	1	0.25	1	0.25	17.5	0.51
ASF1A	AT1G10590.3	AT1G10590.3	AT1G10590	Nucleic acid-binding, OB-fold-like protein	2|2|0|2	6	1.5	4	2|0|0|0	0.27	0.36	0.27	0.36	0.27	3	0.51
ASF1A	AT4G08950.1	AT4G08950.1	EXO	Phosphate-responsive 1 family protein	2|0|2|2	6	1.5	4	0|0|2|0	0.27	0.36	0.27	0.36	0.27	3	0.51
ASF1A	AT4G15165.1	AT4G15165.1	AT4G15165	N-terminal nucleophile aminohydrolases (Ntn hydrolases) superfamily protein	2|0|2|2	6	1.5	4	0|0|0|2	0.27	0.36	0.27	0.36	0.27	3	0.51
ASF1A	AT1G01300.1	AT1G01300.1	AT1G01300	Eukaryotic aspartyl protease family protein	8|6|11|10	35	8.75	4	0|0|7|5	0.26	0.51	0.26	0.51	0.26	2.92	0.51
ASF1A	AT1G09130.3	AT1G09130.3	AT1G09130	ATP-dependent caseinolytic (Clp) protease/crotonase family protein	4|4|3|2	13	3.25	4	0|0|0|5	0.26	0.38	0.26	0.38	0.26	2.6	0.51
ASF1A	AT3G49870.1	AT3G49870.1	ARLA1C|ATARLA1C	ADP-ribosylation factor-like A1C	3|0|4|0	7	1.75	4	0|0|0|3	0.25	0.58	0.25	0.58	0.25	2.33	0.51
ASF1A	AT1G20670.1	AT1G20670.1	AT1G20670	DNA-binding bromodomain-containing protein	0|0|4|3	7	1.75	4	0|0|3|0	0.25	0.58	0.25	0.58	0.25	2.33	0.51
ASF1A	AT3G16780.1	AT3G16780.1	AT3G16780	Ribosomal protein L19e family protein	0|0|3|4	7	1.75	4	0|0|0|3	0.25	0.58	0.25	0.58	0.25	2.33	0.51
ASF1A	AT4G23710.1	AT4G23710.1	VHA-G2|VAG2|VATG2	vacuolar ATP synthase subunit G2	0|0|4|3	7	1.75	4	0|0|0|3	0.25	0.58	0.25	0.58	0.25	2.33	0.51
ASF1A	AT1G06680.1	AT1G06680.1	OE23|PSII-P|PSBP-1|OEE2	photosystem II subunit P-1	16|8|5|6	35	8.75	4	4|4|5|3	0.25	0.99	0.25	0.99	0.25	2.19	0.51
ASF1A	AT1G72150.1	AT1G72150.1	PATL1	PATELLIN 1	12|7|0|5	24	6	4	2|4|5|0	0.26	0.9	0.26	0.9	0.26	2.18	0.51
ASF1A	AT5G22650.1	AT5G22650.1	HD2|HDT02|HDA4|HD2B|ATHD2B|HDT2|ATHD2	histone deacetylase 2B	0|0|5|10	15	3.75	4	0|0|4|3	0.27	0.85	0.27	0.85	0.27	2.14	0.51
ASF1A	AT3G46780.1	AT3G46780.1	PTAC16	plastid transcriptionally active 16	16|15|7|8	46	11.5	4	8|4|5|5	0.27	0.69	0.27	0.69	0.27	2.09	0.51
ASF1A	AT4G11380.2	AT4G11380.2	AT4G11380	Adaptin family protein	0|0|10|6	16	4	4	0|0|0|8	0.26	0.69	0.26	0.69	0.26	2	0.51
ASF1A	AT1G66970.2	AT1G66970.2	SVL2	SHV3-like 2	6|0|0|0	6	1.5	4	0|0|0|0	0.25	1	0.25	1	0.25	15	0.52
ASF1A	AT2G40490.1	AT2G40490.1	HEME2	Uroporphyrinogen decarboxylase	6|0|0|0	6	1.5	4	0|0|0|0	0.25	1	0.25	1	0.25	15	0.52
ASF1A	AT3G48000.1	AT3G48000.1	ALDH2B4|ALDH2A|ALDH2	aldehyde dehydrogenase 2B4	6|0|0|0	6	1.5	4	0|0|0|0	0.25	1	0.25	1	0.25	15	0.52
ASF1A	AT4G14040.1	AT4G14040.1	EDA38|SBP2	selenium-binding protein 2	6|0|0|0	6	1.5	4	0|0|0|0	0.25	1	0.25	1	0.25	15	0.52
ASF1A	AT2G41600.5	AT2G41600.5	AT2G41600	Mitochondrial glycoprotein family protein	0|0|0|6	6	1.5	4	0|0|0|0	0.25	1	0.25	1	0.25	15	0.52
ASF1A	AT1G62780.1	AT1G62780.1	AT1G62780	unknown protein; FUNCTIONS IN: molecular_function unknown; INVOLVED IN: biological_process unknown; LOCATED IN: chloroplast, chloroplast stroma; EXPRESSED IN: 22 plant structures; EXPRESSED DURING: 14 growth stages; Has 94 Blast hits to 94 proteins in 35 species: Archae - 6; Bacteria - 10; Metazoa - 21; Fungi - 2; Plants - 48; Viruses - 0; Other Eukaryotes - 7 (source: NCBI BLink).	5|0|0|0	5	1.25	4	0|0|0|0	0.25	1	0.25	1	0.25	12.5	0.52
ASF1A	AT2G05710.1	AT2G05710.1	ACO3	aconitase 3	5|0|0|0	5	1.25	4	0|0|0|0	0.25	1	0.25	1	0.25	12.5	0.52
ASF1A	AT5G16710.1	AT5G16710.1	DHAR3	dehydroascorbate reductase 1	5|0|0|0	5	1.25	4	0|0|0|0	0.25	1	0.25	1	0.25	12.5	0.52
ASF1A	AT5G40370.2	AT5G40370.2	AT5G40370	Glutaredoxin family protein	5|0|0|0	5	1.25	4	0|0|0|0	0.25	1	0.25	1	0.25	12.5	0.52
ASF1A	AT1G55670.1	AT1G55670.1	PSAG	photosystem I subunit G	0|0|5|0	5	1.25	4	0|0|0|0	0.25	1	0.25	1	0.25	12.5	0.52
ASF1A	AT1G80720.1	AT1G80720.1	AT1G80720	Mitochondrial glycoprotein family protein	0|0|0|5	5	1.25	4	0|0|0|0	0.25	1	0.25	1	0.25	12.5	0.52
ASF1A	AT3G22590.1	AT3G22590.1	PHP|CDC73	PLANT HOMOLOGOUS TO PARAFIBROMIN	0|0|5|0	5	1.25	4	0|0|0|0	0.25	1	0.25	1	0.25	12.5	0.52
ASF1A	AT1G16080.1	AT1G16080.1	AT1G16080	unknown protein; LOCATED IN: apoplast, chloroplast stroma, chloroplast, chloroplast envelope; EXPRESSED IN: 23 plant structures; EXPRESSED DURING: 14 growth stages; Has 81 Blast hits to 81 proteins in 28 species: Archae - 0; Bacteria - 2; Metazoa - 0; Fungi - 0; Plants - 62; Viruses - 0; Other Eukaryotes - 17 (source: NCBI BLink).	4|0|0|0	4	1	4	0|0|0|0	0.25	1	0.25	1	0.25	10	0.52
ASF1A	AT1G63770.5	AT1G63770.5	AT1G63770	Peptidase M1 family protein	4|0|0|0	4	1	4	0|0|0|0	0.25	1	0.25	1	0.25	10	0.52
ASF1A	AT1G77510.1	AT1G77510.1	ATPDI6|PDIL1-2|ATPDIL1-2|PDI6	PDI-like 1-2	4|0|0|0	4	1	4	0|0|0|0	0.25	1	0.25	1	0.25	10	0.52
ASF1A	AT2G41100.1	AT2G41100.1	TCH3|ATCAL4	Calcium-binding EF hand family protein	4|0|0|0	4	1	4	0|0|0|0	0.25	1	0.25	1	0.25	10	0.52
ASF1A	AT2G41740.1	AT2G41740.1	VLN2|ATVLN2	villin 2	4|0|0|0	4	1	4	0|0|0|0	0.25	1	0.25	1	0.25	10	0.52
ASF1A	AT2G43100.1	AT2G43100.1	IPMI2|ATLEUD1	isopropylmalate isomerase 2	4|0|0|0	4	1	4	0|0|0|0	0.25	1	0.25	1	0.25	10	0.52
ASF1A	AT3G54470.1	AT3G54470.1	AT3G54470	uridine 5'-monophosphate synthase / UMP synthase (PYRE-F) (UMPS)	4|0|0|0	4	1	4	0|0|0|0	0.25	1	0.25	1	0.25	10	0.52
ASF1A	AT3G56490.1	AT3G56490.1	HIT3|HINT1	HIS triad family protein 3	4|0|0|0	4	1	4	0|0|0|0	0.25	1	0.25	1	0.25	10	0.52
ASF1A	AT3G56650.1	AT3G56650.1	AT3G56650	Mog1/PsbP/DUF1795-like photosystem II reaction center PsbP family protein	4|0|0|0	4	1	4	0|0|0|0	0.25	1	0.25	1	0.25	10	0.52
ASF1A	ATCG00730.1	ATCG00730.1			4|0|0|0	4	1	4	0|0|0|0	0.25	1	0.25	1	0.25	10	0.52
ASF1A	AT1G23860.1	AT1G23860.1	At-RSZ21	RNA-binding SR protein At-RSZ21 subfamily RSZ	0|0|4|0	4	1	4	0|0|0|0	0.25	1	0.25	1	0.25	10	0.52
ASF1A	AT1G48620.1	AT1G48620.1	HON5	high mobility group A5	0|0|0|4	4	1	4	0|0|0|0	0.25	1	0.25	1	0.25	10	0.52
ASF1A	AT2G03750.1	AT2G03750.1	AT2G03750	P-loop containing nucleoside triphosphate hydrolases superfamily protein	0|0|4|0	4	1	4	0|0|0|0	0.25	1	0.25	1	0.25	10	0.52
ASF1A	AT2G25670.1	AT2G25670.1	AT2G25670	BEST Arabidopsis thaliana protein match is: copper ion binding (TAIR:AT4G32610.1); Has 43784 Blast hits to 26928 proteins in 1799 species: Archae - 86; Bacteria - 6347; Metazoa - 15971; Fungi - 5398; Plants - 1931; Viruses - 259; Other Eukaryotes - 13792 (source: NCBI BLink).	0|0|0|4	4	1	4	0|0|0|0	0.25	1	0.25	1	0.25	10	0.52
ASF1A	AT2G38440.1	AT2G38440.1	ITB1|ATSCAR2|SCAR2|DIS3|WAVE4	SCAR homolog 2	0|0|0|4	4	1	4	0|0|0|0	0.25	1	0.25	1	0.25	10	0.52
ASF1A	AT3G07010.1	AT3G07010.1	AT3G07010	Pectin lyase-like superfamily protein	0|4|0|0	4	1	4	0|0|0|0	0.25	1	0.25	1	0.25	10	0.52
ASF1A	AT3G10850.1	AT3G10850.1	GLX2-2|GLY2	Metallo-hydrolase/oxidoreductase superfamily protein	0|0|4|0	4	1	4	0|0|0|0	0.25	1	0.25	1	0.25	10	0.52
ASF1A	AT3G61520.1	AT3G61520.1	AT3G61520	Pentatricopeptide repeat (PPR) superfamily protein	0|0|4|0	4	1	4	0|0|0|0	0.25	1	0.25	1	0.25	10	0.52
ASF1A	AT4G22010.1	AT4G22010.1	sks4	SKU5 similar 4	0|0|0|4	4	1	4	0|0|0|0	0.25	1	0.25	1	0.25	10	0.52
ASF1A	AT5G13930.1	AT5G13930.1	ATCHS|CHS|TT4	Chalcone and stilbene synthase family protein	0|0|0|4	4	1	4	0|0|0|0	0.25	1	0.25	1	0.25	10	0.52
ASF1A	AT5G20950.1	AT5G20950.1	AT5G20950	Glycosyl hydrolase family protein	0|0|0|4	4	1	4	0|0|0|0	0.25	1	0.25	1	0.25	10	0.52
ASF1A	AT5G28370.1	AT5G28370.1	AT5G28370	Pentatricopeptide repeat (PPR) superfamily protein	0|0|4|0	4	1	4	0|0|0|0	0.25	1	0.25	1	0.25	10	0.52
ASF1A	AT5G28460.1	AT5G28460.1	AT5G28460	Pentatricopeptide repeat (PPR) superfamily protein	0|0|4|0	4	1	4	0|0|0|0	0.25	1	0.25	1	0.25	10	0.52
ASF1A	AT5G48480.1	AT5G48480.1	AT5G48480	Lactoylglutathione lyase / glyoxalase I family protein	0|0|0|4	4	1	4	0|0|0|0	0.25	1	0.25	1	0.25	10	0.52
ASF1A	AT1G23740.1	AT1G23740.1	AT1G23740	Oxidoreductase, zinc-binding dehydrogenase family protein	9|3|0|0	12	3	4	3|2|0|2	0.25	0.97	0.25	0.97	0.25	1.71	0.52
ASF1A	AT1G03680.1	AT1G03680.1	ATHM1|TRX-M1|ATM1|THM1	thioredoxin M-type 1	3|0|0|0	3	0.75	4	0|0|0|0	0.25	0.98	0.25	0.98	0.25	7.5	0.54
ASF1A	AT1G08200.1	AT1G08200.1	AXS2	UDP-D-apiose/UDP-D-xylose synthase 2	3|0|0|0	3	0.75	4	0|0|0|0	0.25	0.98	0.25	0.98	0.25	7.5	0.54
ASF1A	AT1G10760.1	AT1G10760.1	GWD|GWD1|SOP1|SOP|SEX1	Pyruvate phosphate dikinase, PEP/pyruvate binding domain	3|0|0|0	3	0.75	4	0|0|0|0	0.25	0.98	0.25	0.98	0.25	7.5	0.54
ASF1A	AT1G15210.1	AT1G15210.1	ATPDR7|PDR7	pleiotropic drug resistance 7	3|0|0|0	3	0.75	4	0|0|0|0	0.25	0.98	0.25	0.98	0.25	7.5	0.54
ASF1A	AT1G20440.1	AT1G20440.1	AtCOR47|RD17|COR47	cold-regulated 47	3|0|0|0	3	0.75	4	0|0|0|0	0.25	0.98	0.25	0.98	0.25	7.5	0.54
ASF1A	AT1G62380.1	AT1G62380.1	ATACO2|ACO2	ACC oxidase 2	3|0|0|0	3	0.75	4	0|0|0|0	0.25	0.98	0.25	0.98	0.25	7.5	0.54
ASF1A	AT1G64490.1	AT1G64490.1	AT1G64490	DEK, chromatin associated protein	3|0|0|0	3	0.75	4	0|0|0|0	0.25	0.98	0.25	0.98	0.25	7.5	0.54
ASF1A	AT1G76160.1	AT1G76160.1	sks5	SKU5 similar 5	3|0|0|0	3	0.75	4	0|0|0|0	0.25	0.98	0.25	0.98	0.25	7.5	0.54
ASF1A	AT1G76450.1	AT1G76450.1	AT1G76450	Photosystem II reaction center PsbP family protein	3|0|0|0	3	0.75	4	0|0|0|0	0.25	0.98	0.25	0.98	0.25	7.5	0.54
ASF1A	AT1G78830.1	AT1G78830.1	AT1G78830	Curculin-like (mannose-binding) lectin family protein	3|0|0|0	3	0.75	4	0|0|0|0	0.25	0.98	0.25	0.98	0.25	7.5	0.54
ASF1A	AT2G27820.1	AT2G27820.1	ADT3|PD1	prephenate dehydratase 1	3|0|0|0	3	0.75	4	0|0|0|0	0.25	0.98	0.25	0.98	0.25	7.5	0.54
ASF1A	AT2G42530.1	AT2G42530.1	COR15B	cold regulated 15b	3|0|0|0	3	0.75	4	0|0|0|0	0.25	0.98	0.25	0.98	0.25	7.5	0.54
ASF1A	AT3G09260.1	AT3G09260.1	LEB|BGLU23|PYK10|PSR3.1	Glycosyl hydrolase superfamily protein	3|0|0|0	3	0.75	4	0|0|0|0	0.25	0.98	0.25	0.98	0.25	7.5	0.54
ASF1A	AT3G15360.1	AT3G15360.1	ATM4|TRX-M4|ATHM4	thioredoxin M-type 4	3|0|0|0	3	0.75	4	0|0|0|0	0.25	0.98	0.25	0.98	0.25	7.5	0.54
ASF1A	AT3G16400.1	AT3G16400.1	NSP1|ATNSP1|ATMLP-470	nitrile specifier protein 1	3|0|0|0	3	0.75	4	0|0|0|0	0.25	0.98	0.25	0.98	0.25	7.5	0.54
ASF1A	AT3G16410.1	AT3G16410.1	NSP4	nitrile specifier protein 4	3|0|0|0	3	0.75	4	0|0|0|0	0.25	0.98	0.25	0.98	0.25	7.5	0.54
ASF1A	AT3G22520.1	AT3G22520.1	AT3G22520	unknown protein; INVOLVED IN: biological_process unknown; LOCATED IN: chloroplast stroma, chloroplast, chloroplast envelope; EXPRESSED IN: 24 plant structures; EXPRESSED DURING: 13 growth stages; BEST Arabidopsis thaliana protein match is: unknown protein (TAIR:AT4G14840.1); Has 717 Blast hits to 703 proteins in 179 species: Archae - 14; Bacteria - 134; Metazoa - 141; Fungi - 74; Plants - 209; Vi…	3|0|0|0	3	0.75	4	0|0|0|0	0.25	0.98	0.25	0.98	0.25	7.5	0.54
ASF1A	AT3G48990.1	AT3G48990.1	AT3G48990	AMP-dependent synthetase and ligase family protein	3|0|0|0	3	0.75	4	0|0|0|0	0.25	0.98	0.25	0.98	0.25	7.5	0.54
ASF1A	AT3G56240.1	AT3G56240.1	CCH	copper chaperone	3|0|0|0	3	0.75	4	0|0|0|0	0.25	0.98	0.25	0.98	0.25	7.5	0.54
ASF1A	AT3G63520.1	AT3G63520.1	ATNCED1|ATCCD1|CCD1|NCED1	carotenoid cleavage dioxygenase 1	3|0|0|0	3	0.75	4	0|0|0|0	0.25	0.98	0.25	0.98	0.25	7.5	0.54
ASF1A	AT4G12730.1	AT4G12730.1	FLA2	FASCICLIN-like arabinogalactan 2	3|0|0|0	3	0.75	4	0|0|0|0	0.25	0.98	0.25	0.98	0.25	7.5	0.54
ASF1A	AT4G29350.1	AT4G29350.1	PFN2|PRO2|PRF2	profilin 2	3|0|0|0	3	0.75	4	0|0|0|0	0.25	0.98	0.25	0.98	0.25	7.5	0.54
ASF1A	AT5G11670.1	AT5G11670.1	NADP-ME2|ATNADP-ME2	NADP-malic enzyme 2	3|0|0|0	3	0.75	4	0|0|0|0	0.25	0.98	0.25	0.98	0.25	7.5	0.54
ASF1A	AT5G14260.3	AT5G14260.3	AT5G14260	Rubisco methyltransferase family protein	3|0|0|0	3	0.75	4	0|0|0|0	0.25	0.98	0.25	0.98	0.25	7.5	0.54
ASF1A	AT5G17710.2	AT5G17710.2	EMB1241	Co-chaperone GrpE family protein	3|0|0|0	3	0.75	4	0|0|0|0	0.25	0.98	0.25	0.98	0.25	7.5	0.54
ASF1A	AT5G42190.1	AT5G42190.1	SKP1B|ASK2	E3 ubiquitin ligase SCF complex subunit SKP1/ASK1 family protein	3|0|0|0	3	0.75	4	0|0|0|0	0.25	0.98	0.25	0.98	0.25	7.5	0.54
ASF1A	AT5G53560.1	AT5G53560.1	ATB5-A|CB5-E|ATCB5-E|B52	cytochrome B5 isoform E	3|0|0|0	3	0.75	4	0|0|0|0	0.25	0.98	0.25	0.98	0.25	7.5	0.54
ASF1A	AT5G63310.1	AT5G63310.1	NDPK2|NDPK IA|NDPK IA IA|NDPK1A|ATNDPK2	nucleoside diphosphate kinase 2	3|0|0|0	3	0.75	4	0|0|0|0	0.25	0.98	0.25	0.98	0.25	7.5	0.54
ASF1A	ATCG00580.1	ATCG00580.1			3|0|0|0	3	0.75	4	0|0|0|0	0.25	0.98	0.25	0.98	0.25	7.5	0.54
ASF1A	AT1G07670.1	AT1G07670.1	ATECA4|ECA4	endomembrane-type CA-ATPase 4	0|0|0|3	3	0.75	4	0|0|0|0	0.25	0.98	0.25	0.98	0.25	7.5	0.54
ASF1A	AT1G07810.1	AT1G07810.1	ECA1|ACA3|ATECA1	ER-type Ca2+-ATPase 1	0|0|0|3	3	0.75	4	0|0|0|0	0.25	0.98	0.25	0.98	0.25	7.5	0.54
ASF1A	AT1G20880.1	AT1G20880.1	AT1G20880	RNA-binding (RRM/RBD/RNP motifs) family protein	0|0|3|0	3	0.75	4	0|0|0|0	0.25	0.98	0.25	0.98	0.25	7.5	0.54
ASF1A	AT1G56700.1	AT1G56700.1	AT1G56700	Peptidase C15, pyroglutamyl peptidase I-like	0|0|3|0	3	0.75	4	0|0|0|0	0.25	0.98	0.25	0.98	0.25	7.5	0.54
ASF1A	AT1G70180.2	AT1G70180.2	AT1G70180	Sterile alpha motif (SAM) domain-containing protein	0|0|0|3	3	0.75	4	0|0|0|0	0.25	0.98	0.25	0.98	0.25	7.5	0.54
ASF1A	AT1G75690.1	AT1G75690.1	AT1G75690	DnaJ/Hsp40 cysteine-rich domain superfamily protein	0|0|3|0	3	0.75	4	0|0|0|0	0.25	0.98	0.25	0.98	0.25	7.5	0.54
ASF1A	AT1G76460.1	AT1G76460.1	AT1G76460	RNA-binding (RRM/RBD/RNP motifs) family protein	0|0|3|0	3	0.75	4	0|0|0|0	0.25	0.98	0.25	0.98	0.25	7.5	0.54
ASF1A	AT2G21060.1	AT2G21060.1	GRP2B|ATCSP4|ATGRP2B	glycine-rich protein 2B	0|0|0|3	3	0.75	4	0|0|0|0	0.25	0.98	0.25	0.98	0.25	7.5	0.54
ASF1A	AT2G28950.1	AT2G28950.1	ATEXP6|ATHEXP ALPHA 1.8|ATEXPA6|EXPA6	expansin A6	0|0|0|3	3	0.75	4	0|0|0|0	0.25	0.98	0.25	0.98	0.25	7.5	0.54
ASF1A	AT2G35605.1	AT2G35605.1	AT2G35605	SWIB/MDM2 domain superfamily protein	0|0|0|3	3	0.75	4	0|0|0|0	0.25	0.98	0.25	0.98	0.25	7.5	0.54
ASF1A	AT2G35780.1	AT2G35780.1	scpl26	serine carboxypeptidase-like 26	0|0|0|3	3	0.75	4	0|0|0|0	0.25	0.98	0.25	0.98	0.25	7.5	0.54
ASF1A	AT2G47620.1	AT2G47620.1	SWI3A|ATSWI3A|CHB1	SWITCH/sucrose nonfermenting 3A	0|0|3|0	3	0.75	4	0|0|0|0	0.25	0.98	0.25	0.98	0.25	7.5	0.54
ASF1A	AT3G01320.1	AT3G01320.1	SNL1	SIN3-like 1	0|0|3|0	3	0.75	4	0|0|0|0	0.25	0.98	0.25	0.98	0.25	7.5	0.54
ASF1A	AT3G04760.1	AT3G04760.1	AT3G04760	Pentatricopeptide repeat (PPR-like) superfamily protein	0|0|3|0	3	0.75	4	0|0|0|0	0.25	0.98	0.25	0.98	0.25	7.5	0.54
ASF1A	AT3G06860.1	AT3G06860.1	ATMFP2|MFP2	multifunctional protein 2	0|0|0|3	3	0.75	4	0|0|0|0	0.25	0.98	0.25	0.98	0.25	7.5	0.54
ASF1A	AT3G09800.1	AT3G09800.1	AT3G09800	SNARE-like superfamily protein	0|0|0|3	3	0.75	4	0|0|0|0	0.25	0.98	0.25	0.98	0.25	7.5	0.54
ASF1A	AT3G12010.1	AT3G12010.1	AT3G12010	FUNCTIONS IN: molecular_function unknown; INVOLVED IN: biological_process unknown; EXPRESSED IN: sperm cell, cultured cell; CONTAINS InterPro DOMAIN/s: Colon cancer-associated Mic1-like (InterPro:IPR009755); Has 30201 Blast hits to 17322 proteins in 780 species: Archae - 12; Bacteria - 1396; Metazoa - 17338; Fungi - 3422; Plants - 5037; Viruses - 0; Other Eukaryotes - 2996 (source: NCBI BLink).	0|0|3|0	3	0.75	4	0|0|0|0	0.25	0.98	0.25	0.98	0.25	7.5	0.54
ASF1A	AT3G16370.1	AT3G16370.1	AT3G16370	GDSL-like Lipase/Acylhydrolase superfamily protein	0|0|0|3	3	0.75	4	0|0|0|0	0.25	0.98	0.25	0.98	0.25	7.5	0.54
ASF1A	AT3G49140.1	AT3G49140.1	AT3G49140	Pentatricopeptide repeat (PPR) superfamily protein	0|0|0|3	3	0.75	4	0|0|0|0	0.25	0.98	0.25	0.98	0.25	7.5	0.54
ASF1A	AT3G55770.7	AT3G55770.7	AT3G55770	GATA type zinc finger transcription factor family protein	0|0|3|0	3	0.75	4	0|0|0|0	0.25	0.98	0.25	0.98	0.25	7.5	0.54
ASF1A	AT3G63130.1	AT3G63130.1	ATRANGAP1|RANGAP1	RAN GTPase activating protein 1	0|0|0|3	3	0.75	4	0|0|0|0	0.25	0.98	0.25	0.98	0.25	7.5	0.54
ASF1A	AT4G00810.1	AT4G00810.1	AT4G00810	60S acidic ribosomal protein family	0|0|0|3	3	0.75	4	0|0|0|0	0.25	0.98	0.25	0.98	0.25	7.5	0.54
ASF1A	AT4G21150.1	AT4G21150.1	HAP6	ribophorin II (RPN2) family protein	0|0|0|3	3	0.75	4	0|0|0|0	0.25	0.98	0.25	0.98	0.25	7.5	0.54
ASF1A	AT4G22690.1	AT4G22690.1	CYP706A1	cytochrome P450, family 706, subfamily A, polypeptide 1	0|3|0|0	3	0.75	4	0|0|0|0	0.25	0.98	0.25	0.98	0.25	7.5	0.54
ASF1A	AT4G22710.1	AT4G22710.1	CYP706A2	cytochrome P450, family 706, subfamily A, polypeptide 2	0|3|0|0	3	0.75	4	0|0|0|0	0.25	0.98	0.25	0.98	0.25	7.5	0.54
ASF1A	AT4G25890.1	AT4G25890.1	AT4G25890	60S acidic ribosomal protein family	0|0|0|3	3	0.75	4	0|0|0|0	0.25	0.98	0.25	0.98	0.25	7.5	0.54
ASF1A	AT4G33090.1	AT4G33090.1	APM1|ATAPM1	aminopeptidase M1	0|0|0|3	3	0.75	4	0|0|0|0	0.25	0.98	0.25	0.98	0.25	7.5	0.54
ASF1A	AT5G41520.1	AT5G41520.1	AT5G41520	RNA binding Plectin/S10 domain-containing protein	0|0|3|0	3	0.75	4	0|0|0|0	0.25	0.98	0.25	0.98	0.25	7.5	0.54
ASF1A	AT5G44020.1	AT5G44020.1	AT5G44020	HAD superfamily, subfamily IIIB acid phosphatase	0|0|0|3	3	0.75	4	0|0|0|0	0.25	0.98	0.25	0.98	0.25	7.5	0.54
ASF1A	AT5G48520.1	AT5G48520.1	AT5G48520	unknown protein; Has 609 Blast hits to 593 proteins in 129 species: Archae - 0; Bacteria - 41; Metazoa - 390; Fungi - 40; Plants - 64; Viruses - 0; Other Eukaryotes - 74 (source: NCBI BLink).	0|0|3|0	3	0.75	4	0|0|0|0	0.25	0.98	0.25	0.98	0.25	7.5	0.54
ASF1A	AT5G58100.1	AT5G58100.1	AT5G58100	unknown protein; INVOLVED IN: pollen exine formation; EXPRESSED IN: 19 plant structures; EXPRESSED DURING: 8 growth stages; BEST Arabidopsis thaliana protein match is: unknown protein (TAIR:AT3G28720.1); Has 35333 Blast hits to 34131 proteins in 2444 species: Archae - 798; Bacteria - 22429; Metazoa - 974; Fungi - 991; Plants - 531; Viruses - 0; Other Eukaryotes - 9610 (source: NCBI BLink).	0|0|0|3	3	0.75	4	0|0|0|0	0.25	0.98	0.25	0.98	0.25	7.5	0.54
ASF1A	AT1G63940.2	AT1G63940.2	MDAR6	monodehydroascorbate reductase 6	10|0|0|0	10	2.5	4	2|0|0|0	0.25	1	0.25	1	0.25	5	0.54
ASF1A	ATCG00280.1	ATCG00280.1			14|6|3|9	32	8	4	2|0|7|4	0.25	0.81	0.25	0.81	0.25	2.46	0.54
ASF1A	AT1G13930.1	AT1G13930.1	AT1G13930	Involved in response to salt stress. Knockout mutants are hypersensitive to salt stress.	11|2|2|3	18	4.5	4	4|2|0|3	0.25	0.98	0.25	0.98	0.25	2	0.54
ASF1A	AT3G04290.1	AT3G04290.1	LTL1|ATLTL1	Li-tolerant lipase 1	0|0|0|6	6	1.5	4	0|0|0|2	0.23	0.93	0.23	0.93	0.23	3	0.57
ASF1A	AT4G34830.1	AT4G34830.1	MRL1	Pentatricopeptide repeat (PPR) superfamily protein	0|0|6|0	6	1.5	4	0|0|2|0	0.23	0.93	0.23	0.93	0.23	3	0.57
ASF1A	AT5G66680.1	AT5G66680.1	DGL1	dolichyl-diphosphooligosaccharide-protein glycosyltransferase 48kDa subunit family protein	0|0|0|6	6	1.5	4	0|0|2|0	0.23	0.93	0.23	0.93	0.23	3	0.57
ASF1A	AT2G47470.1	AT2G47470.1	UNE5|MEE30|ATPDI11|PDI11|ATPDIL2-1	thioredoxin family protein	4|4|2|6	16	4	4	0|0|4|2	0.23	0.53	0.23	0.53	0.23	2.67	0.57
ASF1A	AT4G34200.1	AT4G34200.1	EDA9	D-3-phosphoglycerate dehydrogenase	4|5|2|5	16	4	4	0|2|0|4	0.23	0.36	0.23	0.36	0.23	2.67	0.57
ASF1A	AT1G21750.1	AT1G21750.1	PDIL1-1|ATPDI5|PDI5|ATPDIL1-1	PDI-like 1-1	5|2|2|6	15	3.75	4	0|0|3|3	0.24	0.55	0.24	0.55	0.24	2.5	0.57
ASF1A	AT3G06050.1	AT3G06050.1	PRXIIF|ATPRXIIF	peroxiredoxin IIF	3|0|2|0	5	1.25	4	0|0|0|2	0.23	0.58	0.23	0.58	0.23	2.5	0.57
ASF1A	AT5G49360.1	AT5G49360.1	ATBXL1|BXL1	beta-xylosidase 1	3|0|2|0	5	1.25	4	0|0|0|2	0.23	0.58	0.23	0.58	0.23	2.5	0.57
ASF1A	AT1G14810.1	AT1G14810.1	AT1G14810	semialdehyde dehydrogenase family protein	2|3|0|0	5	1.25	4	0|0|0|2	0.23	0.58	0.23	0.58	0.23	2.5	0.57
ASF1A	AT2G19760.1	AT2G19760.1	PFN1|PRF1	profilin 1	2|0|3|0	5	1.25	4	0|0|0|2	0.23	0.58	0.23	0.58	0.23	2.5	0.57
ASF1A	AT3G01800.1	AT3G01800.1	AT3G01800	Ribosome recycling factor	2|0|0|3	5	1.25	4	2|0|0|0	0.23	0.58	0.23	0.58	0.23	2.5	0.57
ASF1A	AT5G55070.1	AT5G55070.1	AT5G55070	Dihydrolipoamide succinyltransferase	2|0|0|3	5	1.25	4	0|0|2|0	0.23	0.58	0.23	0.58	0.23	2.5	0.57
ASF1A	AT1G05850.1	AT1G05850.1	CTL1|HOT2|ERH2|ATCTL1|ELP|ELP1|POM1	Chitinase family protein	0|0|3|2	5	1.25	4	0|0|2|0	0.23	0.58	0.23	0.58	0.23	2.5	0.57
ASF1A	AT1G71230.1	AT1G71230.1	CSN5B|CSN5|AJH2	COP9-signalosome 5B	0|0|2|3	5	1.25	4	0|0|2|0	0.23	0.58	0.23	0.58	0.23	2.5	0.57
ASF1A	AT2G02740.1	AT2G02740.1	PTAC11|ATWHY3|WHY3	ssDNA-binding transcriptional regulator	0|0|2|3	5	1.25	4	0|0|0|2	0.23	0.58	0.23	0.58	0.23	2.5	0.57
ASF1A	AT3G06980.1	AT3G06980.1	AT3G06980	DEA(D/H)-box RNA helicase family protein	0|0|3|2	5	1.25	4	0|0|0|2	0.23	0.58	0.23	0.58	0.23	2.5	0.57
ASF1A	AT3G21650.1	AT3G21650.1	AT3G21650	Protein phosphatase 2A regulatory B subunit family protein	0|0|3|2	5	1.25	4	0|0|2|0	0.23	0.58	0.23	0.58	0.23	2.5	0.57
ASF1A	AT3G47610.1	AT3G47610.1	AT3G47610	transcription regulators;zinc ion binding	0|0|3|2	5	1.25	4	0|0|2|0	0.23	0.58	0.23	0.58	0.23	2.5	0.57
ASF1A	AT4G15020.1	AT4G15020.1	AT4G15020	hAT transposon superfamily	0|0|3|2	5	1.25	4	0|0|0|2	0.23	0.58	0.23	0.58	0.23	2.5	0.57
ASF1A	AT4G15415.2	AT4G15415.2	ATB' GAMMA	Protein phosphatase 2A regulatory B subunit family protein	0|0|3|2	5	1.25	4	0|0|2|0	0.23	0.58	0.23	0.58	0.23	2.5	0.57
ASF1A	AT5G46630.2	AT5G46630.2	AT5G46630	Clathrin adaptor complexes medium subunit family protein	0|0|2|3	5	1.25	4	0|0|2|0	0.23	0.58	0.23	0.58	0.23	2.5	0.57
ASF1A	AT5G47910.1	AT5G47910.1	ATRBOHD|RBOHD	respiratory burst oxidase homologue D	0|2|0|3	5	1.25	4	0|0|2|0	0.23	0.58	0.23	0.58	0.23	2.5	0.57
ASF1A	AT4G37200.1	AT4G37200.1	HCF164	Thioredoxin superfamily protein	3|0|5|4	12	3	4	0|0|2|3	0.24	0.52	0.24	0.52	0.24	2.4	0.57
ASF1A	AT3G57410.1	AT3G57410.1	VLN3|ATVLN3	villin 3	5|0|2|0	7	1.75	4	0|0|0|3	0.24	0.71	0.24	0.71	0.24	2.33	0.57
ASF1A	AT5G07350.2	AT5G07350.2	Tudor1|TSN1|AtTudor1	TUDOR-SN protein 1	3|2|0|4	9	2.25	4	0|0|4|0	0.24	0.48	0.24	0.48	0.24	2.25	0.57
ASF1A	ATCG00540.1	ATCG00540.1			6|3|0|4	13	3.25	4	2|2|0|2	0.24	0.72	0.24	0.72	0.24	2.17	0.57
ASF1A	AT4G38970.1	AT4G38970.1	FBA2	fructose-bisphosphate aldolase 2	30|15|14|17	76	19	4	8|4|11|13	0.24	0.97	0.24	0.97	0.24	2.11	0.57
ASF1A	AT5G46020.1	AT5G46020.1	AT5G46020	CONTAINS InterPro DOMAIN/s: Casein kinase substrate, phosphoprotein PP28 (InterPro:IPR019380); Has 30201 Blast hits to 17322 proteins in 780 species: Archae - 12; Bacteria - 1396; Metazoa - 17338; Fungi - 3422; Plants - 5037; Viruses - 0; Other Eukaryotes - 2996 (source: NCBI BLink).	0|0|3|7	10	2.5	4	0|0|3|2	0.24	0.82	0.24	0.82	0.24	2	0.57
ASF1A	AT3G50820.1	AT3G50820.1	OEC33|PSBO-2|PSBO2	photosystem II subunit O-2	27|17|8|12	64	16	4	9|8|10|9	0.24	0.97	0.24	0.97	0.24	1.78	0.57
ASF1A	AT1G06760.1	AT1G06760.1	AT1G06760	winged-helix DNA-binding transcription factor family protein	2|0|0|0	2	0.5	4	0|0|0|0	0.23	0.91	0.23	0.91	0.23	5	0.58
ASF1A	AT1G07140.1	AT1G07140.1	SIRANBP	Pleckstrin homology (PH) domain superfamily protein	2|0|0|0	2	0.5	4	0|0|0|0	0.23	0.91	0.23	0.91	0.23	5	0.58
ASF1A	AT1G08250.1	AT1G08250.1	ADT6	arogenate dehydratase 6	2|0|0|0	2	0.5	4	0|0|0|0	0.23	0.91	0.23	0.91	0.23	5	0.58
ASF1A	AT1G10510.1	AT1G10510.1	emb2004	RNI-like superfamily protein	2|0|0|0	2	0.5	4	0|0|0|0	0.23	0.91	0.23	0.91	0.23	5	0.58
ASF1A	AT1G17650.1	AT1G17650.1	GLYR2|GR2	glyoxylate reductase 2	2|0|0|0	2	0.5	4	0|0|0|0	0.23	0.91	0.23	0.91	0.23	5	0.58
ASF1A	AT1G19920.1	AT1G19920.1	APS2|ASA1	Pseudouridine synthase/archaeosine transglycosylase-like family protein	2|0|0|0	2	0.5	4	0|0|0|0	0.23	0.91	0.23	0.91	0.23	5	0.58
ASF1A	AT1G26480.1	AT1G26480.1	GF14 IOTA|GRF12	general regulatory factor 12	2|0|0|0	2	0.5	4	0|0|0|0	0.23	0.91	0.23	0.91	0.23	5	0.58
ASF1A	AT1G32200.1	AT1G32200.1	ACT1|ATS1	phospholipid/glycerol acyltransferase family protein	2|0|0|0	2	0.5	4	0|0|0|0	0.23	0.91	0.23	0.91	0.23	5	0.58
ASF1A	AT1G33040.1	AT1G33040.1	NACA5	nascent polypeptide-associated complex subunit alpha-like protein 5	2|0|0|0	2	0.5	4	0|0|0|0	0.23	0.91	0.23	0.91	0.23	5	0.58
ASF1A	AT1G33590.1	AT1G33590.1	AT1G33590	Leucine-rich repeat (LRR) family protein	2|0|0|0	2	0.5	4	0|0|0|0	0.23	0.91	0.23	0.91	0.23	5	0.58
ASF1A	AT1G34760.1	AT1G34760.1	RHS5|GRF11|GF14 OMICRON	general regulatory factor 11	2|0|0|0	2	0.5	4	0|0|0|0	0.23	0.91	0.23	0.91	0.23	5	0.58
ASF1A	AT1G37130.1	AT1G37130.1	B29|ATNR2|NIA2|NIA2-1|NR2|CHL3|NR	nitrate reductase 2	2|0|0|0	2	0.5	4	0|0|0|0	0.23	0.91	0.23	0.91	0.23	5	0.58
ASF1A	AT1G45201.1	AT1G45201.1	TLL1|ATTLL1	triacylglycerol lipase-like 1	2|0|0|0	2	0.5	4	0|0|0|0	0.23	0.91	0.23	0.91	0.23	5	0.58
ASF1A	AT1G49480.1	AT1G49480.1	RTV1	related to vernalization1 1	2|0|0|0	2	0.5	4	0|0|0|0	0.23	0.91	0.23	0.91	0.23	5	0.58
ASF1A	AT1G51980.1	AT1G51980.1	AT1G51980	Insulinase (Peptidase family M16) protein	2|0|0|0	2	0.5	4	0|0|0|0	0.23	0.91	0.23	0.91	0.23	5	0.58
ASF1A	AT1G54500.1	AT1G54500.1	AT1G54500	Rubredoxin-like superfamily protein	2|0|0|0	2	0.5	4	0|0|0|0	0.23	0.91	0.23	0.91	0.23	5	0.58
ASF1A	AT1G56050.1	AT1G56050.1	AT1G56050	GTP-binding protein-related	2|0|0|0	2	0.5	4	0|0|0|0	0.23	0.91	0.23	0.91	0.23	5	0.58
ASF1A	AT1G68830.1	AT1G68830.1	STN7	STT7 homolog STN7	2|0|0|0	2	0.5	4	0|0|0|0	0.23	0.91	0.23	0.91	0.23	5	0.58
ASF1A	AT1G76080.1	AT1G76080.1	CDSP32|ATCDSP32	chloroplastic drought-induced stress protein of 32 kD	2|0|0|0	2	0.5	4	0|0|0|0	0.23	0.91	0.23	0.91	0.23	5	0.58
ASF1A	AT1G80660.1	AT1G80660.1	HA9|AHA9	H(+)-ATPase 9	2|0|0|0	2	0.5	4	0|0|0|0	0.23	0.91	0.23	0.91	0.23	5	0.58
ASF1A	AT2G18450.1	AT2G18450.1	SDH1-2	succinate dehydrogenase 1-2	2|0|0|0	2	0.5	4	0|0|0|0	0.23	0.91	0.23	0.91	0.23	5	0.58
ASF1A	AT2G20420.1	AT2G20420.1	AT2G20420	ATP citrate lyase (ACL) family protein	2|0|0|0	2	0.5	4	0|0|0|0	0.23	0.91	0.23	0.91	0.23	5	0.58
ASF1A	AT2G20610.1	AT2G20610.1	RTY1|RTY|HLS3|ALF1|SUR1	Tyrosine transaminase family protein	2|0|0|0	2	0.5	4	0|0|0|0	0.23	0.91	0.23	0.91	0.23	5	0.58
ASF1A	AT2G20920.1	AT2G20920.1	AT2G20920	Protein of unknown function (DUF3353)	2|0|0|0	2	0.5	4	0|0|0|0	0.23	0.91	0.23	0.91	0.23	5	0.58
ASF1A	AT2G21530.1	AT2G21530.1	AT2G21530	SMAD/FHA domain-containing protein	2|0|0|0	2	0.5	4	0|0|0|0	0.23	0.91	0.23	0.91	0.23	5	0.58
ASF1A	AT2G24520.1	AT2G24520.1	AHA5|HA5	H(+)-ATPase 5	2|0|0|0	2	0.5	4	0|0|0|0	0.23	0.91	0.23	0.91	0.23	5	0.58
ASF1A	AT2G25830.1	AT2G25830.1	AT2G25830	YebC-related	2|0|0|0	2	0.5	4	0|0|0|0	0.23	0.91	0.23	0.91	0.23	5	0.58
ASF1A	AT2G27860.1	AT2G27860.1	AXS1	UDP-D-apiose/UDP-D-xylose synthase 1	2|0|0|0	2	0.5	4	0|0|0|0	0.23	0.91	0.23	0.91	0.23	5	0.58
ASF1A	AT2G29630.2	AT2G29630.2	THIC|PY	thiaminC	2|0|0|0	2	0.5	4	0|0|0|0	0.23	0.91	0.23	0.91	0.23	5	0.58
ASF1A	AT2G42540.2	AT2G42540.2	COR15|COR15A	cold-regulated 15a	2|0|0|0	2	0.5	4	0|0|0|0	0.23	0.91	0.23	0.91	0.23	5	0.58
ASF1A	AT2G45790.1	AT2G45790.1	PMM|ATPMM	phosphomannomutase	2|0|0|0	2	0.5	4	0|0|0|0	0.23	0.91	0.23	0.91	0.23	5	0.58
ASF1A	AT2G47710.1	AT2G47710.1	AT2G47710	Adenine nucleotide alpha hydrolases-like superfamily protein	2|0|0|0	2	0.5	4	0|0|0|0	0.23	0.91	0.23	0.91	0.23	5	0.58
ASF1A	AT3G02090.2	AT3G02090.2	MPPBETA	Insulinase (Peptidase family M16) protein	2|0|0|0	2	0.5	4	0|0|0|0	0.23	0.91	0.23	0.91	0.23	5	0.58
ASF1A	AT3G02730.1	AT3G02730.1	TRXF1|ATF1	thioredoxin F-type 1	2|0|0|0	2	0.5	4	0|0|0|0	0.23	0.91	0.23	0.91	0.23	5	0.58
ASF1A	AT3G16000.1	AT3G16000.1	MFP1	MAR binding filament-like protein 1	2|0|0|0	2	0.5	4	0|0|0|0	0.23	0.91	0.23	0.91	0.23	5	0.58
ASF1A	AT3G16420.1	AT3G16420.1	JAL30|PBP1	PYK10-binding protein 1	2|0|0|0	2	0.5	4	0|0|0|0	0.23	0.91	0.23	0.91	0.23	5	0.58
ASF1A	AT3G16480.1	AT3G16480.1	MPPalpha	mitochondrial processing peptidase alpha subunit	2|0|0|0	2	0.5	4	0|0|0|0	0.23	0.91	0.23	0.91	0.23	5	0.58
ASF1A	AT3G17210.1	AT3G17210.1	ATHS1|HS1	heat stable protein 1	2|0|0|0	2	0.5	4	0|0|0|0	0.23	0.91	0.23	0.91	0.23	5	0.58
ASF1A	AT3G22460.1	AT3G22460.1	OASA2	O-acetylserine (thiol) lyase (OAS-TL) isoform A2	2|0|0|0	2	0.5	4	0|0|0|0	0.23	0.91	0.23	0.91	0.23	5	0.58
ASF1A	AT3G23570.1	AT3G23570.1	AT3G23570	alpha/beta-Hydrolases superfamily protein	2|0|0|0	2	0.5	4	0|0|0|0	0.23	0.91	0.23	0.91	0.23	5	0.58
ASF1A	AT3G25530.1	AT3G25530.1	GLYR1|ATGHBDH|GHBDH|GR1	glyoxylate reductase 1	2|0|0|0	2	0.5	4	0|0|0|0	0.23	0.91	0.23	0.91	0.23	5	0.58
ASF1A	AT3G44720.1	AT3G44720.1	ADT4	arogenate dehydratase 4	2|0|0|0	2	0.5	4	0|0|0|0	0.23	0.91	0.23	0.91	0.23	5	0.58
ASF1A	AT3G48420.1	AT3G48420.1	AT3G48420	Haloacid dehalogenase-like hydrolase (HAD) superfamily protein	2|0|0|0	2	0.5	4	0|0|0|0	0.23	0.91	0.23	0.91	0.23	5	0.58
ASF1A	AT3G49680.1	AT3G49680.1	BCAT3|ATBCAT-3	branched-chain aminotransferase 3	2|0|0|0	2	0.5	4	0|0|0|0	0.23	0.91	0.23	0.91	0.23	5	0.58
ASF1A	AT3G56290.1	AT3G56290.1	AT3G56290	unknown protein; Has 39 Blast hits to 39 proteins in 15 species: Archae - 0; Bacteria - 0; Metazoa - 0; Fungi - 0; Plants - 39; Viruses - 0; Other Eukaryotes - 0 (source: NCBI BLink).	2|0|0|0	2	0.5	4	0|0|0|0	0.23	0.91	0.23	0.91	0.23	5	0.58
ASF1A	AT3G58140.1	AT3G58140.1	AT3G58140	phenylalanyl-tRNA synthetase class IIc family protein	2|0|0|0	2	0.5	4	0|0|0|0	0.23	0.91	0.23	0.91	0.23	5	0.58
ASF1A	AT3G59780.1	AT3G59780.1	AT3G59780	Rhodanese/Cell cycle control phosphatase superfamily protein	2|0|0|0	2	0.5	4	0|0|0|0	0.23	0.91	0.23	0.91	0.23	5	0.58
ASF1A	AT4G01100.2	AT4G01100.2	ADNT1	adenine nucleotide transporter 1	2|0|0|0	2	0.5	4	0|0|0|0	0.23	0.91	0.23	0.91	0.23	5	0.58
ASF1A	AT4G02450.1	AT4G02450.1	AT4G02450	HSP20-like chaperones superfamily protein	2|0|0|0	2	0.5	4	0|0|0|0	0.23	0.91	0.23	0.91	0.23	5	0.58
ASF1A	AT4G03520.1	AT4G03520.1	ATHM2	Thioredoxin superfamily protein	2|0|0|0	2	0.5	4	0|0|0|0	0.23	0.91	0.23	0.91	0.23	5	0.58
ASF1A	AT4G11010.1	AT4G11010.1	NDPK3	nucleoside diphosphate kinase 3	2|0|0|0	2	0.5	4	0|0|0|0	0.23	0.91	0.23	0.91	0.23	5	0.58
ASF1A	AT4G14030.1	AT4G14030.1	SBP1	selenium-binding protein 1	2|0|0|0	2	0.5	4	0|0|0|0	0.23	0.91	0.23	0.91	0.23	5	0.58
ASF1A	AT4G23100.1	AT4G23100.1	CAD2|GSHA|RML1|PAD2|ATECS1|GSH1	glutamate-cysteine ligase	2|0|0|0	2	0.5	4	0|0|0|0	0.23	0.91	0.23	0.91	0.23	5	0.58
ASF1A	AT4G24930.1	AT4G24930.1	AT4G24930	thylakoid lumenal 17.9 kDa protein, chloroplast	2|0|0|0	2	0.5	4	0|0|0|0	0.23	0.91	0.23	0.91	0.23	5	0.58
ASF1A	AT4G31870.1	AT4G31870.1	GPX7|ATGPX7	glutathione peroxidase 7	2|0|0|0	2	0.5	4	0|0|0|0	0.23	0.91	0.23	0.91	0.23	5	0.58
ASF1A	AT4G35000.1	AT4G35000.1	APX3	ascorbate peroxidase 3	2|0|0|0	2	0.5	4	0|0|0|0	0.23	0.91	0.23	0.91	0.23	5	0.58
ASF1A	AT4G35830.1	AT4G35830.1	ACO1	aconitase 1	2|0|0|0	2	0.5	4	0|0|0|0	0.23	0.91	0.23	0.91	0.23	5	0.58
ASF1A	AT4G35970.1	AT4G35970.1	APX5	ascorbate peroxidase 5	2|0|0|0	2	0.5	4	0|0|0|0	0.23	0.91	0.23	0.91	0.23	5	0.58
ASF1A	AT4G37000.1	AT4G37000.1	ACD2|ATRCCR	accelerated cell death 2 (ACD2)	2|0|0|0	2	0.5	4	0|0|0|0	0.23	0.91	0.23	0.91	0.23	5	0.58
ASF1A	AT5G04740.1	AT5G04740.1	AT5G04740	ACT domain-containing protein	2|0|0|0	2	0.5	4	0|0|0|0	0.23	0.91	0.23	0.91	0.23	5	0.58
ASF1A	AT5G11450.1	AT5G11450.1	AT5G11450	Mog1/PsbP/DUF1795-like photosystem II reaction center PsbP family protein	2|0|0|0	2	0.5	4	0|0|0|0	0.23	0.91	0.23	0.91	0.23	5	0.58
ASF1A	AT5G14200.1	AT5G14200.1	ATIMD1|IMD1	isopropylmalate dehydrogenase 1	2|0|0|0	2	0.5	4	0|0|0|0	0.23	0.91	0.23	0.91	0.23	5	0.58
ASF1A	AT5G16840.2	AT5G16840.2	BPA1	binding partner of acd11 1	2|0|0|0	2	0.5	4	0|0|0|0	0.23	0.91	0.23	0.91	0.23	5	0.58
ASF1A	AT5G19300.1	AT5G19300.1	AT5G19300	CONTAINS InterPro DOMAIN/s: Nucleic acid-binding, OB-fold-like (InterPro:IPR016027), Protein of unknown function DUF171 (InterPro:IPR003750); Has 3649 Blast hits to 1964 proteins in 291 species: Archae - 113; Bacteria - 121; Metazoa - 1082; Fungi - 399; Plants - 227; Viruses - 4; Other Eukaryotes - 1703 (source: NCBI BLink).	2|0|0|0	2	0.5	4	0|0|0|0	0.23	0.91	0.23	0.91	0.23	5	0.58
ASF1A	AT5G22630.1	AT5G22630.1	ADT5	arogenate dehydratase 5	2|0|0|0	2	0.5	4	0|0|0|0	0.23	0.91	0.23	0.91	0.23	5	0.58
ASF1A	AT5G44130.1	AT5G44130.1	FLA13	FASCICLIN-like arabinogalactan protein 13 precursor	2|0|0|0	2	0.5	4	0|0|0|0	0.23	0.91	0.23	0.91	0.23	5	0.58
ASF1A	AT5G53490.3	AT5G53490.3	AT5G53490	Tetratricopeptide repeat (TPR)-like superfamily protein	2|0|0|0	2	0.5	4	0|0|0|0	0.23	0.91	0.23	0.91	0.23	5	0.58
ASF1A	AT5G54810.1	AT5G54810.1	TRP2|ATTSB1|TSB1|TRPB	tryptophan synthase beta-subunit 1	2|0|0|0	2	0.5	4	0|0|0|0	0.23	0.91	0.23	0.91	0.23	5	0.58
ASF1A	AT5G55220.1	AT5G55220.1	AT5G55220	trigger factor type chaperone family protein	2|0|0|0	2	0.5	4	0|0|0|0	0.23	0.91	0.23	0.91	0.23	5	0.58
ASF1A	AT5G55730.1	AT5G55730.1	FLA1	FASCICLIN-like arabinogalactan 1	2|0|0|0	2	0.5	4	0|0|0|0	0.23	0.91	0.23	0.91	0.23	5	0.58
ASF1A	AT5G58330.1	AT5G58330.1	AT5G58330	lactate/malate dehydrogenase family protein	2|0|0|0	2	0.5	4	0|0|0|0	0.23	0.91	0.23	0.91	0.23	5	0.58
ASF1A	AT5G63400.1	AT5G63400.1	ADK1	adenylate kinase 1	2|0|0|0	2	0.5	4	0|0|0|0	0.23	0.91	0.23	0.91	0.23	5	0.58
ASF1A	AT5G64840.1	AT5G64840.1	ATGCN5|GCN5	general control non-repressible 5	2|0|0|0	2	0.5	4	0|0|0|0	0.23	0.91	0.23	0.91	0.23	5	0.58
ASF1A	AT5G65010.2	AT5G65010.2	ASN2	asparagine synthetase 2	2|0|0|0	2	0.5	4	0|0|0|0	0.23	0.91	0.23	0.91	0.23	5	0.58
ASF1A	AT5G66530.1	AT5G66530.1	AT5G66530	Galactose mutarotase-like superfamily protein	2|0|0|0	2	0.5	4	0|0|0|0	0.23	0.91	0.23	0.91	0.23	5	0.58
ASF1A	ATCG00720.1	ATCG00720.1			2|0|0|0	2	0.5	4	0|0|0|0	0.23	0.91	0.23	0.91	0.23	5	0.58
ASF1A	AT1G03650.1	AT1G03650.1	AT1G03650	Acyl-CoA N-acyltransferases (NAT) superfamily protein	0|2|0|0	2	0.5	4	0|0|0|0	0.23	0.91	0.23	0.91	0.23	5	0.58
ASF1A	AT1G03910.2	AT1G03910.2	AT1G03910	EXPRESSED IN: 25 plant structures; EXPRESSED DURING: 13 growth stages; CONTAINS InterPro DOMAIN/s: Cactin protein, cactus-binding domain, C-terminal (InterPro:IPR019134), Cactin, central region (InterPro:IPR018816); BEST Arabidopsis thaliana protein match is: unknown protein (TAIR:AT2G36815.2); Has 11711 Blast hits to 7382 proteins in 452 species: Archae - 31; Bacteria - 352; Metazoa - 6006; Fung…	0|0|0|2	2	0.5	4	0|0|0|0	0.23	0.91	0.23	0.91	0.23	5	0.58
ASF1A	AT1G06590.1	AT1G06590.1	AT1G06590	unknown protein; Has 380 Blast hits to 268 proteins in 109 species: Archae - 0; Bacteria - 0; Metazoa - 245; Fungi - 73; Plants - 49; Viruses - 0; Other Eukaryotes - 13 (source: NCBI BLink).	0|0|0|2	2	0.5	4	0|0|0|0	0.23	0.91	0.23	0.91	0.23	5	0.58
ASF1A	AT1G07510.1	AT1G07510.1	ftsh10	FTSH protease 10	0|0|0|2	2	0.5	4	0|0|0|0	0.23	0.91	0.23	0.91	0.23	5	0.58
ASF1A	AT1G12080.2	AT1G12080.2	AT1G12080	Vacuolar calcium-binding protein-related	0|0|0|2	2	0.5	4	0|0|0|0	0.23	0.91	0.23	0.91	0.23	5	0.58
ASF1A	AT1G12780.1	AT1G12780.1	UGE1|ATUGE1	UDP-D-glucose/UDP-D-galactose 4-epimerase 1	0|0|2|0	2	0.5	4	0|0|0|0	0.23	0.91	0.23	0.91	0.23	5	0.58
ASF1A	AT1G15980.1	AT1G15980.1	NDF1|NDH48	NDH-dependent cyclic electron flow 1	0|2|0|0	2	0.5	4	0|0|0|0	0.23	0.91	0.23	0.91	0.23	5	0.58
ASF1A	AT1G16350.1	AT1G16350.1	AT1G16350	Aldolase-type TIM barrel family protein	0|0|2|0	2	0.5	4	0|0|0|0	0.23	0.91	0.23	0.91	0.23	5	0.58
ASF1A	AT1G16610.3	AT1G16610.3	RNPS1|SR45	arginine/serine-rich 45	0|0|0|2	2	0.5	4	0|0|0|0	0.23	0.91	0.23	0.91	0.23	5	0.58
ASF1A	AT1G18660.4	AT1G18660.4	AT1G18660	zinc finger (C3HC4-type RING finger) family protein	0|0|2|0	2	0.5	4	0|0|0|0	0.23	0.91	0.23	0.91	0.23	5	0.58
ASF1A	AT1G19720.1	AT1G19720.1	AT1G19720	Pentatricopeptide repeat (PPR-like) superfamily protein	0|0|2|0	2	0.5	4	0|0|0|0	0.23	0.91	0.23	0.91	0.23	5	0.58
ASF1A	AT1G26761.1	AT1G26761.1	AT1G26761	Arabinanase/levansucrase/invertase	0|0|2|0	2	0.5	4	0|0|0|0	0.23	0.91	0.23	0.91	0.23	5	0.58
ASF1A	AT1G32220.1	AT1G32220.1	AT1G32220	NAD(P)-binding Rossmann-fold superfamily protein	0|0|2|0	2	0.5	4	0|0|0|0	0.23	0.91	0.23	0.91	0.23	5	0.58
ASF1A	AT1G43190.1	AT1G43190.1	PTB3	polypyrimidine tract-binding protein 3	0|0|0|2	2	0.5	4	0|0|0|0	0.23	0.91	0.23	0.91	0.23	5	0.58
ASF1A	AT1G48090.1	AT1G48090.1	AT1G48090	calcium-dependent lipid-binding family protein	0|0|0|2	2	0.5	4	0|0|0|0	0.23	0.91	0.23	0.91	0.23	5	0.58
ASF1A	AT1G48610.1	AT1G48610.1	AT1G48610	AT hook motif-containing protein	0|0|0|2	2	0.5	4	0|0|0|0	0.23	0.91	0.23	0.91	0.23	5	0.58
ASF1A	AT1G50575.1	AT1G50575.1	AT1G50575	Putative lysine decarboxylase family protein	0|0|2|0	2	0.5	4	0|0|0|0	0.23	0.91	0.23	0.91	0.23	5	0.58
ASF1A	AT1G50710.1	AT1G50710.1	AT1G50710	unknown protein; Has 109 Blast hits to 109 proteins in 44 species: Archae - 0; Bacteria - 2; Metazoa - 61; Fungi - 8; Plants - 36; Viruses - 0; Other Eukaryotes - 2 (source: NCBI BLink).	0|0|0|2	2	0.5	4	0|0|0|0	0.23	0.91	0.23	0.91	0.23	5	0.58
ASF1A	AT1G54570.1	AT1G54570.1	AT1G54570	Esterase/lipase/thioesterase family protein	0|0|2|0	2	0.5	4	0|0|0|0	0.23	0.91	0.23	0.91	0.23	5	0.58
ASF1A	AT1G60810.1	AT1G60810.1	ACLA-2	ATP-citrate lyase A-2	0|0|0|2	2	0.5	4	0|0|0|0	0.23	0.91	0.23	0.91	0.23	5	0.58
ASF1A	AT1G61870.1	AT1G61870.1	PPR336	pentatricopeptide repeat 336	0|0|2|0	2	0.5	4	0|0|0|0	0.23	0.91	0.23	0.91	0.23	5	0.58
ASF1A	AT1G69940.1	AT1G69940.1	ATPPME1|PPME1	Pectin lyase-like superfamily protein	0|0|2|0	2	0.5	4	0|0|0|0	0.23	0.91	0.23	0.91	0.23	5	0.58
ASF1A	AT1G70290.1	AT1G70290.1	ATTPS8|TPS8|ATTPSC	trehalose-6-phosphatase synthase S8	0|0|2|0	2	0.5	4	0|0|0|0	0.23	0.91	0.23	0.91	0.23	5	0.58
ASF1A	AT1G70770.1	AT1G70770.1	AT1G70770	Protein of unknown function DUF2359, transmembrane	0|0|2|0	2	0.5	4	0|0|0|0	0.23	0.91	0.23	0.91	0.23	5	0.58
ASF1A	AT1G74270.1	AT1G74270.1	AT1G74270	Ribosomal protein L35Ae family protein	0|2|0|0	2	0.5	4	0|0|0|0	0.23	0.91	0.23	0.91	0.23	5	0.58
ASF1A	AT1G75330.1	AT1G75330.1	OTC	ornithine carbamoyltransferase	0|0|0|2	2	0.5	4	0|0|0|0	0.23	0.91	0.23	0.91	0.23	5	0.58
ASF1A	AT2G01720.1	AT2G01720.1	AT2G01720	Ribophorin I	0|0|0|2	2	0.5	4	0|0|0|0	0.23	0.91	0.23	0.91	0.23	5	0.58
ASF1A	AT2G02790.1	AT2G02790.1	IQD29	IQ-domain 29	0|0|2|0	2	0.5	4	0|0|0|0	0.23	0.91	0.23	0.91	0.23	5	0.58
ASF1A	AT2G07734.1	AT2G07734.1	AT2G07734	Alpha-L RNA-binding motif/Ribosomal protein S4 family protein	0|0|2|0	2	0.5	4	0|0|0|0	0.23	0.91	0.23	0.91	0.23	5	0.58
ASF1A	AT2G16430.2	AT2G16430.2	ATPAP10|PAP10	purple acid phosphatase 10	0|0|0|2	2	0.5	4	0|0|0|0	0.23	0.91	0.23	0.91	0.23	5	0.58
ASF1A	AT2G17380.1	AT2G17380.1	AP19	associated protein 19	0|0|2|0	2	0.5	4	0|0|0|0	0.23	0.91	0.23	0.91	0.23	5	0.58
ASF1A	AT2G19740.1	AT2G19740.1	AT2G19740	Ribosomal protein L31e family protein	0|0|0|2	2	0.5	4	0|0|0|0	0.23	0.91	0.23	0.91	0.23	5	0.58
ASF1A	AT2G20490.1	AT2G20490.1	NOP10|EDA27	nucleolar RNA-binding Nop10p family protein	0|0|0|2	2	0.5	4	0|0|0|0	0.23	0.91	0.23	0.91	0.23	5	0.58
ASF1A	AT2G21410.1	AT2G21410.1	VHA-A2	vacuolar proton ATPase A2	0|0|0|2	2	0.5	4	0|0|0|0	0.23	0.91	0.23	0.91	0.23	5	0.58
ASF1A	AT2G25210.1	AT2G25210.1	AT2G25210	Ribosomal protein L39 family protein	0|0|2|0	2	0.5	4	0|0|0|0	0.23	0.91	0.23	0.91	0.23	5	0.58
ASF1A	AT2G32180.1	AT2G32180.1	PTAC18	plastid transcriptionally active 18	0|0|2|0	2	0.5	4	0|0|0|0	0.23	0.91	0.23	0.91	0.23	5	0.58
ASF1A	AT2G32220.1	AT2G32220.1	AT2G32220	Ribosomal L27e protein family	0|0|2|0	2	0.5	4	0|0|0|0	0.23	0.91	0.23	0.91	0.23	5	0.58
ASF1A	AT2G32650.1	AT2G32650.1	AT2G32650	RmlC-like cupins superfamily protein	0|0|2|0	2	0.5	4	0|0|0|0	0.23	0.91	0.23	0.91	0.23	5	0.58
ASF1A	AT2G34810.1	AT2G34810.1	AT2G34810	FAD-binding Berberine family protein	0|0|0|2	2	0.5	4	0|0|0|0	0.23	0.91	0.23	0.91	0.23	5	0.58
ASF1A	AT2G38730.1	AT2G38730.1	AT2G38730	Cyclophilin-like peptidyl-prolyl cis-trans isomerase family protein	0|0|2|0	2	0.5	4	0|0|0|0	0.23	0.91	0.23	0.91	0.23	5	0.58
ASF1A	AT2G39900.1	AT2G39900.1	AT2G39900	GATA type zinc finger transcription factor family protein	0|0|2|0	2	0.5	4	0|0|0|0	0.23	0.91	0.23	0.91	0.23	5	0.58
ASF1A	AT3G03920.1	AT3G03920.1	AT3G03920	H/ACA ribonucleoprotein complex, subunit Gar1/Naf1 protein	0|0|0|2	2	0.5	4	0|0|0|0	0.23	0.91	0.23	0.91	0.23	5	0.58
ASF1A	AT3G05780.1	AT3G05780.1	LON3	lon protease 3	0|0|2|0	2	0.5	4	0|0|0|0	0.23	0.91	0.23	0.91	0.23	5	0.58
ASF1A	AT3G05790.1	AT3G05790.1	LON4	lon protease 4	0|0|0|2	2	0.5	4	0|0|0|0	0.23	0.91	0.23	0.91	0.23	5	0.58
ASF1A	AT3G07050.1	AT3G07050.1	AT3G07050	GTP-binding family protein	0|0|0|2	2	0.5	4	0|0|0|0	0.23	0.91	0.23	0.91	0.23	5	0.58
ASF1A	AT3G07390.1	AT3G07390.1	AIR12	auxin-responsive family protein	0|0|0|2	2	0.5	4	0|0|0|0	0.23	0.91	0.23	0.91	0.23	5	0.58
ASF1A	AT3G09900.1	AT3G09900.1	RABE1e|ATRABE1E|ATRAB8E	RAB GTPase homolog E1E	0|0|2|0	2	0.5	4	0|0|0|0	0.23	0.91	0.23	0.91	0.23	5	0.58
ASF1A	AT3G16650.1	AT3G16650.1	AT3G16650	Transducin/WD40 repeat-like superfamily protein	0|0|0|2	2	0.5	4	0|0|0|0	0.23	0.91	0.23	0.91	0.23	5	0.58
ASF1A	AT3G20790.1	AT3G20790.1	AT3G20790	NAD(P)-binding Rossmann-fold superfamily protein	0|0|0|2	2	0.5	4	0|0|0|0	0.23	0.91	0.23	0.91	0.23	5	0.58
ASF1A	AT3G22680.1	AT3G22680.1	RDM1	RNA-DIRECTED DNA METHYLATION 1	0|0|0|2	2	0.5	4	0|0|0|0	0.23	0.91	0.23	0.91	0.23	5	0.58
ASF1A	AT3G23980.1	AT3G23980.1	BLI|KOS1	BLISTER	0|0|2|0	2	0.5	4	0|0|0|0	0.23	0.91	0.23	0.91	0.23	5	0.58
ASF1A	AT3G25150.2	AT3G25150.2	AT3G25150	Nuclear transport factor 2 (NTF2) family protein with RNA binding (RRM-RBD-RNP motifs) domain	0|0|0|2	2	0.5	4	0|0|0|0	0.23	0.91	0.23	0.91	0.23	5	0.58
ASF1A	AT3G26020.4	AT3G26020.4	AT3G26020	Protein phosphatase 2A regulatory B subunit family protein	0|0|2|0	2	0.5	4	0|0|0|0	0.23	0.91	0.23	0.91	0.23	5	0.58
ASF1A	AT3G28715.1	AT3G28715.1	AT3G28715	ATPase, V0/A0 complex, subunit C/D	0|0|2|0	2	0.5	4	0|0|0|0	0.23	0.91	0.23	0.91	0.23	5	0.58
ASF1A	AT3G44590.2	AT3G44590.2	AT3G44590	60S acidic ribosomal protein family	0|0|0|2	2	0.5	4	0|0|0|0	0.23	0.91	0.23	0.91	0.23	5	0.58
ASF1A	AT3G45940.1	AT3G45940.1	AT3G45940	Glycosyl hydrolases family 31 protein	0|0|0|2	2	0.5	4	0|0|0|0	0.23	0.91	0.23	0.91	0.23	5	0.58
ASF1A	AT3G46960.1	AT3G46960.1	AT3G46960	RNA helicase, ATP-dependent, SK12/DOB1 protein	0|0|0|2	2	0.5	4	0|0|0|0	0.23	0.91	0.23	0.91	0.23	5	0.58
ASF1A	AT3G48960.1	AT3G48960.1	AT3G48960	Ribosomal protein L13e family protein	0|0|2|0	2	0.5	4	0|0|0|0	0.23	0.91	0.23	0.91	0.23	5	0.58
ASF1A	AT3G52730.1	AT3G52730.1	AT3G52730	ubiquinol-cytochrome C reductase UQCRX/QCR9-like family protein	0|2|0|0	2	0.5	4	0|0|0|0	0.23	0.91	0.23	0.91	0.23	5	0.58
ASF1A	AT3G53130.1	AT3G53130.1	LUT1|CYP97C1	Cytochrome P450 superfamily protein	0|0|2|0	2	0.5	4	0|0|0|0	0.23	0.91	0.23	0.91	0.23	5	0.58
ASF1A	AT3G53990.1	AT3G53990.1	AT3G53990	Adenine nucleotide alpha hydrolases-like superfamily protein	0|0|2|0	2	0.5	4	0|0|0|0	0.23	0.91	0.23	0.91	0.23	5	0.58
ASF1A	AT3G54610.1	AT3G54610.1	HAG01|HAT1|HAC3|HAG1|BGT|GCN5	histone acetyltransferase of the GNAT family 1	0|0|2|0	2	0.5	4	0|0|0|0	0.23	0.91	0.23	0.91	0.23	5	0.58
ASF1A	AT3G55750.1	AT3G55750.1	AT3G55750	Ribosomal protein L35Ae family protein	0|2|0|0	2	0.5	4	0|0|0|0	0.23	0.91	0.23	0.91	0.23	5	0.58
ASF1A	AT3G60330.1	AT3G60330.1	AHA7|HA7	H(+)-ATPase 7	0|0|0|2	2	0.5	4	0|0|0|0	0.23	0.91	0.23	0.91	0.23	5	0.58
ASF1A	AT4G00660.2	AT4G00660.2	RH8|ATRH8	RNAhelicase-like 8	0|0|2|0	2	0.5	4	0|0|0|0	0.23	0.91	0.23	0.91	0.23	5	0.58
ASF1A	AT4G02150.1	AT4G02150.1	MOS6|IMPA-3|ATIMPALPHA3	ARM repeat superfamily protein	0|0|2|0	2	0.5	4	0|0|0|0	0.23	0.91	0.23	0.91	0.23	5	0.58
ASF1A	AT4G02580.1	AT4G02580.1	AT4G02580	NADH-ubiquinone oxidoreductase 24 kDa subunit, putative	0|2|0|0	2	0.5	4	0|0|0|0	0.23	0.91	0.23	0.91	0.23	5	0.58
ASF1A	AT4G03080.1	AT4G03080.1	BSL1	BRI1 suppressor 1 (BSU1)-like 1	0|0|0|2	2	0.5	4	0|0|0|0	0.23	0.91	0.23	0.91	0.23	5	0.58
ASF1A	AT4G12420.1	AT4G12420.1	SKU5	Cupredoxin superfamily protein	0|0|0|2	2	0.5	4	0|0|0|0	0.23	0.91	0.23	0.91	0.23	5	0.58
ASF1A	AT4G12880.1	AT4G12880.1	ENODL19|AtENODL19	early nodulin-like protein 19	0|0|0|2	2	0.5	4	0|0|0|0	0.23	0.91	0.23	0.91	0.23	5	0.58
ASF1A	AT4G19710.2	AT4G19710.2	AK-HSDH II|AK-HSDH	aspartate kinase-homoserine dehydrogenase ii	0|0|2|0	2	0.5	4	0|0|0|0	0.23	0.91	0.23	0.91	0.23	5	0.58
ASF1A	AT4G26230.1	AT4G26230.1	AT4G26230	Ribosomal protein L31e family protein	0|0|0|2	2	0.5	4	0|0|0|0	0.23	0.91	0.23	0.91	0.23	5	0.58
ASF1A	AT4G26840.1	AT4G26840.1	SUMO1|ATSUMO1|SUMO 1|SUM1	small ubiquitin-like modifier 1	0|0|0|2	2	0.5	4	0|0|0|0	0.23	0.91	0.23	0.91	0.23	5	0.58
ASF1A	AT4G27595.1	AT4G27595.1	AT4G27595	Plant protein of unknown function (DUF827)	0|0|2|0	2	0.5	4	0|0|0|0	0.23	0.91	0.23	0.91	0.23	5	0.58
ASF1A	AT4G30810.1	AT4G30810.1	scpl29	serine carboxypeptidase-like 29	0|0|0|2	2	0.5	4	0|0|0|0	0.23	0.91	0.23	0.91	0.23	5	0.58
ASF1A	AT4G31210.1	AT4G31210.1	AT4G31210	DNA topoisomerase, type IA, core	0|0|0|2	2	0.5	4	0|0|0|0	0.23	0.91	0.23	0.91	0.23	5	0.58
ASF1A	AT4G31985.1	AT4G31985.1	AT4G31985	Ribosomal protein L39 family protein	0|0|2|0	2	0.5	4	0|0|0|0	0.23	0.91	0.23	0.91	0.23	5	0.58
ASF1A	AT4G35410.2	AT4G35410.2	AT4G35410	Clathrin adaptor complex small chain family protein	0|0|2|0	2	0.5	4	0|0|0|0	0.23	0.91	0.23	0.91	0.23	5	0.58
ASF1A	AT5G03520.1	AT5G03520.1	ATRABE1D|RAB-E1D|ATRAB8C|ATRAB-E1D|RAB8C	RAB GTPase homolog 8C	0|0|2|0	2	0.5	4	0|0|0|0	0.23	0.91	0.23	0.91	0.23	5	0.58
ASF1A	AT5G05670.2	AT5G05670.2	AT5G05670	signal recognition particle binding	0|0|0|2	2	0.5	4	0|0|0|0	0.23	0.91	0.23	0.91	0.23	5	0.58
ASF1A	AT5G05680.1	AT5G05680.1	MOS7	nuclear pore complex protein-related	0|0|2|0	2	0.5	4	0|0|0|0	0.23	0.91	0.23	0.91	0.23	5	0.58
ASF1A	AT5G05990.1	AT5G05990.1	AT5G05990	Mitochondrial glycoprotein family protein	0|0|0|2	2	0.5	4	0|0|0|0	0.23	0.91	0.23	0.91	0.23	5	0.58
ASF1A	AT5G07020.1	AT5G07020.1	AT5G07020	proline-rich family protein	0|2|0|0	2	0.5	4	0|0|0|0	0.23	0.91	0.23	0.91	0.23	5	0.58
ASF1A	AT5G07530.1	AT5G07530.1	GRP17|ATGRP-7|ATGRP17	glycine rich protein 17	0|0|0|2	2	0.5	4	0|0|0|0	0.23	0.91	0.23	0.91	0.23	5	0.58
ASF1A	AT5G07900.1	AT5G07900.1	AT5G07900	Mitochondrial transcription termination factor family protein	0|0|2|0	2	0.5	4	0|0|0|0	0.23	0.91	0.23	0.91	0.23	5	0.58
ASF1A	AT5G13280.1	AT5G13280.1	AK|AK1|AK-LYS1	aspartate kinase 1	0|0|2|0	2	0.5	4	0|0|0|0	0.23	0.91	0.23	0.91	0.23	5	0.58
ASF1A	AT5G13480.2	AT5G13480.2	FY	Transducin/WD40 repeat-like superfamily protein	0|0|0|2	2	0.5	4	0|0|0|0	0.23	0.91	0.23	0.91	0.23	5	0.58
ASF1A	AT5G16300.1	AT5G16300.1	AT5G16300	Vps51/Vps67 family (components of vesicular transport) protein	0|0|2|0	2	0.5	4	0|0|0|0	0.23	0.91	0.23	0.91	0.23	5	0.58
ASF1A	AT5G17770.1	AT5G17770.1	CBR|CBR1|ATCBR	NADH:cytochrome B5 reductase 1	0|0|0|2	2	0.5	4	0|0|0|0	0.23	0.91	0.23	0.91	0.23	5	0.58
ASF1A	AT5G18110.1	AT5G18110.1	NCBP	novel cap-binding protein	0|0|0|2	2	0.5	4	0|0|0|0	0.23	0.91	0.23	0.91	0.23	5	0.58
ASF1A	AT5G18230.2	AT5G18230.2	AT5G18230	transcription regulator NOT2/NOT3/NOT5 family protein	0|0|0|2	2	0.5	4	0|0|0|0	0.23	0.91	0.23	0.91	0.23	5	0.58
ASF1A	AT5G23300.1	AT5G23300.1	PYRD	pyrimidine d	0|2|0|0	2	0.5	4	0|0|0|0	0.23	0.91	0.23	0.91	0.23	5	0.58
ASF1A	AT5G37310.1	AT5G37310.1	AT5G37310	Endomembrane protein 70 protein family	0|0|0|2	2	0.5	4	0|0|0|0	0.23	0.91	0.23	0.91	0.23	5	0.58
ASF1A	AT5G40650.1	AT5G40650.1	SDH2-2	succinate dehydrogenase 2-2	0|0|0|2	2	0.5	4	0|0|0|0	0.23	0.91	0.23	0.91	0.23	5	0.58
ASF1A	AT5G42100.1	AT5G42100.1	ATBG_PAP|BG_PPAP|ATBG_PPAP	beta-1,3-glucanase_putative	0|0|0|2	2	0.5	4	0|0|0|0	0.23	0.91	0.23	0.91	0.23	5	0.58
ASF1A	AT5G45950.1	AT5G45950.1	AT5G45950	GDSL-like Lipase/Acylhydrolase superfamily protein	0|0|2|0	2	0.5	4	0|0|0|0	0.23	0.91	0.23	0.91	0.23	5	0.58
ASF1A	AT5G48230.2	AT5G48230.2	EMB1276|ACAT2	acetoacetyl-CoA thiolase 2	0|0|0|2	2	0.5	4	0|0|0|0	0.23	0.91	0.23	0.91	0.23	5	0.58
ASF1A	AT5G48680.1	AT5G48680.1	AT5G48680	Sterile alpha motif (SAM) domain-containing protein	0|0|0|2	2	0.5	4	0|0|0|0	0.23	0.91	0.23	0.91	0.23	5	0.58
ASF1A	AT5G49880.1	AT5G49880.1	AT5G49880	mitotic checkpoint family protein	0|0|2|0	2	0.5	4	0|0|0|0	0.23	0.91	0.23	0.91	0.23	5	0.58
ASF1A	AT5G57370.1	AT5G57370.1	AT5G57370	unknown protein; CONTAINS InterPro DOMAIN/s: Protein of unknown function DUF1777 (InterPro:IPR013957); Has 30201 Blast hits to 17322 proteins in 780 species: Archae - 12; Bacteria - 1396; Metazoa - 17338; Fungi - 3422; Plants - 5037; Viruses - 0; Other Eukaryotes - 2996 (source: NCBI BLink).	0|0|2|0	2	0.5	4	0|0|0|0	0.23	0.91	0.23	0.91	0.23	5	0.58
ASF1A	AT5G59840.1	AT5G59840.1	AT5G59840	Ras-related small GTP-binding family protein	0|0|2|0	2	0.5	4	0|0|0|0	0.23	0.91	0.23	0.91	0.23	5	0.58
ASF1A	AT5G59870.1	AT5G59870.1	HTA6	histone H2A 6	0|0|0|2	2	0.5	4	0|0|0|0	0.23	0.91	0.23	0.91	0.23	5	0.58
ASF1A	AT5G61580.1	AT5G61580.1	PFK4	phosphofructokinase 4	0|0|0|2	2	0.5	4	0|0|0|0	0.23	0.91	0.23	0.91	0.23	5	0.58
ASF1A	AT5G65260.1	AT5G65260.1	AT5G65260	RNA-binding (RRM/RBD/RNP motifs) family protein	0|0|2|0	2	0.5	4	0|0|0|0	0.23	0.91	0.23	0.91	0.23	5	0.58
ASF1A	AT5G65840.1	AT5G65840.1	AT5G65840	Thioredoxin superfamily protein	0|0|2|0	2	0.5	4	0|0|0|0	0.23	0.91	0.23	0.91	0.23	5	0.58
ASF1A	AT5G66200.1	AT5G66200.1	ARO2	armadillo repeat only 2	0|0|2|0	2	0.5	4	0|0|0|0	0.23	0.91	0.23	0.91	0.23	5	0.58
ASF1A	ATCG00840.1	ATCG00840.1			0|0|2|0	2	0.5	4	0|0|0|0	0.23	0.91	0.23	0.91	0.23	5	0.58
ASF1A	ATCG01300.1	ATCG01300.1			0|0|2|0	2	0.5	4	0|0|0|0	0.23	0.91	0.23	0.91	0.23	5	0.58
ASF1A	ATMG00290.1	ATMG00290.1			0|0|2|0	2	0.5	4	0|0|0|0	0.23	0.91	0.23	0.91	0.23	5	0.58
ASF1A	AT3G09630.1	AT3G09630.1	AT3G09630	Ribosomal protein L4/L1 family	11|7|16|20	54	13.5	4	0|0|9|11	0.23	0.65	0.23	0.65	0.23	2.7	0.58
ASF1A	AT2G20450.1	AT2G20450.1	AT2G20450	Ribosomal protein L14	4|2|2|7	15	3.75	4	0|0|3|3	0.23	0.7	0.23	0.7	0.23	2.5	0.58
ASF1A	AT2G21580.1	AT2G21580.1	AT2G21580	Ribosomal protein S25 family protein	3|0|2|2	7	1.75	4	0|0|0|3	0.23	0.43	0.23	0.43	0.23	2.33	0.58
ASF1A	AT3G11964.1	AT3G11964.1	AT3G11964	RNA binding;RNA binding	0|0|7|2	9	2.25	4	0|0|0|4	0.23	0.76	0.23	0.76	0.23	2.25	0.58
ASF1A	AT3G47370.2	AT3G47370.2	AT3G47370	Ribosomal protein S10p/S20e family protein	9|7|6|6	28	7	4	0|0|4|6	0.22	0.48	0.22	0.48	0.22	2.8	0.63
ASF1A	AT2G30860.1	AT2G30860.1	GSTF9|ATGSTF9|ATGSTF7|GLUTTR	glutathione S-transferase PHI 9	7|5|5|5	22	5.5	4	0|0|4|4	0.21	0.44	0.21	0.44	0.21	2.75	0.63
ASF1A	AT5G27850.1	AT5G27850.1	AT5G27850	Ribosomal protein L18e/L15 superfamily protein	9|4|7|9	29	7.25	4	0|0|4|7	0.21	0.36	0.21	0.36	0.21	2.64	0.63
ASF1A	AT1G43670.1	AT1G43670.1	AT1G43670	Inositol monophosphatase family protein	5|0|0|0	5	1.25	4	0|0|0|2	0.22	0.87	0.22	0.87	0.22	2.5	0.63
ASF1A	AT1G75930.1	AT1G75930.1	EXL6	extracellular lipase 6	0|0|0|5	5	1.25	4	0|0|2|0	0.22	0.87	0.22	0.87	0.22	2.5	0.63
ASF1A	AT5G02790.1	AT5G02790.1	GSTL3	Glutathione S-transferase family protein	5|0|4|2	11	2.75	4	0|0|2|3	0.22	0.52	0.22	0.52	0.22	2.2	0.63
ASF1A	AT4G09040.1	AT4G09040.1	AT4G09040	RNA-binding (RRM/RBD/RNP motifs) family protein	3|3|0|7	13	3.25	4	0|0|6|0	0.22	0.62	0.22	0.62	0.22	2.17	0.63
ASF1A	AT1G35720.1	AT1G35720.1	ANNAT1|ATOXY5|OXY5	annexin 1	9|5|2|4	20	5	4	3|2|3|2	0.21	0.82	0.21	0.82	0.21	2	0.63
ASF1A	AT2G33430.1	AT2G33430.1	DAL|DAL1	differentiation and greening-like 1	3|0|3|0	6	1.5	4	0|0|3|0	0.22	0.43	0.22	0.43	0.22	2	0.63
ASF1A	AT4G34350.1	AT4G34350.1	ISPH|CLB6|HDR	4-hydroxy-3-methylbut-2-enyl diphosphate reductase	3|0|3|0	6	1.5	4	0|0|0|3	0.22	0.43	0.22	0.43	0.22	2	0.63
ASF1A	ATCG00670.1	ATCG00670.1			3|3|0|0	6	1.5	4	3|0|0|0	0.22	0.43	0.22	0.43	0.22	2	0.63
ASF1A	AT4G23460.1	AT4G23460.1	AT4G23460	Adaptin family protein	0|0|9|3	12	3	4	0|0|0|6	0.22	0.74	0.22	0.74	0.22	2	0.63
ASF1A	AT4G39680.1	AT4G39680.1	AT4G39680	SAP domain-containing protein	0|0|7|17	24	6	4	0|0|12|0	0.22	0.79	0.22	0.79	0.22	2	0.63
ASF1A	AT5G11520.1	AT5G11520.1	YLS4|ASP3	aspartate aminotransferase 3	2|0|24|2	28	7	4	0|0|0|15	0.21	0.85	0.21	0.85	0.21	1.87	0.63
ASF1A	AT3G46970.1	AT3G46970.1	ATPHS2|PHS2	alpha-glucan phosphorylase 2	7|2|0|0	9	2.25	4	2|0|0|3	0.21	0.82	0.21	0.82	0.21	1.8	0.63
ASF1A	AT1G59610.1	AT1G59610.1	DL3|DRP2B|ADL3|CF1	dynamin-like 3	0|0|22|23	45	11.25	4	0|0|17|8	0.22	0.49	0.22	0.49	0.22	1.8	0.63
ASF1A	AT5G06970.1	AT5G06970.1	AT5G06970	Protein of unknown function (DUF810)	0|0|4|5	9	2.25	4	0|0|5|0	0.22	0.51	0.22	0.51	0.22	1.8	0.63
ASF1A	AT5G13490.1	AT5G13490.1	AAC2	ADP/ATP carrier 2	3|3|3|2	11	2.75	4	0|0|2|2	0.21	0.25	0.21	0.25	0.21	2.75	0.64
ASF1A	AT1G18540.1	AT1G18540.1	AT1G18540	Ribosomal protein L6 family protein	5|7|7|8	27	6.75	4	0|0|5|5	0.19	0.34	0.19	0.34	0.19	2.7	0.64
ASF1A	AT3G54210.1	AT3G54210.1	AT3G54210	Ribosomal protein L17 family protein	3|5|4|4	16	4	4	0|0|2|4	0.21	0.36	0.21	0.36	0.21	2.67	0.64
ASF1A	AT5G02870.1	AT5G02870.1	AT5G02870	Ribosomal protein L4/L1 family	9|9|12|20	50	12.5	4	0|0|8|11	0.19	0.71	0.19	0.71	0.19	2.63	0.64
ASF1A	AT1G48830.1	AT1G48830.1	AT1G48830	Ribosomal protein S7e family protein	3|3|2|5	13	3.25	4	0|0|3|2	0.21	0.52	0.21	0.52	0.21	2.6	0.64
ASF1A	ATCG00750.1	ATCG00750.1			8|9|7|7	31	7.75	4	4|0|4|4	0.2	0.45	0.2	0.45	0.2	2.58	0.64
ASF1A	AT4G27090.1	AT4G27090.1	AT4G27090	Ribosomal protein L14	6|4|4|9	23	5.75	4	0|0|5|4	0.2	0.6	0.2	0.6	0.2	2.56	0.64
ASF1A	AT3G03340.1	AT3G03340.1	UNE6	LUC7 related protein	2|2|2|4	10	2.5	4	0|0|2|2	0.19	0.5	0.19	0.5	0.19	2.5	0.64
ASF1A	AT1G64200.1	AT1G64200.1	VHA-E3	vacuolar H+-ATPase subunit E isoform 3	4|5|10|8	27	6.75	4	0|0|5|6	0.19	0.5	0.19	0.5	0.19	2.45	0.64
ASF1A	AT4G34490.1	AT4G34490.1	CAP 1|ATCAP1|CAP1	cyclase associated protein 1	2|3|5|6	16	4	4	0|0|7|0	0.21	0.45	0.21	0.45	0.21	2.29	0.64
ASF1A	AT4G39960.1	AT4G39960.1	AT4G39960	Molecular chaperone Hsp40/DnaJ family protein	2|2|3|2	9	2.25	4	0|0|0|4	0.19	0.32	0.19	0.32	0.19	2.25	0.64
ASF1A	AT4G29060.1	AT4G29060.1	emb2726	elongation factor Ts family protein	14|2|5|13	34	8.5	4	0|0|10|6	0.19	0.44	0.19	0.44	0.19	2.12	0.64
ASF1A	AT3G15020.1	AT3G15020.1	mMDH2	Lactate/malate dehydrogenase family protein	10|4|2|7	23	5.75	4	0|2|4|5	0.2	0.68	0.2	0.68	0.2	2.09	0.64
ASF1A	AT1G23190.1	AT1G23190.1	AT1G23190	Phosphoglucomutase/phosphomannomutase family protein	6|3|9|0	18	4.5	4	0|0|0|9	0.21	0.59	0.21	0.59	0.21	2	0.64
ASF1A	AT1G11840.6	AT1G11840.6	GLX1|ATGLX1	glyoxalase I homolog	4|0|0|0	4	1	4	0|0|2|0	0.19	0.76	0.19	0.76	0.19	2	0.64
ASF1A	AT1G50900.1	AT1G50900.1	AT1G50900	Ankyrin repeat family protein	4|0|0|0	4	1	4	0|0|0|2	0.19	0.76	0.19	0.76	0.19	2	0.64
ASF1A	AT2G43090.1	AT2G43090.1	AT2G43090	Aconitase/3-isopropylmalate dehydratase protein	4|0|0|0	4	1	4	0|0|0|2	0.19	0.76	0.19	0.76	0.19	2	0.64
ASF1A	AT2G44060.1	AT2G44060.1	AT2G44060	Late embryogenesis abundant protein, group 2	4|0|2|2	8	2	4	0|0|0|4	0.19	0.48	0.19	0.48	0.19	2	0.64
ASF1A	AT5G41670.1	AT5G41670.1	AT5G41670	6-phosphogluconate dehydrogenase family protein	4|2|0|0	6	1.5	4	0|0|0|3	0.21	0.58	0.21	0.58	0.21	2	0.64
ASF1A	ATCG01120.1	ATCG01120.1			4|0|0|2	6	1.5	4	0|0|3|0	0.21	0.58	0.21	0.58	0.21	2	0.64
ASF1A	AT5G02240.1	AT5G02240.1	AT5G02240	NAD(P)-binding Rossmann-fold superfamily protein	3|0|3|2	8	2	4	0|0|0|4	0.2	0.32	0.2	0.32	0.2	2	0.64
ASF1A	AT1G51160.1	AT1G51160.1	AT1G51160	SNARE-like superfamily protein	2|0|3|3	8	2	4	0|0|4|0	0.2	0.32	0.2	0.32	0.2	2	0.64
ASF1A	AT3G02560.1	AT3G02560.1	AT3G02560	Ribosomal protein S7e family protein	2|0|2|4	8	2	4	0|0|4|0	0.19	0.48	0.19	0.48	0.19	2	0.64
ASF1A	AT1G05680.1	AT1G05680.1	UGT74E2	Uridine diphosphate glycosyltransferase 74E2	0|0|0|4	4	1	4	0|0|2|0	0.19	0.76	0.19	0.76	0.19	2	0.64
ASF1A	AT1G60850.2	AT1G60850.2	AAC42|ATRPAC42	DNA-directed RNA polymerase family protein	0|0|4|0	4	1	4	0|0|0|2	0.19	0.76	0.19	0.76	0.19	2	0.64
ASF1A	AT1G75910.1	AT1G75910.1	EXL4	extracellular lipase 4	0|0|0|4	4	1	4	0|0|2|0	0.19	0.76	0.19	0.76	0.19	2	0.64
ASF1A	AT1G79050.1	AT1G79050.1	AT1G79050	recA DNA recombination family protein	0|0|8|0	8	2	4	0|0|0|4	0.21	0.82	0.21	0.82	0.21	2	0.64
ASF1A	AT3G46740.1	AT3G46740.1	MAR1|TOC75-III	translocon at the outer envelope membrane of chloroplasts 75-III	0|0|0|4	4	1	4	0|0|2|0	0.19	0.76	0.19	0.76	0.19	2	0.64
ASF1A	AT4G36250.1	AT4G36250.1	ALDH3F1	aldehyde dehydrogenase 3F1	0|0|0|4	4	1	4	0|0|2|0	0.19	0.76	0.19	0.76	0.19	2	0.64
ASF1A	AT5G24314.2	AT5G24314.2	PDE225|PTAC7	plastid transcriptionally active7	0|0|4|0	4	1	4	0|0|2|0	0.19	0.76	0.19	0.76	0.19	2	0.64
ASF1A	AT5G50950.1	AT5G50950.1	FUM2	FUMARASE 2	0|0|0|4	4	1	4	0|0|0|2	0.19	0.76	0.19	0.76	0.19	2	0.64
ASF1A	AT5G51750.1	AT5G51750.1	ATSBT1.3|SBT1.3	subtilase 1.3	6|0|2|11	19	4.75	4	0|0|8|2	0.19	0.65	0.19	0.65	0.19	1.9	0.64
ASF1A	AT1G13270.1	AT1G13270.1	MAP1B|MAP1C	methionine aminopeptidase 1B	5|4|0|0	9	2.25	4	0|0|3|2	0.21	0.52	0.21	0.52	0.21	1.8	0.64
ASF1A	AT4G33650.2	AT4G33650.2	DRP3A|ADL2	dynamin-related protein 3A	0|0|15|8	23	5.75	4	0|0|8|5	0.21	0.75	0.21	0.75	0.21	1.77	0.64
ASF1A	AT3G02360.2	AT3G02360.2	AT3G02360	6-phosphogluconate dehydrogenase family protein	4|3|0|0	7	1.75	4	0|2|0|2	0.19	0.5	0.19	0.5	0.19	1.75	0.64
ASF1A	AT2G30970.1	AT2G30970.1	ASP1	aspartate aminotransferase 1	3|0|0|4	7	1.75	4	0|0|4|0	0.2	0.48	0.2	0.48	0.2	1.75	0.64
ASF1A	AT4G24550.2	AT4G24550.2	AT4G24550	Clathrin adaptor complexes medium subunit family protein	3|0|0|4	7	1.75	4	0|0|4|0	0.2	0.48	0.2	0.48	0.2	1.75	0.64
ASF1A	AT5G23880.1	AT5G23880.1	EMB1265|ATCPSF100|CPSF100|ESP5	cleavage and polyadenylation specificity factor 100	0|0|3|4	7	1.75	4	0|0|4|0	0.2	0.48	0.2	0.48	0.2	1.75	0.64
ASF1A	AT5G46420.1	AT5G46420.1	AT5G46420	16S rRNA processing protein RimM family	0|0|7|5	12	3	4	0|0|3|4	0.2	0.57	0.2	0.57	0.2	1.71	0.64
ASF1A	AT3G60190.1	AT3G60190.1	ADLP2|DRP1E|EDR3|DL1E|ADL1E|ADL4	DYNAMIN-like 1E	0|0|9|16	25	6.25	4	0|0|9|6	0.19	0.7	0.19	0.7	0.19	1.67	0.64
ASF1A	AT1G52040.1	AT1G52040.1	MBP1|ATMBP	myrosinase-binding protein 1	0|0|0|8	8	2	4	0|0|5|0	0.19	0.75	0.19	0.75	0.19	1.6	0.64
ASF1A	AT3G55760.1	AT3G55760.1	AT3G55760	unknown protein; LOCATED IN: chloroplast stroma, chloroplast; EXPRESSED IN: 16 plant structures; EXPRESSED DURING: 10 growth stages; BEST Arabidopsis thaliana protein match is: unknown protein (TAIR:AT1G42430.2); Has 176 Blast hits to 125 proteins in 40 species: Archae - 0; Bacteria - 3; Metazoa - 19; Fungi - 9; Plants - 81; Viruses - 0; Other Eukaryotes - 64 (source: NCBI BLink).	0|0|0|8	8	2	4	0|0|5|0	0.19	0.75	0.19	0.75	0.19	1.6	0.64
ASF1A	AT1G44910.1	AT1G44910.1	ATPRP40A|PRP40A	pre-mRNA-processing protein 40A	0|0|0|9	9	2.25	4	0|0|6|0	0.19	0.74	0.19	0.74	0.19	1.5	0.64
ASF1A	AT2G13370.1	AT2G13370.1	chr5	chromatin remodeling 5	0|0|0|17	17	4.25	4	0|0|14|0	0.19	0.75	0.19	0.75	0.19	1.21	0.64
ASF1A	AT4G36130.1	AT4G36130.1	AT4G36130	Ribosomal protein L2 family	6|9|12|10	37	9.25	4	0|0|5|9	0.18	0.41	0.18	0.41	0.18	2.64	0.65
ASF1A	AT3G09200.1	AT3G09200.1	AT3G09200	Ribosomal protein L10 family protein	3|3|3|4	13	3.25	4	0|0|2|3	0.18	0.31	0.18	0.31	0.18	2.6	0.65
ASF1A	ATCG00330.1	ATCG00330.1			3|3|3|4	13	3.25	4	0|0|2|3	0.18	0.31	0.18	0.31	0.18	2.6	0.65
ASF1A	AT3G13580.3	AT3G13580.3	AT3G13580	Ribosomal protein L30/L7 family protein	8|5|5|5	23	5.75	4	0|0|2|7	0.18	0.45	0.18	0.45	0.18	2.56	0.65
ASF1A	AT1G03475.1	AT1G03475.1	HEMF1|ATCPO-I|LIN2	Coproporphyrinogen III oxidase	6|5|6|3	20	5	4	0|0|3|5	0.18	0.27	0.18	0.27	0.18	2.5	0.65
ASF1A	AT5G42980.1	AT5G42980.1	ATH3|TRX3|TRXH3|ATTRX3|ATTRXH3	thioredoxin 3	5|3|4|3	15	3.75	4	0|0|2|4	0.18	0.36	0.18	0.36	0.18	2.5	0.65
ASF1A	AT2G31810.1	AT2G31810.1	AT2G31810	ACT domain-containing small subunit of acetolactate synthase protein	6|6|3|7	22	5.5	4	2|0|7|0	0.18	0.32	0.18	0.32	0.18	2.44	0.65
ASF1A	AT2G40840.1	AT2G40840.1	DPE2	disproportionating enzyme 2	8|5|14|7	34	8.5	4	0|0|6|8	0.17	0.63	0.17	0.63	0.17	2.43	0.65
ASF1A	AT4G11150.1	AT4G11150.1	VHA-E1|emb2448|TUF|TUFF	vacuolar ATP synthase subunit E1	5|6|22|13	46	11.5	4	0|0|8|13	0.18	0.7	0.18	0.7	0.18	2.19	0.65
ASF1A	AT1G19550.1	AT1G19550.1	AT1G19550	Glutathione S-transferase family protein	2|0|2|2	6	1.5	4	0|0|0|3	0.19	0.25	0.19	0.25	0.19	2	0.65
ASF1A	AT1G56510.1	AT1G56510.1	ADR2|WRR4	Disease resistance protein (TIR-NBS-LRR class)	2|3|5|0	10	2.5	4	0|0|3|2	0.18	0.52	0.18	0.52	0.18	2	0.65
ASF1A	AT2G42210.2	AT2G42210.2	OEP16-3|ATOEP16-3	Mitochondrial import inner membrane translocase subunit Tim17/Tim22/Tim23 family protein	2|2|0|0	4	1	4	2|0|0|0	0.18	0.36	0.18	0.36	0.18	2	0.65
ASF1A	AT3G11250.1	AT3G11250.1	AT3G11250	Ribosomal protein L10 family protein	2|0|0|2	4	1	4	0|0|0|2	0.18	0.36	0.18	0.36	0.18	2	0.65
ASF1A	AT3G23700.1	AT3G23700.1	AT3G23700	Nucleic acid-binding proteins superfamily	2|2|0|2	6	1.5	4	0|0|3|0	0.19	0.25	0.19	0.25	0.19	2	0.65
ASF1A	AT3G25220.1	AT3G25220.1	FKBP15-1	FK506-binding protein 15 kD-1	2|2|0|0	4	1	4	0|0|2|0	0.18	0.36	0.18	0.36	0.18	2	0.65
ASF1A	AT5G15970.1	AT5G15970.1	KIN2|COR6.6	stress-responsive protein (KIN2) / stress-induced protein (KIN2) / cold-responsive protein (COR6.6) / cold-regulated protein (COR6.6)	2|2|0|0	4	1	4	2|0|0|0	0.18	0.36	0.18	0.36	0.18	2	0.65
ASF1A	AT5G59240.1	AT5G59240.1	AT5G59240	Ribosomal protein S8e family protein	2|2|2|0	6	1.5	4	0|0|0|3	0.19	0.25	0.19	0.25	0.19	2	0.65
ASF1A	AT1G09230.1	AT1G09230.1	AT1G09230	RNA-binding (RRM/RBD/RNP motifs) family protein	0|0|2|2	4	1	4	0|0|2|0	0.18	0.36	0.18	0.36	0.18	2	0.65
ASF1A	AT1G63000.1	AT1G63000.1	NRS/ER|UER1	nucleotide-rhamnose synthase/epimerase-reductase	0|2|2|0	4	1	4	0|0|0|2	0.18	0.36	0.18	0.36	0.18	2	0.65
ASF1A	AT1G75460.1	AT1G75460.1	AT1G75460	ATP-dependent protease La (LON) domain protein	0|0|2|2	4	1	4	0|0|2|0	0.18	0.36	0.18	0.36	0.18	2	0.65
ASF1A	AT2G29960.1	AT2G29960.1	ATCYP5|CYP5|CYP19-4	cyclophilin 5	0|2|0|2	4	1	4	0|0|2|0	0.18	0.36	0.18	0.36	0.18	2	0.65
ASF1A	AT3G49100.1	AT3G49100.1	AT3G49100	Signal recognition particle, SRP9/SRP14 subunit	0|0|2|2	4	1	4	0|0|2|0	0.18	0.36	0.18	0.36	0.18	2	0.65
ASF1A	AT5G05560.1	AT5G05560.1	EMB2771	E3 ubiquitin ligase, putative	0|0|2|2	4	1	4	0|0|0|2	0.18	0.36	0.18	0.36	0.18	2	0.65
ASF1A	AT5G13850.1	AT5G13850.1	NACA3	nascent polypeptide-associated complex subunit alpha-like protein 3	0|2|0|2	4	1	4	0|0|2|0	0.18	0.36	0.18	0.36	0.18	2	0.65
ASF1A	AT5G37510.2	AT5G37510.2	EMB1467|CI76	NADH-ubiquinone dehydrogenase, mitochondrial, putative	9|12|5|3	29	7.25	4	2|2|4|7	0.18	0.64	0.18	0.64	0.18	1.93	0.65
ASF1A	AT4G09010.1	AT4G09010.1	APX4|TL29	ascorbate peroxidase 4	8|3|2|0	13	3.25	4	0|2|0|5	0.17	0.65	0.17	0.65	0.17	1.86	0.65
ASF1A	AT1G15690.1	AT1G15690.1	AtVHP1;1|AVP1|AVP-3|ATAVP3	Inorganic H pyrophosphatase family protein	2|0|0|5	7	1.75	4	0|0|4|0	0.18	0.59	0.18	0.59	0.18	1.75	0.65
ASF1A	AT3G16630.1	AT3G16630.1	ATKINESIN-13A|KINESIN-13A	P-loop containing nucleoside triphosphate hydrolases superfamily protein	0|0|2|5	7	1.75	4	0|0|4|0	0.18	0.59	0.18	0.59	0.18	1.75	0.65
ASF1A	AT4G19210.1	AT4G19210.1	ATRLI2|RLI2	RNAse l inhibitor protein 2	0|0|5|2	7	1.75	4	0|0|0|4	0.18	0.59	0.18	0.59	0.18	1.75	0.65
ASF1A	AT1G07780.3	AT1G07780.3	PAI1|TRP6	phosphoribosylanthranilate isomerase 1	0|0|5|0	5	1.25	4	0|0|0|3	0.18	0.71	0.18	0.71	0.18	1.67	0.65
ASF1A	AT1G43850.1	AT1G43850.1	SEU	SEUSS transcriptional co-regulator	0|0|0|5	5	1.25	4	0|0|3|0	0.18	0.71	0.18	0.71	0.18	1.67	0.65
ASF1A	AT1G60200.1	AT1G60200.1	AT1G60200	splicing factor PWI domain-containing protein / RNA recognition motif (RRM)-containing protein	0|0|0|5	5	1.25	4	0|0|3|0	0.18	0.71	0.18	0.71	0.18	1.67	0.65
ASF1A	AT2G06210.1	AT2G06210.1	ELF8|VIP6	binding	0|0|3|7	10	2.5	4	0|0|6|0	0.19	0.62	0.19	0.62	0.19	1.67	0.65
ASF1A	AT3G43190.1	AT3G43190.1	ATSUS4|SUS4	sucrose synthase 4	0|0|5|0	5	1.25	4	0|0|0|3	0.18	0.71	0.18	0.71	0.18	1.67	0.65
ASF1A	AT4G14710.5	AT4G14710.5	ATARD2	RmlC-like cupins superfamily protein	0|0|5|0	5	1.25	4	0|0|0|3	0.18	0.71	0.18	0.71	0.18	1.67	0.65
ASF1A	AT4G14716.1	AT4G14716.1	ARD1|ATARD1	acireductone dioxygenase 1	0|0|5|0	5	1.25	4	0|0|0|3	0.18	0.71	0.18	0.71	0.18	1.67	0.65
ASF1A	AT5G35790.1	AT5G35790.1	G6PD1	glucose-6-phosphate dehydrogenase 1	0|0|6|4	10	2.5	4	0|0|3|3	0.19	0.55	0.19	0.55	0.19	1.67	0.65
ASF1A	AT5G57290.1	AT5G57290.1	AT5G57290	60S acidic ribosomal protein family	0|0|0|5	5	1.25	4	0|0|0|3	0.18	0.71	0.18	0.71	0.18	1.67	0.65
ASF1A	AT3G49430.1	AT3G49430.1	At-SR34a	RNA-binding SR protein At-SR34a subfamily SR	0|0|9|4	13	3.25	4	0|0|2|6	0.18	0.65	0.18	0.65	0.18	1.62	0.65
ASF1A	AT3G61860.1	AT3G61860.1	At-RS31	RNA-binding SR protein At-RS31 subfamily RS	0|0|8|5	13	3.25	4	0|0|4|4	0.18	0.59	0.18	0.59	0.18	1.62	0.65
ASF1A	AT4G15900.1	AT4G15900.1	PRL1	pleiotropic regulatory locus 1	0|0|3|5	8	2	4	0|0|5|0	0.18	0.51	0.18	0.51	0.18	1.6	0.65
ASF1A	AT2G07360.2	AT2G07360.2	AT2G07360	SH3 domain-containing protein	0|0|13|6	19	4.75	4	0|0|3|9	0.18	0.67	0.18	0.67	0.18	1.58	0.65
ASF1A	AT4G26630.1	AT4G26630.1	AT4G26630	DEK domain-containing chromatin associated protein	0|0|3|12	15	3.75	4	0|0|10|0	0.18	0.71	0.18	0.71	0.18	1.5	0.65
ASF1A	AT5G63830.1	AT5G63830.1	AT5G63830	HIT-type Zinc finger family protein	0|0|11|0	11	2.75	4	0|0|0|8	0.18	0.74	0.18	0.74	0.18	1.38	0.65
ASF1A	AT1G79280.2	AT1G79280.2	AtTPR|NUA	nuclear pore anchor	0|0|18|2	20	5	4	0|0|3|13	0.18	0.72	0.18	0.72	0.18	1.25	0.65
ASF1A	AT4G30800.1	AT4G30800.1	AT4G30800	Nucleic acid-binding, OB-fold-like protein	6|9|8|6	29	7.25	4	0|0|6|5	0.17	0.36	0.17	0.36	0.17	2.64	0.66
ASF1A	AT1G23290.1	AT1G23290.1	RPL27AB|RPL27A	Ribosomal protein L18e/L15 superfamily protein	6|6|8|6	26	6.5	4	0|0|4|6	0.16	0.34	0.16	0.34	0.16	2.6	0.66
ASF1A	AT1G70600.1	AT1G70600.1	AT1G70600	Ribosomal protein L18e/L15 superfamily protein	6|6|8|6	26	6.5	4	0|0|4|6	0.16	0.34	0.16	0.34	0.16	2.6	0.66
ASF1A	AT5G63570.1	AT5G63570.1	GSA1	glutamate-1-semialdehyde-2,1-aminomutase	5|4|5|4	18	4.5	4	0|0|3|4	0.17	0.23	0.17	0.23	0.17	2.57	0.66
ASF1A	AT1G09590.1	AT1G09590.1	AT1G09590	Translation protein SH3-like family protein	3|3|2|2	10	2.5	4	0|0|2|2	0.17	0.25	0.17	0.25	0.17	2.5	0.66
ASF1A	AT1G09690.1	AT1G09690.1	AT1G09690	Translation protein SH3-like family protein	3|3|2|2	10	2.5	4	0|0|2|2	0.17	0.25	0.17	0.25	0.17	2.5	0.66
ASF1A	AT1G57660.1	AT1G57660.1	AT1G57660	Translation protein SH3-like family protein	3|3|2|2	10	2.5	4	0|0|2|2	0.17	0.25	0.17	0.25	0.17	2.5	0.66
ASF1A	AT1G57860.1	AT1G57860.1	AT1G57860	Translation protein SH3-like family protein	3|3|2|2	10	2.5	4	0|0|2|2	0.17	0.25	0.17	0.25	0.17	2.5	0.66
ASF1A	AT3G07110.2	AT3G07110.2	AT3G07110	Ribosomal protein L13 family protein	2|2|3|3	10	2.5	4	0|0|2|2	0.17	0.25	0.17	0.25	0.17	2.5	0.66
ASF1A	AT4G34555.1	AT4G34555.1	AT4G34555	Ribosomal protein S25 family protein	4|2|3|3	12	3	4	0|0|2|3	0.16	0.31	0.16	0.31	0.16	2.4	0.66
ASF1A	AT1G65960.2	AT1G65960.2	GAD2	glutamate decarboxylase 2	2|3|5|9	19	4.75	4	0|0|3|6	0.17	0.58	0.17	0.58	0.17	2.11	0.66
ASF1A	AT3G52370.1	AT3G52370.1	FLA15	FASCICLIN-like arabinogalactan protein 15 precursor	5|0|3|4	12	3	4	0|0|4|2	0.16	0.36	0.16	0.36	0.16	2	0.66
ASF1A	AT3G55440.1	AT3G55440.1	ATCTIMC|CYTOTPI|TPI	triosephosphate isomerase	5|4|0|5	14	3.5	4	2|0|3|2	0.16	0.27	0.16	0.27	0.16	2	0.66
ASF1A	AT2G26080.1	AT2G26080.1	GLDP2|AtGLDP2	glycine decarboxylase P-protein 2	9|3|0|2	14	3.5	4	0|0|0|8	0.17	0.65	0.17	0.65	0.17	1.75	0.66
ASF1A	AT2G24020.1	AT2G24020.1	AT2G24020	Uncharacterised BCR, YbaB family COG0718	3|2|0|0	5	1.25	4	0|0|0|3	0.17	0.43	0.17	0.43	0.17	1.67	0.66
ASF1A	AT5G10010.1	AT5G10010.1	AT5G10010	unknown protein; FUNCTIONS IN: molecular_function unknown; INVOLVED IN: biological_process unknown; LOCATED IN: nucleolus; EXPRESSED IN: 25 plant structures; EXPRESSED DURING: 15 growth stages; BEST Arabidopsis thaliana protein match is: unknown protein (TAIR:AT5G64910.1); Has 33260 Blast hits to 16857 proteins in 1270 species: Archae - 88; Bacteria - 3040; Metazoa - 11915; Fungi - 3137; Plants -…	3|2|0|0	5	1.25	4	3|0|0|0	0.17	0.43	0.17	0.43	0.17	1.67	0.66
ASF1A	AT3G07480.1	AT3G07480.1	AT3G07480	2Fe-2S ferredoxin-like superfamily protein	2|0|3|0	5	1.25	4	0|0|0|3	0.17	0.43	0.17	0.43	0.17	1.67	0.66
ASF1A	AT1G16300.1	AT1G16300.1	GAPCP-2	glyceraldehyde-3-phosphate dehydrogenase of plastid 2	0|0|2|3	5	1.25	4	0|0|0|3	0.17	0.43	0.17	0.43	0.17	1.67	0.66
ASF1A	AT1G48410.2	AT1G48410.2	AGO1	Stabilizer of iron transporter SufD / Polynucleotidyl transferase	0|0|2|3	5	1.25	4	0|0|3|0	0.17	0.43	0.17	0.43	0.17	1.67	0.66
ASF1A	AT2G03150.1	AT2G03150.1	emb1579	ATP/GTP-binding protein family	0|0|2|3	5	1.25	4	0|0|3|0	0.17	0.43	0.17	0.43	0.17	1.67	0.66
ASF1A	AT3G08030.1	AT3G08030.1	AT3G08030	Protein of unknown function, DUF642	0|0|2|3	5	1.25	4	0|0|3|0	0.17	0.43	0.17	0.43	0.17	1.67	0.66
ASF1A	AT3G49601.1	AT3G49601.1	AT3G49601	FUNCTIONS IN: molecular_function unknown; INVOLVED IN: biological_process unknown; LOCATED IN: cellular_component unknown; CONTAINS InterPro DOMAIN/s: mRNA splicing factor, Cwf21 (InterPro:IPR013170); Has 30201 Blast hits to 17322 proteins in 780 species: Archae - 12; Bacteria - 1396; Metazoa - 17338; Fungi - 3422; Plants - 5037; Viruses - 0; Other Eukaryotes - 2996 (source: NCBI BLink).	0|0|2|3	5	1.25	4	0|0|3|0	0.17	0.43	0.17	0.43	0.17	1.67	0.66
ASF1A	AT3G59600.1	AT3G59600.1	NRPD8B|NRPE8B|NRPB8B	RNA polymerase Rpb8	0|0|2|3	5	1.25	4	0|0|0|3	0.17	0.43	0.17	0.43	0.17	1.67	0.66
ASF1A	AT4G29380.1	AT4G29380.1	AT4G29380	protein kinase family protein / WD-40 repeat family protein	0|0|2|3	5	1.25	4	0|0|0|3	0.17	0.43	0.17	0.43	0.17	1.67	0.66
ASF1A	AT5G22580.1	AT5G22580.1	AT5G22580	Stress responsive A/B Barrel Domain	0|3|2|0	5	1.25	4	0|0|0|3	0.17	0.43	0.17	0.43	0.17	1.67	0.66
ASF1A	AT5G58410.1	AT5G58410.1	AT5G58410	HEAT/U-box domain-containing protein	0|0|3|2	5	1.25	4	0|0|3|0	0.17	0.43	0.17	0.43	0.17	1.67	0.66
ASF1A	AT4G20260.4	AT4G20260.4	ATPCAP1|PCAP1	plasma-membrane associated cation-binding protein 1	4|4|0|0	8	2	4	2|3|0|0	0.16	0.31	0.16	0.31	0.16	1.6	0.66
ASF1A	AT1G56340.1	AT1G56340.1	AtCRT1a|CRT1|CRT1a	calreticulin 1a	3|0|0|5	8	2	4	0|0|3|2	0.16	0.52	0.16	0.52	0.16	1.6	0.66
ASF1A	AT2G05140.1	AT2G05140.1	AT2G05140	phosphoribosylaminoimidazole carboxylase family protein / AIR carboxylase family protein	0|0|3|5	8	2	4	0|0|3|2	0.16	0.52	0.16	0.52	0.16	1.6	0.66
ASF1A	ATCG00740.1	ATCG00740.1			0|0|4|4	8	2	4	0|0|3|2	0.16	0.31	0.16	0.31	0.16	1.6	0.66
ASF1A	AT2G34640.1	AT2G34640.1	PTAC12|HMR	plastid transcriptionally active 12	0|0|11|6	17	4.25	4	0|0|5|6	0.17	0.61	0.17	0.61	0.17	1.55	0.66
ASF1A	AT5G03470.1	AT5G03470.1	ATB' ALPHA	Protein phosphatase 2A regulatory B subunit family protein	3|0|17|4	24	6	4	0|0|3|13	0.17	0.68	0.17	0.68	0.17	1.5	0.66
ASF1A	AT5G67560.1	AT5G67560.1	ATARLA1D|ARLA1D	ADP-ribosylation factor-like A1D	3|0|3|0	6	1.5	4	0|0|0|4	0.16	0.32	0.16	0.32	0.16	1.5	0.66
ASF1A	AT1G62640.1	AT1G62640.1	KAS III	3-ketoacyl-acyl carrier protein synthase III	2|0|4|0	6	1.5	4	0|0|0|4	0.16	0.48	0.16	0.48	0.16	1.5	0.66
ASF1A	AT3G15356.1	AT3G15356.1	AT3G15356	Legume lectin family protein	2|7|0|0	9	2.25	4	4|2|0|0	0.17	0.66	0.17	0.66	0.17	1.5	0.66
ASF1A	AT2G20930.1	AT2G20930.1	AT2G20930	SNARE-like superfamily protein	0|0|4|2	6	1.5	4	0|0|4|0	0.16	0.48	0.16	0.48	0.16	1.5	0.66
ASF1A	AT4G03430.1	AT4G03430.1	STA1|EMB2770	pre-mRNA splicing factor-related	0|0|6|0	6	1.5	4	0|0|0|4	0.17	0.68	0.17	0.68	0.17	1.5	0.66
ASF1A	AT4G12770.1	AT4G12770.1	AT4G12770	Chaperone DnaJ-domain superfamily protein	0|0|4|2	6	1.5	4	0|0|4|0	0.16	0.48	0.16	0.48	0.16	1.5	0.66
ASF1A	AT5G12370.1	AT5G12370.1	SEC10	exocyst complex component sec10	0|0|4|2	6	1.5	4	0|0|4|0	0.16	0.48	0.16	0.48	0.16	1.5	0.66
ASF1A	AT1G30460.1	AT1G30460.1	ATCPSF30|CPSF30	cleavage and polyadenylation specificity factor 30	0|0|0|7	7	1.75	4	0|0|5|0	0.17	0.69	0.17	0.69	0.17	1.4	0.66
ASF1A	AT3G01180.1	AT3G01180.1	AtSS2|SS2	starch synthase 2	0|0|7|0	7	1.75	4	0|0|0|5	0.17	0.69	0.17	0.69	0.17	1.4	0.66
ASF1A	AT5G55660.1	AT5G55660.1	AT5G55660	DEK domain-containing chromatin associated protein	0|0|0|8	8	2	4	0|0|6|0	0.17	0.69	0.17	0.69	0.17	1.33	0.66
ASF1A	AT1G04080.3	AT1G04080.3	PRP39	Tetratricopeptide repeat (TPR)-like superfamily protein	0|0|0|8	8	2	4	0|0|7|0	0.16	0.64	0.16	0.64	0.16	1.14	0.66
ASF1A	AT1G13450.1	AT1G13450.1	AT1G13450	Homeodomain-like superfamily protein	0|0|0|9	9	2.25	4	0|0|8|0	0.16	0.65	0.16	0.65	0.16	1.12	0.66
ASF1A	AT5G03290.1	AT5G03290.1	IDH-V	isocitrate dehydrogenase V	0|0|9|0	9	2.25	4	0|0|0|8	0.16	0.65	0.16	0.65	0.16	1.12	0.66
ASF1A	AT4G02480.1	AT4G02480.1	AT4G02480	AAA-type ATPase family protein	0|0|11|0	11	2.75	4	0|0|3|7	0.17	0.67	0.17	0.67	0.17	1.1	0.66
ASF1A	AT1G52030.2	AT1G52030.2	F-ATMBP|MBP1.2|MBP2	myrosinase-binding protein 2	0|0|0|12	12	3	4	0|0|11|0	0.17	0.67	0.17	0.67	0.17	1.09	0.66
ASF1A	AT2G04390.1	AT2G04390.1	AT2G04390	Ribosomal S17 family protein	11|12|9|11	43	10.75	4	3|0|7|6	0.15	0.27	0.15	0.27	0.15	2.69	0.67
ASF1A	AT2G05220.1	AT2G05220.1	AT2G05220	Ribosomal S17 family protein	11|12|9|11	43	10.75	4	3|0|7|6	0.15	0.27	0.15	0.27	0.15	2.69	0.67
ASF1A	AT5G04800.1	AT5G04800.1	AT5G04800	Ribosomal S17 family protein	11|12|9|11	43	10.75	4	3|0|7|6	0.15	0.27	0.15	0.27	0.15	2.69	0.67
ASF1A	AT1G48350.1	AT1G48350.1	AT1G48350	Ribosomal L18p/L5e family protein	3|3|5|3	14	3.5	4	2|0|2|2	0.15	0.44	0.15	0.44	0.15	2.33	0.67
ASF1A	AT1G02780.1	AT1G02780.1	emb2386	Ribosomal protein L19e family protein	3|4|3|6	16	4	4	0|0|3|4	0.14	0.4	0.14	0.4	0.14	2.29	0.67
ASF1A	AT4G10450.1	AT4G10450.1	AT4G10450	Ribosomal protein L6 family	5|3|11|9	28	7	4	0|2|7|4	0.16	0.46	0.16	0.46	0.16	2.15	0.67
ASF1A	AT5G62790.2	AT5G62790.2	PDE129|DXR	1-deoxy-D-xylulose 5-phosphate reductoisomerase	3|4|8|4	19	4.75	4	0|0|0|9	0.15	0.49	0.15	0.49	0.15	2.11	0.67
ASF1A	AT5G20920.1	AT5G20920.1	EIF2 BETA|EMB1401	eukaryotic translation initiation factor 2 beta subunit	3|2|5|2	12	3	4	0|0|0|6	0.15	0.42	0.15	0.42	0.15	2	0.67
ASF1A	AT2G28190.1	AT2G28190.1	CSD2|CZSOD2	copper/zinc superoxide dismutase 2	3|0|2|2	7	1.75	4	0|0|0|4	0.15	0.32	0.15	0.32	0.15	1.75	0.67
ASF1A	AT3G12050.1	AT3G12050.1	AT3G12050	Aha1 domain-containing protein	3|0|0|0	3	0.75	4	0|0|0|2	0.14	0.58	0.14	0.58	0.14	1.5	0.67
ASF1A	AT5G51820.1	AT5G51820.1	ATPGMP|PGM|PGM1|STF1	phosphoglucomutase	3|0|0|0	3	0.75	4	0|0|0|2	0.14	0.58	0.14	0.58	0.14	1.5	0.67
ASF1A	AT5G54160.1	AT5G54160.1	ATOMT1|OMT1	O-methyltransferase 1	3|0|0|0	3	0.75	4	0|0|0|2	0.14	0.58	0.14	0.58	0.14	1.5	0.67
ASF1A	AT1G01620.1	AT1G01620.1	TMP-B|PIP1;3|PIP1C	plasma membrane intrinsic protein 1C	0|0|0|3	3	0.75	4	0|0|2|0	0.14	0.58	0.14	0.58	0.14	1.5	0.67
ASF1A	AT1G24360.1	AT1G24360.1	AT1G24360	NAD(P)-binding Rossmann-fold superfamily protein	0|0|0|3	3	0.75	4	0|0|2|0	0.14	0.58	0.14	0.58	0.14	1.5	0.67
ASF1A	AT1G36730.1	AT1G36730.1	AT1G36730	Translation initiation factor IF2/IF5	0|0|0|3	3	0.75	4	0|0|2|0	0.14	0.58	0.14	0.58	0.14	1.5	0.67
ASF1A	AT1G55510.1	AT1G55510.1	BCDH BETA1	branched-chain alpha-keto acid decarboxylase E1 beta subunit	0|0|3|0	3	0.75	4	0|0|0|2	0.14	0.58	0.14	0.58	0.14	1.5	0.67
ASF1A	AT1G66240.1	AT1G66240.1	ATX1|ATATX1	homolog of anti-oxidant 1	0|0|3|0	3	0.75	4	0|0|0|2	0.14	0.58	0.14	0.58	0.14	1.5	0.67
ASF1A	AT1G69960.1	AT1G69960.1	PP2A	serine/threonine protein phosphatase 2A	0|0|3|0	3	0.75	4	0|0|0|2	0.14	0.58	0.14	0.58	0.14	1.5	0.67
ASF1A	AT2G38580.1	AT2G38580.1	AT2G38580	Mitochondrial ATP synthase D chain-related protein	0|0|0|3	3	0.75	4	0|0|2|0	0.14	0.58	0.14	0.58	0.14	1.5	0.67
ASF1A	AT3G08947.1	AT3G08947.1	AT3G08947	ARM repeat superfamily protein	0|0|3|0	3	0.75	4	0|0|0|2	0.14	0.58	0.14	0.58	0.14	1.5	0.67
ASF1A	AT3G10380.1	AT3G10380.1	SEC8|ATSEC8	subunit of exocyst complex 8	0|0|3|0	3	0.75	4	0|0|2|0	0.14	0.58	0.14	0.58	0.14	1.5	0.67
ASF1A	AT3G17020.1	AT3G17020.1	AT3G17020	Adenine nucleotide alpha hydrolases-like superfamily protein	0|0|3|0	3	0.75	4	0|0|0|2	0.14	0.58	0.14	0.58	0.14	1.5	0.67
ASF1A	AT3G46060.1	AT3G46060.1	ATRAB8A|ARA3|ATRABE1C|RAB8A|ARA-3	RAB GTPase homolog 8A	0|0|3|0	3	0.75	4	0|0|0|2	0.14	0.58	0.14	0.58	0.14	1.5	0.67
ASF1A	AT3G55460.1	AT3G55460.1	At-SCL30	RNA-binding SR protein At-SCL30 subfamily SCL	0|0|3|0	3	0.75	4	0|0|2|0	0.14	0.58	0.14	0.58	0.14	1.5	0.67
ASF1A	AT3G61240.1	AT3G61240.1	AT3G61240	DEA(D/H)-box RNA helicase family protein	0|0|3|0	3	0.75	4	0|0|0|2	0.14	0.58	0.14	0.58	0.14	1.5	0.67
ASF1A	AT4G09730.1	AT4G09730.1	RH39	RH39	0|0|3|0	3	0.75	4	0|0|0|2	0.14	0.58	0.14	0.58	0.14	1.5	0.67
ASF1A	AT4G10920.1	AT4G10920.1	KELP	transcriptional coactivator p15 (PC4) family protein (KELP)	0|3|0|0	3	0.75	4	2|0|0|0	0.14	0.58	0.14	0.58	0.14	1.5	0.67
ASF1A	AT4G22670.1	AT4G22670.1	AtHip1|HIP1	HSP70-interacting protein 1	0|0|0|3	3	0.75	4	0|0|0|2	0.14	0.58	0.14	0.58	0.14	1.5	0.67
ASF1A	AT4G31850.1	AT4G31850.1	PGR3	proton gradient regulation 3	0|0|3|0	3	0.75	4	0|0|0|2	0.14	0.58	0.14	0.58	0.14	1.5	0.67
ASF1A	AT5G04430.2	AT5G04430.2	BTR1|BTR1L|BTR1S	binding to TOMV RNA 1L (long form)	0|0|0|3	3	0.75	4	0|0|2|0	0.14	0.58	0.14	0.58	0.14	1.5	0.67
ASF1A	AT5G12190.1	AT5G12190.1	AT5G12190	RNA-binding (RRM/RBD/RNP motifs) family protein	0|0|3|0	3	0.75	4	0|0|0|2	0.14	0.58	0.14	0.58	0.14	1.5	0.67
ASF1A	AT5G20250.4	AT5G20250.4	DIN10	Raffinose synthase family protein	0|0|3|0	3	0.75	4	0|0|0|2	0.14	0.58	0.14	0.58	0.14	1.5	0.67
ASF1A	AT5G62190.1	AT5G62190.1	PRH75	DEAD box RNA helicase (PRH75)	0|0|3|0	3	0.75	4	0|0|0|2	0.14	0.58	0.14	0.58	0.14	1.5	0.67
ASF1A	AT5G22510.1	AT5G22510.1	At-A/N-InvE|INV-E	alkaline/neutral invertase	0|0|3|7	10	2.5	4	0|0|4|3	0.15	0.57	0.15	0.57	0.15	1.43	0.67
ASF1A	AT2G30110.1	AT2G30110.1	MOS5|ATUBA1|UBA1	ubiquitin-activating enzyme 1	3|0|0|4	7	1.75	4	0|0|5|0	0.15	0.38	0.15	0.38	0.15	1.4	0.67
ASF1A	AT5G19370.1	AT5G19370.1	AT5G19370	rhodanese-like domain-containing protein / PPIC-type PPIASE domain-containing protein	2|0|12|2	16	4	4	0|0|0|12	0.15	0.62	0.15	0.62	0.15	1.33	0.67
ASF1A	AT1G10430.1	AT1G10430.1	PP2A-2	protein phosphatase 2A-2	0|0|4|0	4	1	4	0|0|0|3	0.15	0.58	0.15	0.58	0.15	1.33	0.67
ASF1A	AT1G13980.1	AT1G13980.1	EMB30|GN|VAN7	sec7 domain-containing protein	0|0|0|4	4	1	4	0|0|3|0	0.15	0.58	0.15	0.58	0.15	1.33	0.67
ASF1A	AT1G23900.1	AT1G23900.1	Gamma-ADR|GAMMA-ADAPTIN 1	gamma-adaptin 1	0|0|4|0	4	1	4	0|0|0|3	0.15	0.58	0.15	0.58	0.15	1.33	0.67
ASF1A	AT1G59830.1	AT1G59830.1	PP2A-1	protein phosphatase 2A-2	0|0|4|0	4	1	4	0|0|0|3	0.15	0.58	0.15	0.58	0.15	1.33	0.67
ASF1A	AT3G05680.2	AT3G05680.2	EMB2016	embryo defective 2016	0|0|0|4	4	1	4	0|0|3|0	0.15	0.58	0.15	0.58	0.15	1.33	0.67
ASF1A	AT3G08943.1	AT3G08943.1	AT3G08943	ARM repeat superfamily protein	0|0|0|4	4	1	4	0|0|0|3	0.15	0.58	0.15	0.58	0.15	1.33	0.67
ASF1A	AT3G13450.1	AT3G13450.1	DIN4	Transketolase family protein	0|0|4|0	4	1	4	0|0|0|3	0.15	0.58	0.15	0.58	0.15	1.33	0.67
ASF1A	AT3G22220.1	AT3G22220.1	AT3G22220	hAT transposon superfamily	0|0|4|0	4	1	4	0|0|0|3	0.15	0.58	0.15	0.58	0.15	1.33	0.67
ASF1A	AT4G31340.1	AT4G31340.1	AT4G31340	myosin heavy chain-related	0|0|0|4	4	1	4	0|0|3|0	0.15	0.58	0.15	0.58	0.15	1.33	0.67
ASF1A	AT5G05590.1	AT5G05590.1	PAI2	phosphoribosylanthranilate isomerase 2	0|0|4|0	4	1	4	0|0|0|3	0.15	0.58	0.15	0.58	0.15	1.33	0.67
ASF1A	AT5G07030.1	AT5G07030.1	AT5G07030	Eukaryotic aspartyl protease family protein	0|0|0|4	4	1	4	0|0|3|0	0.15	0.58	0.15	0.58	0.15	1.33	0.67
ASF1A	AT5G23310.1	AT5G23310.1	FSD3	Fe superoxide dismutase 3	0|0|4|0	4	1	4	0|0|0|3	0.15	0.58	0.15	0.58	0.15	1.33	0.67
ASF1A	AT5G55670.1	AT5G55670.1	AT5G55670	RNA-binding (RRM/RBD/RNP motifs) family protein	0|0|0|4	4	1	4	0|0|3|0	0.15	0.58	0.15	0.58	0.15	1.33	0.67
ASF1A	AT5G55860.1	AT5G55860.1	AT5G55860	Plant protein of unknown function (DUF827)	0|0|0|4	4	1	4	0|0|3|0	0.15	0.58	0.15	0.58	0.15	1.33	0.67
ASF1A	AT1G72550.1	AT1G72550.1	AT1G72550	tRNA synthetase beta subunit family protein	0|0|0|5	5	1.25	4	0|0|4|0	0.15	0.59	0.15	0.59	0.15	1.25	0.67
ASF1A	AT3G02720.1	AT3G02720.1	AT3G02720	Class I glutamine amidotransferase-like superfamily protein	0|0|5|0	5	1.25	4	0|0|0|4	0.15	0.59	0.15	0.59	0.15	1.25	0.67
ASF1A	AT2G04690.1	AT2G04690.1	AT2G04690	Pyridoxamine 5'-phosphate oxidase family protein	0|0|7|0	7	1.75	4	0|0|0|6	0.16	0.62	0.16	0.62	0.16	1.17	0.67
ASF1A	AT4G16130.1	AT4G16130.1	ATISA1|ARA1|ISA1	arabinose kinase	0|0|7|0	7	1.75	4	0|0|0|6	0.16	0.62	0.16	0.62	0.16	1.17	0.67
ASF1A	AT2G47610.1	AT2G47610.1	AT2G47610	Ribosomal protein L7Ae/L30e/S12e/Gadd45 family protein	8|8|11|12	39	9.75	4	0|0|6|9	0.14	0.31	0.14	0.31	0.14	2.6	0.68
ASF1A	AT3G45030.1	AT3G45030.1	AT3G45030	Ribosomal protein S10p/S20e family protein	10|8|8|7	33	8.25	4	2|0|5|6	0.13	0.32	0.13	0.32	0.13	2.54	0.68
ASF1A	AT5G62300.1	AT5G62300.1	AT5G62300	Ribosomal protein S10p/S20e family protein	10|8|8|7	33	8.25	4	2|0|5|6	0.13	0.32	0.13	0.32	0.13	2.54	0.68
ASF1A	AT4G01050.1	AT4G01050.1	TROL	thylakoid rhodanese-like	7|5|7|6	25	6.25	4	0|0|5|5	0.13	0.2	0.13	0.2	0.13	2.5	0.68
ASF1A	AT3G49010.1	AT3G49010.1	BBC1|RSU2|ATBBC1	breast basic conserved 1	6|5|7|9	27	6.75	4	0|0|4|7	0.14	0.36	0.14	0.36	0.14	2.45	0.68
ASF1A	AT3G19170.1	AT3G19170.1	ATZNMP|ATPREP1|PREP1	presequence protease 1	11|7|12|5	35	8.75	4	3|0|3|9	0.13	0.32	0.13	0.32	0.13	2.33	0.68
ASF1A	AT2G27530.1	AT2G27530.1	PGY1	Ribosomal protein L1p/L10e family	3|4|3|4	14	3.5	4	0|0|2|4	0.14	0.19	0.14	0.19	0.14	2.33	0.68
ASF1A	AT4G33010.1	AT4G33010.1	GLDP1|AtGLDP1	glycine decarboxylase P-protein 1	16|7|5|9	37	9.25	4	0|0|4|13	0.14	0.54	0.14	0.54	0.14	2.18	0.68
ASF1A	AT1G76180.1	AT1G76180.1	ERD14	Dehydrin family protein	5|3|3|2	13	3.25	4	2|2|0|2	0.14	0.44	0.14	0.44	0.14	2.17	0.68
ASF1A	AT3G44890.1	AT3G44890.1	RPL9	ribosomal protein L9	2|3|3|5	13	3.25	4	0|0|3|3	0.13	0.37	0.13	0.37	0.13	2.17	0.68
ASF1A	AT2G43750.1	AT2G43750.1	OASB|CPACS1|ACS1|ATCS-B	O-acetylserine (thiol) lyase B	6|2|4|3	15	3.75	4	0|0|3|4	0.14	0.4	0.14	0.4	0.14	2.14	0.68
ASF1A	AT3G11700.1	AT3G11700.1	FLA18	FASCICLIN-like arabinogalactan protein 18 precursor	5|2|3|5	15	3.75	4	0|0|4|3	0.13	0.23	0.13	0.23	0.13	2.14	0.68
ASF1A	AT1G79040.1	AT1G79040.1	PSBR	photosystem II subunit R	5|6|3|3	17	4.25	4	2|0|3|3	0.13	0.37	0.13	0.37	0.13	2.12	0.68
ASF1A	AT5G60670.1	AT5G60670.1	AT5G60670	Ribosomal protein L11 family protein	5|2|6|4	17	4.25	4	0|2|2|4	0.13	0.34	0.13	0.34	0.13	2.12	0.68
ASF1A	AT1G31330.1	AT1G31330.1	PSAF	photosystem I subunit F	8|7|4|3	22	5.5	4	3|2|2|4	0.14	0.39	0.14	0.39	0.14	2	0.68
ASF1A	AT1G21500.1	AT1G21500.1	AT1G21500	unknown protein; Has 29 Blast hits to 29 proteins in 12 species: Archae - 0; Bacteria - 0; Metazoa - 0; Fungi - 2; Plants - 27; Viruses - 0; Other Eukaryotes - 0 (source: NCBI BLink).	3|3|0|2	8	2	4	2|2|0|0	0.14	0.25	0.14	0.25	0.14	2	0.68
ASF1A	AT4G28750.1	AT4G28750.1	PSAE-1	Photosystem I reaction centre subunit IV / PsaE protein	10|5|3|5	23	5.75	4	5|5|2|0	0.13	0.5	0.13	0.5	0.13	1.92	0.68
ASF1A	AT2G21330.1	AT2G21330.1	FBA1	fructose-bisphosphate aldolase 1	16|6|9|12	43	10.75	4	7|3|5|8	0.13	0.5	0.13	0.5	0.13	1.87	0.68
ASF1A	AT1G03630.1	AT1G03630.1	POR C|PORC	protochlorophyllide oxidoreductase C	7|4|15|3	29	7.25	4	0|0|0|16	0.14	0.56	0.14	0.56	0.14	1.81	0.68
ASF1A	AT5G58030.1	AT5G58030.1	AT5G58030	Transport protein particle (TRAPP) component	2|0|9|6	17	4.25	4	0|0|6|4	0.14	0.48	0.14	0.48	0.14	1.7	0.68
ASF1A	AT5G49460.1	AT5G49460.1	ACLB-2	ATP citrate lyase subunit B 2	3|0|7|15	25	6.25	4	0|0|9|7	0.14	0.55	0.14	0.55	0.14	1.56	0.68
ASF1A	AT5G13430.1	AT5G13430.1	AT5G13430	Ubiquinol-cytochrome C reductase iron-sulfur subunit	4|0|0|5	9	2.25	4	0|0|2|4	0.14	0.36	0.14	0.36	0.14	1.5	0.68
ASF1A	AT5G13440.1	AT5G13440.1	AT5G13440	Ubiquinol-cytochrome C reductase iron-sulfur subunit	4|0|0|5	9	2.25	4	0|0|2|4	0.14	0.36	0.14	0.36	0.14	1.5	0.68
ASF1A	AT4G23670.1	AT4G23670.1	AT4G23670	Polyketide cyclase/dehydrase and lipid transport superfamily protein	8|0|8|0	16	4	4	0|0|0|11	0.14	0.29	0.14	0.29	0.14	1.45	0.68
ASF1A	AT3G54930.1	AT3G54930.1	AT3G54930	Protein phosphatase 2A regulatory B subunit family protein	0|0|8|5	13	3.25	4	0|0|5|4	0.13	0.46	0.13	0.46	0.13	1.44	0.68
ASF1A	AT2G33730.1	AT2G33730.1	AT2G33730	P-loop containing nucleoside triphosphate hydrolases superfamily protein	6|4|0|0	10	2.5	4	3|0|4|0	0.13	0.4	0.13	0.4	0.13	1.43	0.68
ASF1A	AT1G09210.1	AT1G09210.1	AtCRT1b|CRT1b	calreticulin 1b	2|0|0|5	7	1.75	4	0|0|3|2	0.14	0.52	0.14	0.52	0.14	1.4	0.68
ASF1A	AT1G02840.1	AT1G02840.1	At-SR34	RNA-binding SR protein At-SR34 subfamily SR	0|0|5|3	8	2	4	0|0|0|6	0.13	0.42	0.13	0.42	0.13	1.33	0.68
ASF1A	AT2G37080.1	AT2G37080.1	RIP3	ROP interactive partner 3	0|0|5|3	8	2	4	0|0|6|0	0.13	0.42	0.13	0.42	0.13	1.33	0.68
ASF1A	AT5G18410.1	AT5G18410.1	PIR121|ATSRA1|KLK|SRA1|PIR|PIRP	transcription activators	0|0|5|3	8	2	4	0|0|6|0	0.13	0.42	0.13	0.42	0.13	1.33	0.68
ASF1A	AT1G04170.1	AT1G04170.1	EIF2 GAMMA	eukaryotic translation initiation factor 2 gamma subunit	2|0|8|0	10	2.5	4	0|0|3|5	0.14	0.57	0.14	0.57	0.14	1.25	0.68
ASF1A	AT5G66470.1	AT5G66470.1	AT5G66470	RNA binding;GTP binding	2|0|8|0	10	2.5	4	0|0|0|8	0.14	0.58	0.14	0.58	0.14	1.25	0.68
ASF1A	AT4G08390.1	AT4G08390.1	SAPX	stromal ascorbate peroxidase	2|0|15|2	19	4.75	4	0|0|0|16	0.14	0.56	0.14	0.56	0.14	1.19	0.68
ASF1A	AT1G68560.1	AT1G68560.1	XYL1|TRG1|ATXYL1	alpha-xylosidase 1	3|0|0|11	14	3.5	4	0|0|7|5	0.13	0.51	0.13	0.51	0.13	1.17	0.68
ASF1A	AT3G18390.1	AT3G18390.1	EMB1865	CRS1 / YhbY (CRM) domain-containing protein	0|0|3|18	21	5.25	4	0|0|15|4	0.14	0.55	0.14	0.55	0.14	1.11	0.68
ASF1A	AT1G49340.2	AT1G49340.2	ATPI4K ALPHA	Phosphatidylinositol 3- and 4-kinase family protein	0|0|0|6	6	1.5	4	0|0|6|0	0.14	0.54	0.14	0.54	0.14	1	0.68
ASF1A	AT2G37550.1	AT2G37550.1	AGD7|ASP1	ARF-GAP domain 7	0|0|7|0	7	1.75	4	0|0|4|3	0.14	0.57	0.14	0.57	0.14	1	0.68
ASF1A	AT2G38270.1	AT2G38270.1	ATGRX2|CXIP2	CAX-interacting protein 2	0|0|7|0	7	1.75	4	0|0|0|7	0.14	0.56	0.14	0.56	0.14	1	0.68
ASF1A	AT3G18035.1	AT3G18035.1	HON4	winged-helix DNA-binding transcription factor family protein	0|0|0|6	6	1.5	4	0|0|4|2	0.13	0.53	0.13	0.53	0.13	1	0.68
ASF1A	AT3G53700.1	AT3G53700.1	MEE40	Pentatricopeptide repeat (PPR) superfamily protein	0|0|8|0	8	2	4	0|0|0|8	0.14	0.58	0.14	0.58	0.14	1	0.68
ASF1A	AT3G57660.1	AT3G57660.1	NRPA1	nuclear RNA polymerase A1	0|0|6|0	6	1.5	4	0|0|0|6	0.14	0.54	0.14	0.54	0.14	1	0.68
ASF1A	AT5G42950.1	AT5G42950.1	AT5G42950	GYF domain-containing protein	0|0|0|7	7	1.75	4	0|0|7|0	0.14	0.56	0.14	0.56	0.14	1	0.68
ASF1A	AT5G63960.2	AT5G63960.2	EMB2780	DNA binding;nucleotide binding;nucleic acid binding;DNA-directed DNA polymerases;DNA-directed DNA polymerases	0|0|0|5	5	1.25	4	0|0|5|0	0.13	0.51	0.13	0.51	0.13	1	0.68
ASF1A	AT2G36530.1	AT2G36530.1	LOS2|ENO2	Enolase	12|4|8|12	36	9	4	0|0|6|10	0.11	0.21	0.11	0.21	0.11	2.25	0.69
ASF1A	AT4G39200.1	AT4G39200.1	AT4G39200	Ribosomal protein S25 family protein	2|2|3|2	9	2.25	4	0|0|2|2	0.12	0.25	0.12	0.25	0.12	2.25	0.69
ASF1A	AT1G32990.1	AT1G32990.1	PRPL11	plastid ribosomal protein l11	4|3|4|2	13	3.25	4	0|0|4|2	0.12	0.19	0.12	0.19	0.12	2.17	0.69
ASF1A	AT2G45710.1	AT2G45710.1	AT2G45710	Zinc-binding ribosomal protein family protein	3|2|4|4	13	3.25	4	0|0|3|3	0.12	0.19	0.12	0.19	0.12	2.17	0.69
ASF1A	AT3G61110.1	AT3G61110.1	RS27A|ARS27A	ribosomal protein S27	3|2|4|4	13	3.25	4	0|0|3|3	0.12	0.19	0.12	0.19	0.12	2.17	0.69
ASF1A	AT3G17170.1	AT3G17170.1	RFC3	Translation elongation factor EF1B/ribosomal protein S6 family protein	3|3|11|12	29	7.25	4	0|0|9|6	0.13	0.31	0.13	0.31	0.13	1.93	0.69
ASF1A	AT2G35860.1	AT2G35860.1	FLA16	FASCICLIN-like arabinogalactan protein 16 precursor	4|0|4|5	13	3.25	4	0|0|5|2	0.12	0.24	0.12	0.24	0.12	1.86	0.69
ASF1A	AT1G77940.1	AT1G77940.1	AT1G77940	Ribosomal protein L7Ae/L30e/S12e/Gadd45 family protein	2|2|3|2	9	2.25	4	0|0|0|5	0.11	0.21	0.11	0.21	0.11	1.8	0.69
ASF1A	AT2G42590.3	AT2G42590.3	GF14 MU|GRF9	general regulatory factor 9	8|4|2|3	17	4.25	4	2|0|3|5	0.11	0.42	0.11	0.42	0.11	1.7	0.69
ASF1A	AT4G29010.1	AT4G29010.1	AIM1	Enoyl-CoA hydratase/isomerase family	2|0|3|6	11	2.75	4	0|0|5|2	0.11	0.4	0.11	0.4	0.11	1.57	0.69
ASF1A	AT5G26860.1	AT5G26860.1	LON1|LON_ARA_ARA	lon protease 1	2|0|18|29	49	12.25	4	4|0|13|15	0.13	0.5	0.13	0.5	0.13	1.53	0.69
ASF1A	AT3G15690.2	AT3G15690.2	AT3G15690	Single hybrid motif superfamily protein	0|0|3|3	6	1.5	4	0|0|2|2	0.12	0.25	0.12	0.25	0.12	1.5	0.69
ASF1A	AT5G28740.1	AT5G28740.1	AT5G28740	Tetratricopeptide repeat (TPR)-like superfamily protein	0|0|7|9	16	4	4	0|0|7|4	0.12	0.36	0.12	0.36	0.12	1.45	0.69
ASF1A	AT1G09080.1	AT1G09080.1	BIP3	Heat shock protein 70 (Hsp 70) family protein	0|0|4|3	7	1.75	4	0|0|2|3	0.11	0.31	0.11	0.31	0.11	1.4	0.69
ASF1A	AT3G06650.1	AT3G06650.1	ACLB-1	ATP-citrate lyase B-1	3|0|6|16	25	6.25	4	0|0|11|7	0.11	0.46	0.11	0.46	0.11	1.39	0.69
ASF1A	AT1G63970.1	AT1G63970.1	ISPF|MECPS	isoprenoid F	2|0|2|0	4	1	4	0|0|0|3	0.12	0.25	0.12	0.25	0.12	1.33	0.69
ASF1A	AT1G08630.1	AT1G08630.1	THA1	threonine aldolase 1	0|0|5|3	8	2	4	0|0|2|4	0.11	0.36	0.11	0.36	0.11	1.33	0.69
ASF1A	AT3G04470.1	AT3G04470.1	AT3G04470	Ankyrin repeat family protein	0|0|2|2	4	1	4	0|0|3|0	0.12	0.25	0.12	0.25	0.12	1.33	0.69
ASF1A	AT3G11270.1	AT3G11270.1	MEE34	Mov34/MPN/PAD-1 family protein	0|0|5|3	8	2	4	0|0|3|3	0.11	0.37	0.11	0.37	0.11	1.33	0.69
ASF1A	AT3G13180.1	AT3G13180.1	AT3G13180	NOL1/NOP2/sun family protein / antitermination NusB domain-containing protein	0|0|2|2	4	1	4	0|0|0|3	0.12	0.25	0.12	0.25	0.12	1.33	0.69
ASF1A	AT3G28500.1	AT3G28500.1	AT3G28500	60S acidic ribosomal protein family	0|0|3|5	8	2	4	0|0|2|4	0.11	0.36	0.11	0.36	0.11	1.33	0.69
ASF1A	AT5G08560.1	AT5G08560.1	AT5G08560	transducin family protein / WD-40 repeat family protein	0|0|2|2	4	1	4	0|0|3|0	0.12	0.25	0.12	0.25	0.12	1.33	0.69
ASF1A	AT5G16290.1	AT5G16290.1	VAT1	VALINE-TOLERANT 1	0|0|2|2	4	1	4	0|0|0|3	0.12	0.25	0.12	0.25	0.12	1.33	0.69
ASF1A	AT4G24270.2	AT4G24270.2	EMB140	EMBRYO DEFECTIVE 140	0|0|7|15	22	5.5	4	0|0|12|5	0.11	0.44	0.11	0.44	0.11	1.29	0.69
ASF1A	AT1G23800.1	AT1G23800.1	ALDH2B7|ALDH2B	aldehyde dehydrogenase 2B7	2|0|0|3	5	1.25	4	0|0|4|0	0.12	0.32	0.12	0.32	0.12	1.25	0.69
ASF1A	AT1G01100.1	AT1G01100.1	AT1G01100	60S acidic ribosomal protein family	0|0|3|2	5	1.25	4	0|0|0|4	0.12	0.32	0.12	0.32	0.12	1.25	0.69
ASF1A	AT1G74040.1	AT1G74040.1	IPMS2|IMS1|MAML-3	2-isopropylmalate synthase 1	0|0|3|2	5	1.25	4	0|0|0|4	0.12	0.32	0.12	0.32	0.12	1.25	0.69
ASF1A	AT2G25170.1	AT2G25170.1	SSL2|chr6|CHD3|GYM|PKL	chromatin remodeling factor CHD3 (PICKLE)	0|0|2|3	5	1.25	4	0|0|4|0	0.12	0.32	0.12	0.32	0.12	1.25	0.69
ASF1A	AT2G34970.1	AT2G34970.1	AT2G34970	Trimeric LpxA-like enzyme	0|0|7|3	10	2.5	4	0|0|3|5	0.11	0.43	0.11	0.43	0.11	1.25	0.69
ASF1A	AT5G66120.2	AT5G66120.2	AT5G66120	3-dehydroquinate synthase, putative	0|0|3|2	5	1.25	4	0|0|0|4	0.12	0.32	0.12	0.32	0.12	1.25	0.69
ASF1A	AT5G41950.1	AT5G41950.1	AT5G41950	Tetratricopeptide repeat (TPR)-like superfamily protein	0|0|3|10	13	3.25	4	0|0|9|2	0.12	0.49	0.12	0.49	0.12	1.18	0.69
ASF1A	AT4G33510.1	AT4G33510.1	DHS2	3-deoxy-d-arabino-heptulosonate 7-phosphate synthase	2|0|8|0	10	2.5	4	0|0|2|7	0.11	0.45	0.11	0.45	0.11	1.11	0.69
ASF1A	AT4G34050.1	AT4G34050.1	CCoAOMT1	S-adenosyl-L-methionine-dependent methyltransferases superfamily protein	4|0|0|0	4	1	4	0|0|2|2	0.13	0.5	0.13	0.5	0.13	1	0.69
ASF1A	AT1G06000.1	AT1G06000.1	AT1G06000	UDP-Glycosyltransferase superfamily protein	0|0|0|4	4	1	4	0|0|2|2	0.13	0.5	0.13	0.5	0.13	1	0.69
ASF1A	AT1G06410.1	AT1G06410.1	ATTPSA|TPS7|ATTPS7	trehalose-phosphatase/synthase 7	0|0|4|0	4	1	4	0|0|0|4	0.12	0.48	0.12	0.48	0.12	1	0.69
ASF1A	AT1G62800.2	AT1G62800.2	ASP4	aspartate aminotransferase 4	0|0|4|0	4	1	4	0|0|0|4	0.12	0.48	0.12	0.48	0.12	1	0.69
ASF1A	AT2G03640.3	AT2G03640.3	AT2G03640	Nuclear transport factor 2 (NTF2) family protein with RNA binding (RRM-RBD-RNP motifs) domain	0|0|0|4	4	1	4	2|0|2|0	0.13	0.5	0.13	0.5	0.13	1	0.69
ASF1A	AT2G15690.1	AT2G15690.1	AT2G15690	Tetratricopeptide repeat (TPR)-like superfamily protein	0|0|4|0	4	1	4	0|0|0|4	0.12	0.48	0.12	0.48	0.12	1	0.69
ASF1A	AT2G41040.1	AT2G41040.1	AT2G41040	S-adenosyl-L-methionine-dependent methyltransferases superfamily protein	0|0|4|0	4	1	4	0|0|0|4	0.12	0.48	0.12	0.48	0.12	1	0.69
ASF1A	AT2G45810.1	AT2G45810.1	AT2G45810	DEA(D/H)-box RNA helicase family protein	0|0|4|0	4	1	4	0|0|0|4	0.12	0.48	0.12	0.48	0.12	1	0.69
ASF1A	AT3G03110.1	AT3G03110.1	CRM1B|XPO1B	exportin 1B	0|0|4|0	4	1	4	0|0|0|4	0.12	0.48	0.12	0.48	0.12	1	0.69
ASF1A	AT4G18060.1	AT4G18060.1	AT4G18060	SH3 domain-containing protein	0|0|4|0	4	1	4	0|0|4|0	0.12	0.48	0.12	0.48	0.12	1	0.69
ASF1A	AT4G32180.1	AT4G32180.1	ATPANK2|PANK2	pantothenate kinase 2	0|0|4|0	4	1	4	0|0|0|4	0.12	0.48	0.12	0.48	0.12	1	0.69
ASF1A	AT5G01590.1	AT5G01590.1	AT5G01590	unknown protein; FUNCTIONS IN: molecular_function unknown; INVOLVED IN: biological_process unknown; LOCATED IN: chloroplast, chloroplast envelope; EXPRESSED IN: 22 plant structures; EXPRESSED DURING: 13 growth stages; Has 60 Blast hits to 59 proteins in 31 species: Archae - 0; Bacteria - 20; Metazoa - 1; Fungi - 2; Plants - 33; Viruses - 0; Other Eukaryotes - 4 (source: NCBI BLink).	0|0|0|4	4	1	4	0|0|4|0	0.12	0.48	0.12	0.48	0.12	1	0.69
ASF1A	AT5G58490.1	AT5G58490.1	AT5G58490	NAD(P)-binding Rossmann-fold superfamily protein	0|0|4|0	4	1	4	0|0|0|4	0.12	0.48	0.12	0.48	0.12	1	0.69
ASF1A	AT5G64140.1	AT5G64140.1	RPS28	ribosomal protein S28	0|0|0|4	4	1	4	0|0|2|2	0.13	0.5	0.13	0.5	0.13	1	0.69
ASF1A	AT3G07300.3	AT3G07300.3	AT3G07300	NagB/RpiA/CoA transferase-like superfamily protein	0|0|8|0	8	2	4	0|0|3|6	0.11	0.45	0.11	0.45	0.11	0.89	0.69
ASF1A	AT2G22250.2	AT2G22250.2	AAT|MEE17|ATAAT	aspartate aminotransferase	0|0|7|0	7	1.75	4	0|0|0|8	0.12	0.47	0.12	0.47	0.12	0.88	0.69
ASF1A	AT5G40270.1	AT5G40270.1	AT5G40270	HD domain-containing metal-dependent phosphohydrolase family protein	0|0|15|0	15	3.75	4	0|0|0|17	0.12	0.48	0.12	0.48	0.12	0.88	0.69
ASF1A	AT1G25490.1	AT1G25490.1	EER1|ATB BETA BETA|RCN1|REGA	ARM repeat superfamily protein	0|0|6|0	6	1.5	4	0|0|0|7	0.11	0.45	0.11	0.45	0.11	0.86	0.69
ASF1A	AT5G67240.1	AT5G67240.1	SDN3	small RNA degrading nuclease 3	0|0|0|6	6	1.5	4	0|0|7|0	0.11	0.45	0.11	0.45	0.11	0.86	0.69
ASF1A	ATCG00380.1	ATCG00380.1			14|16|14|15	59	14.75	4	6|2|8|8	0.1	0.25	0.1	0.25	0.1	2.46	0.7
ASF1A	ATCG00770.1	ATCG00770.1			4|4|4|4	16	4	4	0|0|3|4	0.11	0.11	0.11	0.11	0.11	2.29	0.7
ASF1A	AT3G04230.1	AT3G04230.1	AT3G04230	Ribosomal protein S5 domain 2-like superfamily protein	3|3|3|4	13	3.25	4	0|0|3|3	0.1	0.19	0.1	0.19	0.1	2.17	0.7
ASF1A	AT3G04620.1	AT3G04620.1	AT3G04620	Alba DNA/RNA-binding protein	4|5|9|4	22	5.5	4	0|0|4|7	0.1	0.36	0.1	0.36	0.1	2	0.7
ASF1A	AT1G03600.1	AT1G03600.1	PSB27	photosystem II family protein	7|3|2|7	19	4.75	4	5|0|5|0	0.1	0.2	0.1	0.2	0.1	1.9	0.7
ASF1A	AT2G37600.1	AT2G37600.1	AT2G37600	Ribosomal protein L36e family protein	2|0|2|3	7	1.75	4	0|0|2|2	0.1	0.25	0.1	0.25	0.1	1.75	0.7
ASF1A	AT4G34870.1	AT4G34870.1	ROC5|ATCYP1	rotamase cyclophilin 5	2|2|0|3	7	1.75	4	0|0|2|2	0.1	0.25	0.1	0.25	0.1	1.75	0.7
ASF1A	AT1G53240.1	AT1G53240.1	mMDH1	Lactate/malate dehydrogenase family protein	12|4|2|8	26	6.5	4	0|2|6|7	0.09	0.36	0.09	0.36	0.09	1.73	0.7
ASF1A	AT3G12390.1	AT3G12390.1	AT3G12390	Nascent polypeptide-associated complex (NAC), alpha subunit family protein	2|4|0|4	10	2.5	4	0|2|4|0	0.1	0.19	0.1	0.19	0.1	1.67	0.7
ASF1A	AT2G43520.1	AT2G43520.1	ATTI2|TI2	trypsin inhibitor protein 2	4|0|2|2	8	2	4	0|0|3|2	0.1	0.31	0.1	0.31	0.1	1.6	0.7
ASF1A	AT3G53740.2	AT3G53740.2	AT3G53740	Ribosomal protein L36e family protein	2|0|2|4	8	2	4	0|0|2|3	0.1	0.31	0.1	0.31	0.1	1.6	0.7
ASF1A	AT3G61140.1	AT3G61140.1	FUS6|ATFUS6|EMB78|ATSK31|COP11|CSN1|SK31	26S proteasome, regulatory subunit Rpn7;Proteasome component (PCI) domain	0|2|7|5	14	3.5	4	0|0|5|4	0.1	0.31	0.1	0.31	0.1	1.56	0.7
ASF1A	AT2G24270.4	AT2G24270.4	ALDH11A3	aldehyde dehydrogenase 11A3	5|2|0|2	9	2.25	4	0|0|2|4	0.1	0.36	0.1	0.36	0.1	1.5	0.7
ASF1A	AT3G53420.1	AT3G53420.1	PIP2;1|PIP2A|PIP2	plasma membrane intrinsic protein 2A	5|2|0|2	9	2.25	4	4|0|0|2	0.1	0.36	0.1	0.36	0.1	1.5	0.7
ASF1A	AT3G18130.1	AT3G18130.1	RACK1C_AT	receptor for activated C kinase 1C	3|2|11|3	19	4.75	4	0|0|4|9	0.1	0.4	0.1	0.4	0.1	1.46	0.7
ASF1A	AT5G18820.1	AT5G18820.1	EMB3007	TCP-1/cpn60 chaperonin family protein	0|0|5|6	11	2.75	4	0|0|4|4	0.1	0.27	0.1	0.27	0.1	1.38	0.7
ASF1A	AT2G28790.1	AT2G28790.1	AT2G28790	Pathogenesis-related thaumatin superfamily protein	0|0|11|6	17	4.25	4	0|0|6|7	0.1	0.4	0.1	0.4	0.1	1.31	0.7
ASF1A	AT5G61780.1	AT5G61780.1	Tudor2|AtTudor2|TSN2	TUDOR-SN protein 2	6|2|0|10	18	4.5	4	3|2|6|3	0.11	0.42	0.11	0.42	0.11	1.29	0.7
ASF1A	AT5G67360.1	AT5G67360.1	ARA12	Subtilase family protein	3|2|0|12	17	4.25	4	0|0|12|2	0.11	0.42	0.11	0.42	0.11	1.21	0.7
ASF1A	AT5G59880.1	AT5G59880.1	ADF3	actin depolymerizing factor 3	3|0|3|0	6	1.5	4	0|0|0|5	0.1	0.21	0.1	0.21	0.1	1.2	0.7
ASF1A	AT3G52500.1	AT3G52500.1	AT3G52500	Eukaryotic aspartyl protease family protein	2|0|0|5	7	1.75	4	0|0|2|4	0.1	0.36	0.1	0.36	0.1	1.17	0.7
ASF1A	AT1G79530.1	AT1G79530.1	GAPCP-1	glyceraldehyde-3-phosphate dehydrogenase of plastid 1	0|0|3|4	7	1.75	4	0|0|0|6	0.1	0.26	0.1	0.26	0.1	1.17	0.7
ASF1A	AT2G47980.1	AT2G47980.1	SCC3|ATSCC3	sister-chromatid cohesion protein 3	0|0|5|2	7	1.75	4	0|0|3|3	0.1	0.37	0.1	0.37	0.1	1.17	0.7
ASF1A	AT1G60900.1	AT1G60900.1	AT1G60900	U2 snRNP auxilliary factor, large subunit, splicing factor	0|0|7|2	9	2.25	4	0|0|3|5	0.11	0.43	0.11	0.43	0.11	1.12	0.7
ASF1A	AT3G10060.1	AT3G10060.1	AT3G10060	FKBP-like peptidyl-prolyl cis-trans isomerase family protein	3|0|0|0	3	0.75	4	3|0|0|0	0.11	0.43	0.11	0.43	0.11	1	0.7
ASF1A	AT4G35450.5	AT4G35450.5	AFT|AKR2|AKR2A	ankyrin repeat-containing protein 2	3|0|0|0	3	0.75	4	0|0|0|3	0.11	0.43	0.11	0.43	0.11	1	0.7
ASF1A	AT2G04842.1	AT2G04842.1	EMB2761	threonyl-tRNA synthetase, putative / threonine--tRNA ligase, putative	2|0|10|0	12	3	4	0|0|0|12	0.11	0.43	0.11	0.43	0.11	1	0.7
ASF1A	AT1G16970.1	AT1G16970.1	ATKU70|KU70	KU70 homolog	0|0|0|3	3	0.75	4	0|0|3|0	0.11	0.43	0.11	0.43	0.11	1	0.7
ASF1A	AT1G19880.1	AT1G19880.1	AT1G19880	Regulator of chromosome condensation (RCC1) family protein	0|0|0|3	3	0.75	4	0|0|3|0	0.11	0.43	0.11	0.43	0.11	1	0.7
ASF1A	AT2G04280.1	AT2G04280.1	AT2G04280	unknown protein; FUNCTIONS IN: molecular_function unknown; INVOLVED IN: biological_process unknown; EXPRESSED IN: 24 plant structures; EXPRESSED DURING: 13 growth stages; BEST Arabidopsis thaliana protein match is: unknown protein (TAIR:AT4G12700.1); Has 130 Blast hits to 130 proteins in 16 species: Archae - 0; Bacteria - 0; Metazoa - 0; Fungi - 0; Plants - 124; Viruses - 0; Other Eukaryotes - 6 …	0|0|0|3	3	0.75	4	0|0|3|0	0.11	0.43	0.11	0.43	0.11	1	0.7
ASF1A	AT2G26990.1	AT2G26990.1	COP12|ATCSN2|FUS12|CSN2	proteasome family protein	0|0|3|0	3	0.75	4	0|0|3|0	0.11	0.43	0.11	0.43	0.11	1	0.7
ASF1A	AT3G09810.1	AT3G09810.1	IDH-VI	isocitrate dehydrogenase VI	0|0|3|0	3	0.75	4	0|0|0|3	0.11	0.43	0.11	0.43	0.11	1	0.7
ASF1A	AT3G25940.1	AT3G25940.1	AT3G25940	TFIIB zinc-binding protein	0|0|3|0	3	0.75	4	0|0|0|3	0.11	0.43	0.11	0.43	0.11	1	0.7
ASF1A	AT4G02030.2	AT4G02030.2	AT4G02030	Vps51/Vps67 family (components of vesicular transport) protein	0|0|3|0	3	0.75	4	0|0|3|0	0.11	0.43	0.11	0.43	0.11	1	0.7
ASF1A	AT4G17770.1	AT4G17770.1	TPS5|ATTPS5	trehalose phosphatase/synthase 5	0|0|3|0	3	0.75	4	0|0|0|3	0.11	0.43	0.11	0.43	0.11	1	0.7
ASF1A	AT5G06160.1	AT5G06160.1	ATO	splicing factor-related	0|0|3|0	3	0.75	4	0|0|0|3	0.11	0.43	0.11	0.43	0.11	1	0.7
ASF1A	AT5G09450.1	AT5G09450.1	AT5G09450	Tetratricopeptide repeat (TPR)-like superfamily protein	0|0|3|0	3	0.75	4	0|0|0|3	0.11	0.43	0.11	0.43	0.11	1	0.7
ASF1A	AT5G17990.1	AT5G17990.1	pat1|TRP1	tryptophan biosynthesis 1	0|0|3|0	3	0.75	4	0|0|0|3	0.11	0.43	0.11	0.43	0.11	1	0.7
ASF1A	AT5G19960.1	AT5G19960.1	AT5G19960	RNA-binding (RRM/RBD/RNP motifs) family protein	0|0|0|3	3	0.75	4	0|0|3|0	0.11	0.43	0.11	0.43	0.11	1	0.7
ASF1A	AT5G52960.1	AT5G52960.1	AT5G52960	unknown protein; FUNCTIONS IN: molecular_function unknown; INVOLVED IN: biological_process unknown; LOCATED IN: chloroplast; EXPRESSED IN: 23 plant structures; EXPRESSED DURING: 13 growth stages; CONTAINS InterPro DOMAIN/s: Protein of unknown function DUF3143 (InterPro:IPR021489); Has 1807 Blast hits to 1807 proteins in 277 species: Archae - 0; Bacteria - 0; Metazoa - 736; Fungi - 347; Plants - 3…	0|0|3|0	3	0.75	4	0|0|0|3	0.11	0.43	0.11	0.43	0.11	1	0.7
ASF1A	AT5G58040.1	AT5G58040.1	FIPS5|FIP1[V]|ATFIPS5|ATFIP1[V]	homolog of yeast FIP1 [V]	0|0|2|11	13	3.25	4	0|0|10|3	0.1	0.4	0.1	0.4	0.1	1	0.7
ASF1A	AT5G59890.1	AT5G59890.1	ATADF4|ADF4	actin depolymerizing factor 4	0|0|3|0	3	0.75	4	0|0|0|3	0.11	0.43	0.11	0.43	0.11	1	0.7
ASF1A	AT5G64200.1	AT5G64200.1	At-SC35	RNA-binding SR protein At-SC35 subfamily SC	0|0|3|0	3	0.75	4	0|0|0|3	0.11	0.43	0.11	0.43	0.11	1	0.7
ASF1A	AT2G27600.1	AT2G27600.1	ATSKD1|SKD1|VPS4	AAA-type ATPase family protein	0|0|5|0	5	1.25	4	0|0|0|6	0.1	0.42	0.1	0.42	0.1	0.83	0.7
ASF1A	AT2G34040.1	AT2G34040.1	AT2G34040	Apoptosis inhibitory protein 5 (API5)	0|0|0|5	5	1.25	4	0|0|6|0	0.1	0.42	0.1	0.42	0.1	0.83	0.7
ASF1A	AT4G04950.1	AT4G04950.1	AT4G04950	thioredoxin family protein	0|0|5|0	5	1.25	4	0|0|0|6	0.1	0.42	0.1	0.42	0.1	0.83	0.7
ASF1A	AT4G34740.1	AT4G34740.1	ASE2|ATPURF2|ATASE2|CIA1	GLN phosphoribosyl pyrophosphate amidotransferase 2	0|0|5|0	5	1.25	4	0|0|0|6	0.1	0.42	0.1	0.42	0.1	0.83	0.7
ASF1A	AT5G24020.1	AT5G24020.1	ATMIND1|MIND|ARC11	septum site-determining protein (MIND)	0|0|5|0	5	1.25	4	0|0|0|6	0.1	0.42	0.1	0.42	0.1	0.83	0.7
ASF1A	AT1G10670.3	AT1G10670.3	ACLA-1	ATP-citrate lyase A-1	0|0|0|4	4	1	4	0|0|5|0	0.09	0.38	0.09	0.38	0.09	0.8	0.7
ASF1A	AT1G31710.1	AT1G31710.1	AT1G31710	Copper amine oxidase family protein	0|0|0|4	4	1	4	0|0|5|0	0.09	0.38	0.09	0.38	0.09	0.8	0.7
ASF1A	AT1G80680.1	AT1G80680.1	PRE|NUP96|MOS3|SAR3	SUPPRESSOR OF AUXIN RESISTANCE 3	0|0|0|4	4	1	4	0|0|5|0	0.09	0.38	0.09	0.38	0.09	0.8	0.7
ASF1A	AT4G09650.1	AT4G09650.1	ATPD	ATP synthase delta-subunit gene	9|10|6|4	29	7.25	4	4|0|6|4	0.09	0.25	0.09	0.25	0.09	2.07	0.71
ASF1A	AT1G73110.1	AT1G73110.1	AT1G73110	P-loop containing nucleoside triphosphate hydrolases superfamily protein	3|4|6|2	15	3.75	4	2|0|0|6	0.09	0.28	0.09	0.28	0.09	1.88	0.71
ASF1A	AT5G14660.1	AT5G14660.1	ATDEF2|DEF2|PDF1B	peptide deformylase 1B	4|5|0|3	12	3	4	0|4|3|0	0.09	0.23	0.09	0.23	0.09	1.71	0.71
ASF1A	AT2G21130.1	AT2G21130.1	AT2G21130	Cyclophilin-like peptidyl-prolyl cis-trans isomerase family protein	5|0|2|4	11	2.75	4	0|0|5|2	0.09	0.24	0.09	0.24	0.09	1.57	0.71
ASF1A	AT2G22230.1	AT2G22230.1	AT2G22230	Thioesterase superfamily protein	2|2|0|3	7	1.75	4	0|0|5|0	0.09	0.21	0.09	0.21	0.09	1.4	0.71
ASF1A	AT4G33400.1	AT4G33400.1	AT4G33400	Vacuolar import/degradation, Vid27-related protein	0|0|15|10	25	6.25	4	0|0|7|11	0.09	0.35	0.09	0.35	0.09	1.39	0.71
ASF1A	AT1G18500.1	AT1G18500.1	MAML-4|IPMS1	methylthioalkylmalate synthase-like 4	2|0|6|3	11	2.75	4	0|0|0|8	0.09	0.34	0.09	0.34	0.09	1.38	0.71
ASF1A	AT1G28400.1	AT1G28400.1	AT1G28400	unknown protein; FUNCTIONS IN: molecular_function unknown; INVOLVED IN: biological_process unknown; LOCATED IN: endomembrane system; EXPRESSED IN: 22 plant structures; EXPRESSED DURING: 13 growth stages; BEST Arabidopsis thaliana protein match is: unknown protein (TAIR:AT2G33850.1); Has 45374 Blast hits to 18870 proteins in 668 species: Archae - 72; Bacteria - 1460; Metazoa - 1191; Fungi - 1038; …	0|4|0|2	6	1.5	4	2|0|3|0	0.09	0.31	0.09	0.31	0.09	1.2	0.71
ASF1A	AT1G16810.1	AT1G16810.1	AT1G16810	unknown protein; CONTAINS InterPro DOMAIN/s: Protein of unknown function DUF1754, eukaryotic (InterPro:IPR013865); Has 395 Blast hits to 394 proteins in 162 species: Archae - 0; Bacteria - 0; Metazoa - 181; Fungi - 91; Plants - 65; Viruses - 0; Other Eukaryotes - 58 (source: NCBI BLink).	2|0|0|0	2	0.5	4	2|0|0|0	0.09	0.36	0.09	0.36	0.09	1	0.71
ASF1A	AT1G29880.1	AT1G29880.1	AT1G29880	glycyl-tRNA synthetase / glycine--tRNA ligase	2|0|0|0	2	0.5	4	0|0|0|2	0.09	0.36	0.09	0.36	0.09	1	0.71
ASF1A	AT1G53830.1	AT1G53830.1	PME2|ATPME2	pectin methylesterase 2	2|0|0|0	2	0.5	4	2|0|0|0	0.09	0.36	0.09	0.36	0.09	1	0.71
ASF1A	AT1G54340.1	AT1G54340.1	ICDH	isocitrate dehydrogenase	2|0|0|0	2	0.5	4	0|0|0|2	0.09	0.36	0.09	0.36	0.09	1	0.71
ASF1A	AT1G70310.1	AT1G70310.1	SPDS2	spermidine synthase 2	2|0|0|0	2	0.5	4	0|0|0|2	0.09	0.36	0.09	0.36	0.09	1	0.71
ASF1A	AT2G28800.1	AT2G28800.1	ALB3	63 kDa inner membrane family protein	2|0|0|0	2	0.5	4	2|0|0|0	0.09	0.36	0.09	0.36	0.09	1	0.71
ASF1A	AT2G32920.1	AT2G32920.1	PDIL2-3|PDI9|ATPDIL2-3|ATPDI9	PDI-like 2-3	2|0|0|0	2	0.5	4	0|0|0|2	0.09	0.36	0.09	0.36	0.09	1	0.71
ASF1A	AT3G53900.2	AT3G53900.2	PYRR|UPP	uracil phosphoribosyltransferase	2|0|0|0	2	0.5	4	0|0|0|2	0.09	0.36	0.09	0.36	0.09	1	0.71
ASF1A	AT4G17530.1	AT4G17530.1	RAB1C|ATRABD2C|ATRAB1C	RAB GTPase homolog 1C	2|0|0|0	2	0.5	4	0|0|0|2	0.09	0.36	0.09	0.36	0.09	1	0.71
ASF1A	AT4G38710.2	AT4G38710.2	AT4G38710	glycine-rich protein	2|0|0|0	2	0.5	4	2|0|0|0	0.09	0.36	0.09	0.36	0.09	1	0.71
ASF1A	AT5G47200.1	AT5G47200.1	RAB1A|ATRABD2B|ATRAB1A	RAB GTPase homolog 1A	2|0|0|0	2	0.5	4	0|0|0|2	0.09	0.36	0.09	0.36	0.09	1	0.71
ASF1A	AT5G54270.1	AT5G54270.1	LHCB3|LHCB3*1	light-harvesting chlorophyll B-binding protein 3	2|0|0|0	2	0.5	4	0|0|0|2	0.09	0.36	0.09	0.36	0.09	1	0.71
ASF1A	AT1G02690.2	AT1G02690.2	IMPA-6	importin alpha isoform 6	0|0|2|0	2	0.5	4	0|0|2|0	0.09	0.36	0.09	0.36	0.09	1	0.71
ASF1A	AT1G06670.1	AT1G06670.1	NIH	nuclear DEIH-boxhelicase	0|0|0|2	2	0.5	4	0|0|2|0	0.09	0.36	0.09	0.36	0.09	1	0.71
ASF1A	AT1G08420.1	AT1G08420.1	BSL2	BRI1 suppressor 1 (BSU1)-like 2	0|0|0|2	2	0.5	4	0|0|2|0	0.09	0.36	0.09	0.36	0.09	1	0.71
ASF1A	AT1G20600.1	AT1G20600.1	AT1G20600	AP2/B3-like transcriptional factor family protein	0|0|0|2	2	0.5	4	0|0|2|0	0.09	0.36	0.09	0.36	0.09	1	0.71
ASF1A	AT1G23730.1	AT1G23730.1	ATBCA3|BCA3	beta carbonic anhydrase 3	0|0|2|0	2	0.5	4	0|0|0|2	0.09	0.36	0.09	0.36	0.09	1	0.71
ASF1A	AT1G30620.1	AT1G30620.1	MUR4|HSR8|UXE1	NAD(P)-binding Rossmann-fold superfamily protein	0|0|0|2	2	0.5	4	0|0|2|0	0.09	0.36	0.09	0.36	0.09	1	0.71
ASF1A	AT1G35420.2	AT1G35420.2	AT1G35420	alpha/beta-Hydrolases superfamily protein	0|2|0|0	2	0.5	4	2|0|0|0	0.09	0.36	0.09	0.36	0.09	1	0.71
ASF1A	AT1G49600.1	AT1G49600.1	RBP47A|ATRBP47A	RNA-binding protein 47A	0|0|2|0	2	0.5	4	0|0|0|2	0.09	0.36	0.09	0.36	0.09	1	0.71
ASF1A	AT1G51560.1	AT1G51560.1	AT1G51560	Pyridoxamine 5'-phosphate oxidase family protein	0|0|0|2	2	0.5	4	0|0|0|2	0.09	0.36	0.09	0.36	0.09	1	0.71
ASF1A	AT1G53080.1	AT1G53080.1	AT1G53080	Legume lectin family protein	0|2|0|0	2	0.5	4	2|0|0|0	0.09	0.36	0.09	0.36	0.09	1	0.71
ASF1A	AT1G64350.1	AT1G64350.1	SEH1H	Transducin/WD40 repeat-like superfamily protein	0|0|0|2	2	0.5	4	0|0|2|0	0.09	0.36	0.09	0.36	0.09	1	0.71
ASF1A	AT1G73620.1	AT1G73620.1	AT1G73620	Pathogenesis-related thaumatin superfamily protein	0|0|0|2	2	0.5	4	0|0|2|0	0.09	0.36	0.09	0.36	0.09	1	0.71
ASF1A	AT1G76300.1	AT1G76300.1	SmD3	snRNP core protein SMD3	0|0|0|2	2	0.5	4	0|0|2|0	0.09	0.36	0.09	0.36	0.09	1	0.71
ASF1A	AT1G77490.1	AT1G77490.1	TAPX	thylakoidal ascorbate peroxidase	0|0|2|0	2	0.5	4	0|0|0|2	0.09	0.36	0.09	0.36	0.09	1	0.71
ASF1A	AT2G03440.1	AT2G03440.1	ATNRP1|NRP1	nodulin-related protein 1	0|0|2|0	2	0.5	4	0|2|0|0	0.09	0.36	0.09	0.36	0.09	1	0.71
ASF1A	AT2G05830.1	AT2G05830.1	AT2G05830	NagB/RpiA/CoA transferase-like superfamily protein	0|0|2|0	2	0.5	4	0|0|0|2	0.09	0.36	0.09	0.36	0.09	1	0.71
ASF1A	AT2G27210.1	AT2G27210.1	BSL3	BRI1 suppressor 1 (BSU1)-like 3	0|0|0|2	2	0.5	4	0|0|2|0	0.09	0.36	0.09	0.36	0.09	1	0.71
ASF1A	AT2G29140.1	AT2G29140.1	PUM3|APUM3	pumilio 3	0|0|2|0	2	0.5	4	0|0|0|2	0.09	0.36	0.09	0.36	0.09	1	0.71
ASF1A	AT2G29200.1	AT2G29200.1	PUM1|APUM1	pumilio 1	0|0|2|0	2	0.5	4	0|0|0|2	0.09	0.36	0.09	0.36	0.09	1	0.71
ASF1A	AT2G32700.7	AT2G32700.7	LUH	LEUNIG_homolog	0|0|0|2	2	0.5	4	0|0|2|0	0.09	0.36	0.09	0.36	0.09	1	0.71
ASF1A	AT2G35920.1	AT2G35920.1	AT2G35920	RNA helicase family protein	0|0|0|2	2	0.5	4	0|0|2|0	0.09	0.36	0.09	0.36	0.09	1	0.71
ASF1A	AT3G02830.1	AT3G02830.1	ZFN1	zinc finger protein 1	0|0|2|0	2	0.5	4	0|0|0|2	0.09	0.36	0.09	0.36	0.09	1	0.71
ASF1A	AT3G06670.2	AT3G06670.2	AT3G06670	binding	0|0|2|0	2	0.5	4	0|0|0|2	0.09	0.36	0.09	0.36	0.09	1	0.71
ASF1A	AT3G10350.2	AT3G10350.2	AT3G10350	P-loop containing nucleoside triphosphate hydrolases superfamily protein	0|0|2|0	2	0.5	4	0|0|0|2	0.09	0.36	0.09	0.36	0.09	1	0.71
ASF1A	AT3G11100.1	AT3G11100.1	AT3G11100	sequence-specific DNA binding transcription factors	0|0|0|2	2	0.5	4	0|0|2|0	0.09	0.36	0.09	0.36	0.09	1	0.71
ASF1A	AT3G13570.1	AT3G13570.1	At-SCL30a	RNA-binding SR protein At-SCL30a subfamily SCL	0|0|2|0	2	0.5	4	0|0|0|2	0.09	0.36	0.09	0.36	0.09	1	0.71
ASF1A	AT3G42628.1	AT3G42628.1	AT3G42628	phosphoenolpyruvate carboxylase-related / PEP carboxylase-related	0|2|0|0	2	0.5	4	0|0|2|0	0.09	0.36	0.09	0.36	0.09	1	0.71
ASF1A	AT3G48560.1	AT3G48560.1	CSR1|IMR1|TZP5|ALS|AHAS	chlorsulfuron/imidazolinone resistant 1	0|0|0|2	2	0.5	4	0|0|0|2	0.09	0.36	0.09	0.36	0.09	1	0.71
ASF1A	AT3G54400.1	AT3G54400.1	AT3G54400	Eukaryotic aspartyl protease family protein	0|0|0|2	2	0.5	4	0|0|2|0	0.09	0.36	0.09	0.36	0.09	1	0.71
ASF1A	AT3G58110.1	AT3G58110.1	AT3G58110	unknown protein; FUNCTIONS IN: molecular_function unknown; INVOLVED IN: biological_process unknown; LOCATED IN: cellular_component unknown; BEST Arabidopsis thaliana protein match is: unknown protein (TAIR:AT2G42370.1).	0|0|2|0	2	0.5	4	0|0|0|2	0.09	0.36	0.09	0.36	0.09	1	0.71
ASF1A	AT4G02350.1	AT4G02350.1	SEC15B	exocyst complex component sec15B	0|0|2|0	2	0.5	4	0|0|2|0	0.09	0.36	0.09	0.36	0.09	1	0.71
ASF1A	AT4G02990.1	AT4G02990.1	AT4G02990	Mitochondrial transcription termination factor family protein	0|0|0|2	2	0.5	4	0|0|2|0	0.09	0.36	0.09	0.36	0.09	1	0.71
ASF1A	AT4G03120.1	AT4G03120.1	AT4G03120	C2H2 and C2HC zinc fingers superfamily protein	0|0|0|2	2	0.5	4	0|0|2|0	0.09	0.36	0.09	0.36	0.09	1	0.71
ASF1A	AT4G04910.1	AT4G04910.1	NSF	AAA-type ATPase family protein	0|0|2|0	2	0.5	4	0|0|0|2	0.09	0.36	0.09	0.36	0.09	1	0.71
ASF1A	AT4G10750.1	AT4G10750.1	AT4G10750	Phosphoenolpyruvate carboxylase family protein	0|0|2|0	2	0.5	4	0|0|0|2	0.09	0.36	0.09	0.36	0.09	1	0.71
[truncated: 1,434 more rows]

## Sheet: Fig. 2b
Table Identified ASF1B-interacting proteins by immunoprecipitation in combination with mass spectrometry (IP-MS) in ASF1A-3xFlag and ASF1B-9xMyc lines.
[truncated: 2,161 more rows]

[truncated: 13 more sheets: Fig. 2b SAINT, Fig. 4a, Fig. 5c, Fig. 5g, Fig. 7c, Fig. S1, Fig. 2fgh , Fig. s4a, Fig.2e Fig. S4d, Fig. s5b and c, Fig. S7, Fig. S8, Fig. S9]
